# Supplementary material for: Root Transcriptomic Analysis Reveals Global Changes Induced by Systemic Infection of Solanum lycopersicum with Mild and Severe Variants of Potato Spindle Tuber Viroid
Source: Viruses. 2019 Oct 29;11(11):992. doi: 10.3390/v11110992 (PMC6893655; doi:10.3390/v11110992)
Supplement: Supplementary file 1 [file viruses-11-00992-s001.zip]

Archive with 14 entries (13 files):
- viruses-619454-supplementary/
- viruses-619454-supplementary/Figure S1.pdf
- viruses-619454-supplementary/Table S1.xlsx
- viruses-619454-supplementary/Table S10.xlsx
- viruses-619454-supplementary/Table S11.xlsx
- viruses-619454-supplementary/Table S12.xlsx
- viruses-619454-supplementary/Table S2.xlsx
- viruses-619454-supplementary/Table S3.xlsx
- viruses-619454-supplementary/Table S4.xlsx
- viruses-619454-supplementary/Table S5.xlsx
- viruses-619454-supplementary/Table S6.xlsx
- viruses-619454-supplementary/Table S7.xlsx
- viruses-619454-supplementary/Table S8.xlsx
- viruses-619454-supplementary/Table S9.xlsx
