# Supplementary material for: Root Transcriptomic Analysis Reveals Global Changes Induced by Systemic Infection of Solanum lycopersicum with Mild and Severe Variants of Potato Spindle Tuber Viroid
Source: Viruses. 2019 Oct 29;11(11):992. doi: 10.3390/v11110992 (PMC6893655; doi:10.3390/v11110992)
Supplement: Supplementary file 1 [file viruses-11-00992-s001.zip › viruses-619454-supplementary/Table S1.xlsx]

## Sheet: Arkusz1
	Table S1. Probes used in the NanoString nCounter gene expression analysis.
Tomato Accession (ITAG3.2)	Gene description	Accession number	Targeted region	nCounter target sequence
Solyc09g092520	xyloglucan endotransglycosylase/hydrolase BR1	NM_001309868.1	227-326	TCTGGCTCTGGTTTTCAATCAAAAAAAGAACATCTCTTTGGAAGAATTGATATGCAAATCAAACTCGTTGCTGGAAACTCTGCTGGCACTGTCACAACAT
Solyc03g116890	probable WRKY transcription factor 40-like (WRKY40)	NM_001316915.1	959-1058	GCGTAAATCACCAGGAACTGATCAACAACAGCAAAATAGACCAGAGTTTCAACATTTCTTGATAGAACAAATGGCTTCATCATTGACTAAAGATCCAAGT
Solyc10g055740	lysine histidine transporter-like 8-like	XM_004248591.2	1238-1337	CATCTCCGTAGCATTTCCTTTCTTGGGAAGCCTAGCCGCGTTTGTAGGAGGGATTGCGTTGCCATTGTCTCTGGTTTACCCTTGCTTCATGTGGATTTCA
not applicable	PSTVd-S23 and PSTVd-M	X76846.1	143-242	GCGGCCGACAGGAGTAATTCCCGCCGAAACAGGGTTTTCACCCTTCCTTTCTTCGGGTGTCCTTCCTCGCGCCCGCAGGACCACCCCTCGCCCCTTTGCG
Solyc03g111010	glyceraldehyde 3-phosphate dehydrogenase (GAPDH)	NM_001247874.2	343-442	ATTGTGGAGTCGACCGGTGTTTTCACTGATAAGGACAAAGCTGCAGCTCATTTGAAGGGTGGCGCCAAGAAAGTTATCATTTCTGCCCCTAGTAAGGATG
Solyc04g049070	alpha glucosidase II (gluII)	NM_001247101.2	1591-1690	ATGAATGAACCTTCCGTCTTCAATGGACCAGAGGTAACAATGCCAAGAGATGCTTTACATCATGGAGGAGTAGAGCACAGGGAGTTGCACAATTCATATG
Solyc11g005330	actin (ACT)	NM_001321306.1	81-180	AAGCCGCCGGCCATAATCTCCGGTTGCTTTGCTAAATCTACGGTGACCACTTTCCGATCTCCTCTCAGTTCCCGTTGAATAGAAAATGGCTGACGGTGAG
