# Supplementary material for: Root Transcriptomic Analysis Reveals Global Changes Induced by Systemic Infection of Solanum lycopersicum with Mild and Severe Variants of Potato Spindle Tuber Viroid
Source: Viruses. 2019 Oct 29;11(11):992. doi: 10.3390/v11110992 (PMC6893655; doi:10.3390/v11110992)
Supplement: Supplementary file 1 [file viruses-11-00992-s001.zip › viruses-619454-supplementary/Table S10.xlsx]

## Sheet: Table S10
Table S10. Differentially regulated cell-wall-related genes identified by microarray and RNA-seq.
Microarray										RNA-seq
			Fold change										Fold change
Gene ID	Gene symbol	Description	M-17 dpi	M-24 dpi	M-49 dpi	S23-17 dpi	S23-24 dpi	S23-49 dpi		Gene ID	Gene symbol	Description	M-17 dpi	S23-17 dpi
Solyc06g065970.1.1	LOC101263716	14 kDa proline-rich protein DC2.15-like				-4.8573	-5.68948			Solyc02g092790.3.1	---	Arabinogalactan 1		-2.00721
Solyc08g074480.1.1	LOC101244981	14 kDa proline-rich protein DC2.15-like	-3.13373		8.34944			14.7747		Solyc10g011730.3.1	---	Arabinogalactan peptide 20	-4.41706	-3.5842
Solyc08g078910.1.1	LOC101250827	14 kDa proline-rich protein DC2.15-like						-24.5331		Solyc04g072850.3.1	---	Beta-D-xylosidase	-2.20195
Solyc08g078930.1.1	LOC101250241	14 kDa proline-rich protein DC2.15-like				-4.21305	-4.12475	-4.88703		Solyc01g079570.3.1	---	Beta-D-xylosidase family protein	-2.5411
Solyc10g006980.3.1	LOC101268322	3-deoxy-manno-octulosonate cytidylyltransferase-like		-2.19946			-2.37832			Solyc04g015560.3.1	---	Beta-glucosidase		-2.03069
Solyc02g067640.3.1	TAPG2	abscission polygalacturonase						-2.95226		Solyc07g043390.3.1	---	Cellulose synthase		-3.29823
Solyc12g096740.1.1	TAPG4	abscission polygalacturonase						-2.32367		Solyc06g074630.3.1	---	Cellulose synthase-like protein	-2.11248
Solyc02g092790.3.1	AGP-1	Arabinogalactan 1			13.2288		-3.33523	30.3024		Solyc07g043395.1.1	---	Cellulose synthase-like protein		-4.1738
Solyc01g104950.3.1	LOC543515	beta-D-xylosidase 2				-2.55018	-2.64399			Solyc08g006310.3.1	---	Cellulose synthase-like protein		-2.2962
Solyc01g090810.4.1	LOC100134906	beta-expansin precursor		-3.33644		-11.0153				Solyc09g009010.3.1	---	Cellulose synthase-like protein		-2.30157
Solyc06g074670.3.1	LOC101245851	UDP-D-apiose/UDP-D-xylose synthase 2	4.62208	3.88466	4.19774	3.10647		2.98712		Solyc10g083670.2.1	---	Cellulose synthase-like protein	-2.05883
Solyc09g092520.3.1	LOC543637	xyloglucan endotransglycosylase/hydrolase BR1	-11.9622		9.33712	-4.13494		29.5022		Solyc11g066820.2.1	---	Cellulose synthase-like protein	-3.04307	-2.78594
Solyc01g006350.3.1	LOC101263540	callose synthase 9-like			3.54587			11.3122		Solyc09g010210.3.1	cel2	endo-1,4-beta-glucanase precursor (Cel2)		-2.26077
Solyc07g005840.2.1	LOC101248888	cellulose synthase A catalytic subunit 7 [UDP-forming]-like			4.36267		-2.1942			Solyc08g082250.3.1	cel8	endo-beta-1,4-D-glucanase (Cel8)	-2.11901	-3.8596
Solyc12g015770.2.1	LOC101268453	cellulose synthase-like protein E6			-3.21756			-5.46551		Solyc01g110340.3.1	---	Endoglucanase	-3.79477	-3.99175
Solyc07g043395.1.1	LOC101255510	cellulose synthase-like protein G1-like			7.40904					Solyc12g055970.2.1	---	Endoglucanase		-2.8873
Solyc03g114910.3.1	LOC101260415	COBRA-like protein 4-like		3.1107			3.5191			Solyc11g005150.2.1	X55687	entensin X55687		-2.08123
Solyc01g065530.3.1	LOC101267739	COBRA-like protein 7			13.5428			41.0483		Solyc04g008210.2.1	ETAG-A3	ETAG-A3	-2.22072
Solyc08g083210.3.1	cel5	endo-1,4-beta-glucanase						-4.39495		Solyc06g051800.3.1	exp1	expansin 1	-2.08436	-2.80153
Solyc08g081620.3.1	Cel1	endo-1,4-beta-glucanase precursor					-4.99646			Solyc06g049050.3.1	exp2	expansin 2		-4.42143
Solyc09g010210.3.1	Cel2	endo-1,4-beta-glucanase precursor				-5.525				Solyc04g081870.3.1	expa11	Expansin A11		-2.08036
Solyc08g082250.3.1	Cel8	endo-beta-1,4-D-glucanase	-2.55367	-2.88812		-7.38293				Solyc07g054170.3.1	---	expansin B3		-4.10058
Solyc12g055970.2.1	LOC101247302	endoglucanase 1			-3.36393	-4.10936	-2.68976	-11.6846		Solyc02g088100.3.1	expa5	expansin precursor 5	-2.87177	-3.42352
Solyc11g008820.2.1	LOC101254155	endoglucanase 12-like		2.30344				-4.02333		Solyc05g007830.3.1	exp12	expansin12	-3.95909	-5.2735
Solyc04g081300.3.1	LOC101259149	endoglucanase 24-like			2.12195	-2.72732				Solyc06g076220.3.1	exp18	expansin18	-4.30065	-3.32128
Solyc05g005080.3.1	LOC101244370	endoglucanase 25-like			2.2912		-2.04144			Solyc06g005560.3.1	exp9	expansin9	-2.8904	-4.23412
Solyc01g099630.3.1	XTH1	endo-xyloglucan transferase	-2.67943		3.33365	-4.3873		3.9149		Solyc07g045440.1.1	---	Fasciclin-like arabinogalactan protein	-2.199	-2.20956
Solyc04g008210.2.1	LOC543511	ETAG-A3	-2.96747				-2.31406			Solyc07g048085.1.1	---	Fasciclin-like arabinogalactan protein	-2.53122	-2.32538
Solyc01g111340.3.1	LOC101254249	exoglucanase XynX-like						-2.62214		Solyc07g048090.2.1	---	Fasciclin-like arabinogalactan protein	-2.09332	-2.06484
Solyc02g088100.3.1	EXPA5	expansin	-3.60228		3.54258	-3.22063		2.73528		Solyc09g007660.1.1	---	Fasciclin-like arabinogalactan protein	-2.07458
Solyc03g115300.2.1	EXPA7	expansin						-2.14477		Solyc11g069250.2.1	---	Fasciclin-like arabinogalactan protein	-3.28818
Solyc06g049050.3.1	EXP2	expansin			-4.24291	-6.79739		-26.9273		Solyc12g006110.2.1	---	Fasciclin-like arabinogalactan protein	-3.54508	-3.2595
Solyc06g051800.3.1	EXP1	expansin	-2.80011			-5.4251				Solyc12g015690.2.1	---	Fasciclin-like arabinogalactan protein		-3.27145
Solyc10g086520.2.1	EXPA6	expansin			-2.51263			-7.13336		Solyc03g118270.1.1	---	GDP-mannose 4,6 dehydratase 1	2.1752
Solyc04g081870.3.1	exp11	expansin11						-5.35378		Solyc10g083675.1.1	---	Glucomannan 4-beta-mannosyltransferase 9	-2.25026	-2.16547
Solyc05g007830.3.1	exp12	expansin12	-4.66246	-3.14661		-21.7972				Solyc06g076780.3.1	---	Glycosyl hydrolase family protein		-2.05474
Solyc06g076220.3.1	exp18	expansin18	-2.94275	-2.87866	-2.08016	-4.34561		-2.46977		Solyc09g007420.3.1	---	Glycosyltransferase	-2.01875
Solyc06g005560.3.1	exp9	expansin9	-3.6758	-3.5841	3.26279	-10.9958		5.02195		Solyc07g007550.3.1	---	Heparanase-like protein 3	-2.07406
Solyc08g077910.3.1	LOC101247353	expansin-like B1-like					3.17262			Solyc08g067370.1.1	---	Isoflavone reductase family protein		-2.72512
Solyc01g112000.3.1	EXLA1	expansin-like protein precursor			4.77883			8.24712		Solyc05g026240.2.1	---	Leucine-rich repeat receptor-like protein kinase family	-2.38294	-2.39447
Solyc04g071070.2.1	LOC544158	extensin			2.16551					Solyc01g104950.3.1	xyl2	LEXYL2		-2.48781
Solyc01g091530.3.1	LOC101257010	fasciclin-like arabinogalactan protein 10-like			2.49165			2.25937		Solyc02g084990.3.1	---	Mannan endo-1,4-beta-mannosidase-like protein		-2.48519
Solyc09g007660.1.1	LOC101249482	fasciclin-like arabinogalactan protein 11-like	-2.14511	-2.53218	4.7515		-2.94847			Solyc06g083580.3.1	---	Pectate lyase		-3.40159
Solyc11g069250.2.1	LOC101254060	fasciclin-like arabinogalactan protein 11-like	-4.19953	-4.46289		-2.9018	-2.89977	-3.4262		Solyc03g111690.3.1	---	Pectate lyase family protein		-4.12731
Solyc10g005960.1.1	LOC101265484	fasciclin-like arabinogalactan protein 1-like		-2.4615			-2.42252			Solyc01g079130.2.1	---	Pectin lyase-like superfamily protein		-2.48082
Solyc07g045440.1.1	LOC101260248	fasciclin-like arabinogalactan protein 2-like	-5.19307		5.18462	-3.77918		6.42543		Solyc01g100980.3.1	---	Pectin lyase-like superfamily protein		-7.09343
Solyc03g118270.1.1	LOC101266709	GDP-mannose 4,6 dehydratase 2-like	2.15871	2.43987	3.38045			3.39909		Solyc05g005170.3.1	---	Pectin lyase-like superfamily protein	-5.28734	-4.53512
Solyc03g096730.3.1	GMP	GDP-mannose pyrophosphorylase						-2.63264		Solyc03g025600.3.1	---	Pectinacetylesterase family protein	-2.9224
Solyc11g066820.2.1	LOC101245618	glucomannan 4-beta-mannosyltransferase 2-like	-6.22481	-4.91241		-7.00522	-3.11793			Solyc08g075020.3.1	---	Pectinacetylesterase family protein	-2.59912	-4.19728
Solyc02g093440.3.1	LOC101260589	glucuronokinase 1-like			2.13774			3.09142		Solyc10g038130.2.1	---	Pectinacetylesterase family protein		-2.36438
Solyc09g082810.3.1	LOC544061	glycine-rich protein	-5.64296		-5.83937		17.5817	-10.3947		Solyc03g078100.3.1	---	Pectinesterase	-4.07623	-2.46598
Solyc07g007550.3.1	LOC101258669	heparanase-like protein 3						-2.06962		Solyc06g009190.3.1	---	Pectinesterase	-2.72859
Solyc10g085225.1.1	LOC101256537	heparanase-like protein 3-like		3.3649	2.81546					Solyc07g017600.3.1	---	Pectinesterase		-2.23998
Solyc05g026240.2.1	LOC101265923	leucine-rich repeat extensin-like protein 4-like	-2.25869		2.11563			2.86064		Solyc09g075350.3.1	---	Pectinesterase		-3.19318
Solyc07g053840.1.1	LOC101247631	leucine-rich repeat extensin-like protein 5-like	-2.87977	-2.68644		-2.86493	-3.19736			Solyc07g065090.2.1	---	polygalacturonase inhibitor protein		-2.13632
Solyc06g005970.2.1	LOC101263519	lysosomal beta glucosidase-like		-2.51158			-2.02455	-2.39054		Solyc03g114240.3.1	---	Polygalacturonase non-catalytic protein		-2.4556
Solyc06g076780.3.1	LOC101260057	lysosomal beta glucosidase-like				-2.20303		-2.09893		Solyc05g005540.3.1	---	Polygalacturonase non-catalytic subunit AroGP3	-4.50433	-3.52035
Solyc10g074920.2.1	LOC101261972	mannan endo-1,4-beta-mannosidase 6-like		-8.26796			-7.8179			Solyc01g111145.1.1	---	Proline-rich protein	-3.33618	-2.30255
Solyc02g084990.3.1	LOC101265391	mannan endo-1,4-beta-mannosidase 7-like				-3.62416				Solyc11g011300.2.1	---	Rhamnogalacturonate lyase family protein	-2.03434	-2.09035
Solyc08g078020.1.1	LOC778328	methionine rich arabinogalactan	-6.71677	-4.05982		-7.76705	-2.75951			Solyc05g047590.3.1	---	Sl Pectinesterase	-4.31243	-4.39944
Solyc07g064170.3.1	PME1.9	pectin esterase						-2.01852		Solyc07g062130.3.1	---	Trifunctional UDP-glucose 4,6-dehydratase/UDP-4-keto-6-deoxy-D-glucose 3,5-epimerase/UDP-4-keto-L-rhamnose-reductase RHM1	2.66565
Solyc12g099410.2.1	LOC101264501	pectinesterase						-2.23844		Solyc06g074670.3.1	---	UDP-apiose/xylose synthase	3.23173
Solyc04g082140.3.1	LOC778302	pectinesterase		2.7002	13.9832		-2.28708	15.6126		Solyc12g010540.1.1	---	UDP-glucuronate 4-epimerase 4		-3.31503
Solyc00g027770.3.1	LOC101245535	pectinesterase 31						3.56226		Solyc05g054590.3.1	---	UDP-glucuronate decarboxylase 1	-2.29725
Solyc03g123620.4.1	LOC101245743	pectinesterase 3-like	3.407		8.29945			6.66472		Solyc02g080160.3.1	---	Xyloglucan endotransglucosylase/hydrolase		-3.17122
Solyc01g068120.3.1	LOC101259781	pectinesterase 4-like						-2.03963		Solyc05g005680.3.1	---	Xyloglucan endotransglucosylase/hydrolase	-5.92182	-8.51864
Solyc02g080190.3.1	LOC101260501	pectinesterase/pectinesterase inhibitor 18-like			2.0257			2.38756		Solyc09g008320.3.1	---	Xyloglucan endotransglucosylase/hydrolase	-3.24904	-4.31297
Solyc07g017600.3.1	LOC101261426	pectinesterase/pectinesterase inhibitor PPE8B-like			3.76028	-3.13883	-2.84843	3.27324		Solyc12g007260.2.1	---	Xyloglucan endotransglucosylase/hydrolase		-3.19087
Solyc01g066360.3.1	LOC101261266	pectinesterase-like						-2.69357		Solyc01g099630.3.1	xth1	xyloglucan endotransglucosylase-hydrolase 1	-2.13371	-3.17265
Solyc07g065090.2.1	LOC101261838	polygalacturonase inhibitor-like				-2.24372				Solyc07g009380.3.1	xth2	xyloglucan endotransglucosylase-hydrolase 2	-3.02202
Solyc02g067630.3.1	LOC544004	polygalacturonase precursor						-2.07642		Solyc11g066270.2.1	xth6	xyloglucan endotransglucosylase-hydrolase 6	-5.57409	-3.81327
Solyc02g068400.3.1	LOC101265794	polygalacturonase QRT3						-2.77422		Solyc02g091920.3.1	xth7	xyloglucan endotransglucosylase-hydrolase 7	-13.1514	-2.33097
Solyc10g080210.2.1	PG2	precursor polypeptide (AA -71 to 386)						-2.17443		Solyc12g011030.2.1	xth9	xyloglucan endotransglucosylase-hydrolase 9		-2.67797
Solyc03g098140.3.1	LOC101252064	probable arabinose 5-phosphate isomerase-like		-2.4965			-2.84951	2.43009		Solyc09g092520.3.1	br1	xyloglucan endotransglycosylase	-6.09365	-3.54692
Solyc06g068770.3.1	LOC101250897	probable beta-1,4-xylosyltransferase IRX10L-like		-5.13182	6.49525	-5.43084	-4.38746	7.52477		Solyc12g017240.2.1	txetb1	xyloglucan endo-transglycosylase B1		-4.39691
Solyc12g042360.2.1	LOC101252560	probable beta-1,4-xylosyltransferase IRX10L-like						4.20357		Solyc08g074480.1.1		14 kDa proline-rich protein DC2.15 (AHRD V3.3 *** A0A0B2P545_GLYSO)	-2.37358
Solyc04g076910.3.1	LOC543796	probable beta-1,4-xylosyltransferase IRX9H			7.00698			10.8466		Solyc08g078020.1.1		LOW QUALITY:Methionine rich arabinogalactan (AHRD V3.3 *** Q52QJ6_SOLLC)	-3.14341	-5.15177
Solyc12g056580.2.1	LOC101260024	probable cellulose synthase A catalytic subunit 9 [UDP-forming]-like		2.12063	2.66464			2.8651		Solyc03g123620.4.1	---	Pectinesterase (AHRD V1 ***- B9GXZ7_POPTR)	2.2058
Solyc03g114810.3.1	LOC101261310	probable galacturonosyltransferase 11-like						4.39494
Solyc02g088630.3.1	LOC101264880	probable galacturonosyltransferase 14-like		3.60552	8.06171			5.34377
Solyc04g079860.1.1	LOC101247911	probable galacturonosyltransferase-like 2-like	-3.48029		14.5337			11.8416
Solyc05g006510.1.1	LOC101246345	probable galacturonosyltransferase-like 9-like	-4.75845			-3.93761	-3.35015	3.79756
Solyc06g083580.3.1	LOC101244298	probable pectate lyase 15-like	-5.1914			-6.35375		-2.05154
Solyc09g091430.3.1	LOC101254639	probable pectate lyase 15-like				-6.98391
Solyc03g111690.3.1	LOC101254471	probable pectate lyase 18-like				-9.85656
Solyc05g014000.3.1	LOC101252082	probable pectate lyase 5-like						-10.8544
Solyc02g067450.3.1	LOC101264694	probable pectate lyase P59-like						-2.24132
Solyc06g051960.3.1	LOC101258375	probable pectinesterase/pectinesterase inhibitor 34-like	-2.12293		2.84123			4.73897
Solyc05g049980.3.1	LOC101255793	probable polygalacturonase-like		-2.41044
Solyc08g082170.3.1	LOC101258581	probable polygalacturonase-like	-3.62115					3.47355
Solyc09g075460.3.1	LOC101264974	probable polygalacturonase-like	-2.68605	-3.34384		-3.30085	-3.24302
Solyc12g009210.2.1	LOC101252957	probable polygalacturonase-like						2.12547
Solyc08g080140.3.1	LOC101249670	probable rhamnose biosynthetic enzyme 1-like			2.99154
Solyc02g088690.3.1	LOC101263958	probable UDP-glucose 6-dehydrogenase 1-like			6.89594		-2.1462	7.8029
Solyc05g046290.3.1	LOC101265927	probable xyloglucan endotransglucosylase/hydrolase protein 23-like					4.89137	2.25025
Solyc12g007270.2.1	LOC101263793	probable xyloglucan endotransglucosylase/hydrolase protein 26-like			-2.11151			-3.39074
Solyc09g008320.3.1	LOC101259187	probable xyloglucan endotransglucosylase/hydrolase protein 32-like	-5.70702	-2.75838		-5.80734		-2.47508
Solyc05g005680.3.1	LOC101253894	probable xyloglucan endotransglucosylase/hydrolase protein 33-like	-26.2044			-18.765		7.83219
Solyc03g031800.3.1	LOC101256456	probable xyloglucan endotransglucosylase/hydrolase protein 8		2.45503	3.76216		-2.43784	3.94704
Solyc07g043000.3.1	TPRP-F1	proline rich protein	-2.4655		3.35502	-3.81665		2.73232
Solyc09g076050.3.1	LOC101252327	protein FRIGIDA-like						17.0953
Solyc01g102350.3.1	LOC101268518	pectin acetylesterase 12			4.01381			3.12246
Solyc03g025600.3.1	LOC101253061	pectin acetylesterase 9	-3.68873			-2.72329
Solyc08g005800.3.1	LOC101251798	pectin acetylesterase 8	-2.33033	2.28718	5.56681			4.57748
Solyc10g038130.2.1	LOC101257906	pectin acetylesterase 3-like						-2.98193
Solyc07g006070.1.1	LOC101253202	putative GDP-L-fucose synthase 2-like						3.42252
Solyc12g014630.1.1	LOC101245136	putative glycine-rich cell wall structural protein 1			6.04058			6.43082
Solyc02g069580.3.1	LOC101267862	UDP-arabinose 4-epimerase 1-like			5.89749			7.79502
Solyc08g080570.3.1	LOC101266745	UDP-glucose 4-epimerase 1-like			6.71254			13.0052
Solyc08g082440.3.1	LOC101254509	UDP-glucose 4-epimerase GEPI48-like			3.16602		-6.51337
Solyc12g055930.2.1	LOC101248179	UDP-glucose 4-epimerase GEPI48-like	2.50559	2.01232	2.31739			2.1526
Solyc07g006220.2.1	LOC101257677	UDP-glucuronate 4-epimerase 1-like			3.84176	-2.00484		4.84208
Solyc09g092330.2.1	LOC101247369	UDP-glucuronate 4-epimerase 6-like	-2.21331		3.9116		-2.614	5.02761
Solyc09g075120.3.1	LOC101246662	UDP-glucuronic acid decarboxylase 1-like			3.8328			4.03593
Solyc10g050110.1.1	LOC101253330	uncharacterized LOC101253330	-2.52515	-2.8564	-2.22434	-2.24883		-2.24795
Solyc01g111145.1.1	LOC101254950	proline-rich protein 4-like	-3.36144
Solyc02g064940.1.1	LOC101268253	uncharacterized LOC101268253		-3.74998
Solyc04g005340.2.1	LOC101253371	alpha-1,4-glucan-protein synthase [UDP-forming] 2		2.34572				-2.59385
Solyc01g081060.3.1	XTH5	xyloglucan endotransglucosylase-hydrolase XTH5						-2.16634
Solyc11g066270.2.1	XTH6	xyloglucan endotransglucosylase-hydrolase XTH6	-7.01214	-4.62297	-4.22957	-4.62599		-5.59902
Solyc12g011030.2.1	XTH9	xyloglucan endotransglucosylase-hydrolase XTH9			4.7035		-8.54729	9.81788
Solyc12g017240.2.1	tXET-B1	xyloglucan endo-transglycosylase						5.29372
Solyc07g009380.3.1	XET2	xyloglucan endotransglycosylase LeXET2	-3.60429	8.71054	2.07527
Solyc07g052980.3.1	XTH16	xyloglucan endotransglycosylase/hydrolase 16 protein					-3.38551	2.72198
