# Supplementary material for: Root Transcriptomic Analysis Reveals Global Changes Induced by Systemic Infection of Solanum lycopersicum with Mild and Severe Variants of Potato Spindle Tuber Viroid
Source: Viruses. 2019 Oct 29;11(11):992. doi: 10.3390/v11110992 (PMC6893655; doi:10.3390/v11110992)
Supplement: Supplementary file 1 [file viruses-11-00992-s001.zip › viruses-619454-supplementary/Table S11.xlsx]

## Sheet: Table S11
Table S11. Differentially regulated lignin-related genes identified by microarray and RNA-seq.
MICROARRAY										RNA-seq
			Fold change										Fold change
Gene ID	Gene symbol	Description	M-17 dpi	M-24 dpi	M-49 dpi	S23-17 dpi	S23-24 dpi	S23-49 dpi		Gene ID	Gene symbol	Description	M-17 dpi	S23-17 dpi
Solyc09g007920.3.1	PAL	phenylalanine ammonia-lyase-like						6.4955		Solyc10g011930.1.1	PAL	Phenylalanine ammonia-lyase (AHRD V3.3 *-* PAL5_SOLLC)	-16.5809
Solyc05g047530.3.1	C4H	cytochrome P450 CYP73A100	-7.29156			-4.9105				Solyc12g094520.2.1	4CL	4-coumarate--CoA ligase family protein (AHRD V3.3 *** B9H5E9_POPTR)	3.56276	3.62041
Solyc03g097030.3.1	4CL	4-coumarate--CoA ligase 2						-2.95121		Solyc03g097170.3.1	CCR	Cinnamoyl-CoA reductase, putative (AHRD V3.3 *** B9S247_RICCO)	-2.99719
Solyc12g094520.2.1	4CL	4-coumarate--CoA ligase-like 5-like	3.67001	3.30258	6.95125	5.91798		4.83359		Solyc06g061280.3.1	CCR	Cinnamoyl-CoA reductase, putative (AHRD V3.3 *** B9S247_RICCO)		3.0473
Solyc10g078240.2.1	C3H	cytochrome P450 98A2-like			4.07186			5.55612		Solyc08g076790.3.1	CCR	Cinnamoyl-CoA reductase, putative (AHRD V3.3 *** B9S247_RICCO)	3.38302
Solyc07g005760.3.1	HQT	hydroxycinnamoyl CoA quinate transferase			-2.70412		-3.96743	-12.6499		Solyc07g006680.1.1	HCT	LOW QUALITY:HXXXD-type acyl-transferase family protein (AHRD V3.3 *** AT3G26040.1)	-3.81208
Solyc03g119980.3.1	CSE	monoglyceride lipase-like						2.39516		Solyc08g014490.1.1	HCT	LOW QUALITY:HXXXD-type acyl-transferase family protein (AHRD V3.3 *** AT3G26040.1)		6.39093
Solyc03g098020.3.1	CSE	monoglyceride lipase-like						-2.02572		Solyc02g069250.3.1	CAD	Cinnamyl alcohol dehydrogenase (AHRD V3.3 *** A0A1B0YY99_DAUCA)		6.51258
Solyc05g056000.3.1	CSE	monoglyceride lipase-like						4.69468		Solyc11g010960.2.1	CAD	Alcohol dehydrogenase, putative (AHRD V3.3 *** B9T7R7_RICCO)		414.749
Solyc06g068440.3.1	CCR	cinnamoyl-CoA reductase		-2.44532		-2.01552		-2.42359		Solyc02g030480.3.1	CAD	Alcohol dehydrogenase, putative (AHRD V3.3 *** B9R8D9_RICCO)	-4.51793	-5.42046
Solyc03g080180.3.1	COMT	caffeic acid 3-O-methyltransferase-like			3.48633			4.75986		Solyc02g093230.3.1	CCoAOMT	Caffeoyl-CoA O-methyltransferase (AHRD V3.3 *** CAMT_SOLTU)		-2.11347
Solyc10g085830.2.1	COMT	caffeic acid 3-O-methyltransferase 1-like			2.03782			2.23017		Solyc01g006290.3.1	---	Peroxidase (AHRD V3.3 *** K4ASJ5_SOLLC)	-9.84579
Solyc01g107590.3.1	CAD	probable cinnamyl alcohol dehydrogenase 2-like		-4.86302						Solyc01g067850.2.1	---	Peroxidase (AHRD V3.3 *** K4AX33_SOLLC)	-3.24718	-5.95573
Solyc02g030480.3.1	CAD	probable cinnamyl alcohol dehydrogenase 6-like	-5.30851			-5.62212				Solyc02g083480.3.1	---	Peroxidase (AHRD V3.3 *** K4BAL6_SOLLC)	-3.01052	-2.05719
Solyc11g011330.2.1	CAD	8-hydroxygeraniol dehydrogenase						-2.97523		Solyc02g084790.3.1	---	Peroxidase (AHRD V3.3 *** K4BAZ4_SOLLC)	-2.12824	-1.87103
Solyc01g006300.3.1	CEV1	peroxidase	-3.02651				4.46504	-4.65836		Solyc02g090470.3.1	---	Peroxidase (AHRD V3.3 *** K4BCJ6_SOLLC)		-2.19173
Solyc01g015080.3.1	LOC101260463	peroxidase N-like			-9.22627			-5.3904		Solyc05g010330.3.1	---	Peroxidase (AHRD V3.3 *** K4BXK6_SOLLC)	-2.10655	-2.15509
Solyc01g067860.3.1	LOC101247458	peroxidase 19-like			-2.63461			-7.82919		Solyc05g046020.3.1	---	Peroxidase (AHRD V3.3 *** K4C0T5_SOLLC)		-2.20725
Solyc01g105070.3.1	CEVI16	peroxidase	-2.87534	3.22829	2.38863	-2.41457		2.09713		Solyc05g050890.2.1	---	Peroxidase (AHRD V3.3 *** K4C1C1_SOLLC)	-6.46665	-4.90775
Solyc02g080530.3.1	LOC101253648	peroxidase 42-like						-2.22009		Solyc06g082420.3.1	---	Peroxidase (AHRD V3.3 *-* K4CAA1_SOLLC)	-3.77336
Solyc02g082090.3.1	LOC101247181	peroxidase 7-like		5.67018				-2.37882		Solyc07g052550.2.1	---	Peroxidase (AHRD V1 **** Q07445_SOLLC)		-2.09091
Solyc02g083490.3.1	LOC101267473	peroxidase 64-like	-2.12549	-3.13968	3.79271	-4.93816		3.64381		Solyc12g089360.1.1	---	Peroxidase (AHRD V3.3 *** K4DH07_SOLLC)	-2.07138
Solyc02g087190.1.1	LOC101244246	peroxidase 63-like	-5.20713		8.05208			32.6874		Solyc05g050870.3.1	---	Peroxidase (AHRD V3.3 *** K4C1C0_SOLLC)	-6.0413	-3.9136
Solyc02g092580.3.1	LOC101257228	peroxidase 73-like	-4.17251		3.31816					Solyc12g005790.2.1	---	Peroxidase 27	-5.4002	-2.51706
Solyc02g094180.3.1	LOC101267754	peroxidase 51-like			2.40101			2.56854		Solyc09g072700.3.1	---	Peroxidase (AHRD V3.3 *** K4CUU6_SOLLC)	-3.77421	-3.95887
Solyc03g080150.3.1	LOC101252368	peroxidase 5-like				-4.03728				Solyc01g006300.3.1	CEVI1	LECEVI1A	-3.09969
Solyc04g071900.3.1	LOC101253684	peroxidase 12-like			13.4241			30.8558		Solyc02g092580.3.1	---	Peroxidase (AHRD V3.3 *** K4BD54_SOLLC)	-2.40155
Solyc04g080760.3.1	LOC101268099	peroxidase 9-like			-2.42152			-8.14355		Solyc09g007520.3.1	---	Peroxidase (AHRD V3.3 *** K4CQE1_SOLLC)	-2.01533	-2.08183
Solyc07g017880.3.1	LOC101264739	peroxidase 16-like					-5.44494	-9.1076		Solyc06g068440.3.1	CCR1	cinnamoyl-CoA reductase	-1.77164	-1.56034
Solyc08g013930.3.1	LOC101246453	probable peroxidase 61-like						-3.26432		Solyc02g083490.3.1	---	Peroxidase (AHRD V3.3 *** K4BAL7_SOLLC)		-2.16426
Solyc09g007520.3.1	LOC101251503	peroxidase 21-like	-2.2939	2.60569	-3.28796	-2.16913		-3.07464		Solyc10g085830.2.1	COMT	Caffeic acid O-methyltransferase (AHRD V3.3 *** A0A072VA70_MEDTR)		3.37559
Solyc09g072700.3.1	LOC101248236	peroxidase 44-like	-5.45904			-10.3453
Solyc11g018777.1.1	PER	Peroxidase (AHRD V3.3 *** K4D6T3_SOLLC)			20.3773			12.8824
Solyc12g005790.2.1	LOC101246796	peroxidase 27-like	-6.58886	-2.7635		-4.88884
