# Supplementary material for: Root Transcriptomic Analysis Reveals Global Changes Induced by Systemic Infection of Solanum lycopersicum with Mild and Severe Variants of Potato Spindle Tuber Viroid
Source: Viruses. 2019 Oct 29;11(11):992. doi: 10.3390/v11110992 (PMC6893655; doi:10.3390/v11110992)
Supplement: Supplementary file 1 [file viruses-11-00992-s001.zip › viruses-619454-supplementary/Table S12.xlsx]

## Sheet: Table S12
Table S12. Differentially regulated proteasom-related genes. Functional classification was performed using MapMan software.
			Microarray
				Fold change
BinCode	BinName	ID	Description	M-17 dpi	M-24 dpi	M-49 dpi	S23-17 dpi	S23-24 dpi	S23-49 dpi
29.5.2	protein.degradation.autophagy	Solyc01g006230.3.1	Cysteine protease ATG4B, putative						-2.03575
29.5.2	protein.degradation.autophagy	Solyc03g031650.3.1	Autophagy-related protein						-2.66408
29.5.2	protein.degradation.autophagy	Solyc06g034160.3.1	Autophagy-related protein 3			-2.16261			-2.74349
29.5.2	protein.degradation.autophagy	Solyc06g043140.3.1	Autophagy protein 5						2.32132
29.5.2	protein.degradation.autophagy	Solyc08g078820.3.1	Autophagy-related protein						-2.54097
29.5.2	protein.degradation.autophagy	Solyc10g006270.3.1	Autophagy-related protein						-2.00657
29.5.11.1	protein.degradation.ubiquitin.ubiquitin	Solyc12g006010.2.1	Small ubiquitin-related modifier			-2.39067			-3.26649
29.5.11.1	protein.degradation.ubiquitin.ubiquitin	Solyc08g083120.3.1	ubiquitin-ribosomal fusion protein		2.85749				-3.01119
29.5.11.1	protein.degradation.ubiquitin.ubiquitin	Solyc09g059970.3.1	Small ubiquitin-related modifier			2.13012			2.40592
29.5.11.1	protein.degradation.ubiquitin.ubiquitin	Solyc01g096290.3.1	ubiquitin-ribosomal fusion protein			2.19587			3.05776
29.5.11.1	protein.degradation.ubiquitin.ubiquitin	Solyc03g032160.3.1	Ubiquitin 1, related protein						4.64599
29.5.11.1	protein.degradation.ubiquitin.ubiquitin	Solyc01g103850.3.1	Ubiquitin-like domain-containing CTD phosphatase						6.12281
29.5.11.1	protein.degradation.ubiquitin.ubiquitin	Solyc11g005670.2.1	POLYUBIQUITIN 1						7.76491
29.5.11.2	protein.degradation.ubiquitin.E1	Solyc01g109960.3.1	SUMO-activating enzyme 2						-2.96851
29.5.11.2	protein.degradation.ubiquitin.E1	Solyc03g019730.3.1	Ubiquitin activating enzyme			2.01859			3.31168
29.5.11.20	protein.degradation.ubiquitin.proteasom	Solyc01g008370.3.1	putative 26S proteasome subunit			-3.14587			-4.71072
29.5.11.20	protein.degradation.ubiquitin.proteasom	Solyc01g111450.3.1	LEY14339 proteasome, alpha subunit						-3.31453
29.5.11.20	protein.degradation.ubiquitin.proteasom	Solyc04g024420.3.1	Proteasome subunit beta type						-2.39468
29.5.11.20	protein.degradation.ubiquitin.proteasom	Solyc05g053650.3.1	26S proteasome non-ATPase regulatory subunit 1						-2.06914
29.5.11.20	protein.degradation.ubiquitin.proteasom	Solyc07g005640.3.1	26S proteasome non-ATPase regulatory subunit-like protein						2.26856
29.5.11.20	protein.degradation.ubiquitin.proteasom	Solyc02g084920.3.1	fruit-specific protein TOM2A11						2.42917
29.5.11.20	protein.degradation.ubiquitin.proteasom	Solyc05g056160.3.1	Proteasome subunit beta type						2.79326
29.5.11.20	protein.degradation.ubiquitin.proteasom	Solyc06g063140.3.1	26S protease regulatory subunit, putative						3.1294
29.5.11.20	protein.degradation.ubiquitin.proteasom	Solyc08g082700.3.1	26S proteasome non-atpase regulatory subunit, putative			2.23766			3.22379
29.5.11.20	protein.degradation.ubiquitin.proteasom	Solyc04g051370.3.1	26S proteasome non-ATPase regulatory subunit						4.22199
29.5.11.20	protein.degradation.ubiquitin.proteasom	Solyc10g081130.2.1	Proteasome subunit alpha type						4.23393
29.5.11.20	protein.degradation.ubiquitin.proteasom	Solyc07g039210.3.1	PCI domain-containing 2						4.54663
29.5.11.20	protein.degradation.ubiquitin.proteasom	Solyc02g081700.1.1	Proteasome subunit alpha type			3.1125			5.0292
29.5.11.20	protein.degradation.ubiquitin.proteasom	Solyc05g053140.3.1	26S proteasome regulatory subunit family protein						6.1656
29.5.11.20	protein.degradation.ubiquitin.proteasom	Solyc01g109940.3.1	26S proteasomal subunit RPT4a			3.30223			7.26415
29.5.11.20	protein.degradation.ubiquitin.proteasom	Solyc10g008010.3.1	Proteasome subunit alpha type			3.74592			7.9632
29.5.11.20	protein.degradation.ubiquitin.proteasom	Solyc09g090720.3.1	26S proteasome regulatory subunit family protein						8.46434
29.5.11.20	protein.degradation.ubiquitin.proteasom	Solyc01g111710.3.1	PCI superfamily protein						8.52113
29.5.11.20	protein.degradation.ubiquitin.proteasom	Solyc04g080590.3.1	Proteasome subunit alpha type			4.06493			9.50933
29.5.11.20	protein.degradation.ubiquitin.proteasom	Solyc05g013030.1.1	26S proteasome non-ATPase regulatory subunit-like protein						10.868
29.5.11.20	protein.degradation.ubiquitin.proteasom	Solyc03g123730.3.1	26S protease regulatory subunit			2.03055
29.5.11.3	protein.degradation.ubiquitin.E2	Solyc06g007510.3.1	Ubiquitin-conjugating enzyme E2-like protein			-2.10605			-3.28943
29.5.11.3	protein.degradation.ubiquitin.E2	Solyc06g070980.3.1	Ubiquitin-conjugating enzyme						-3.19784
29.5.11.3	protein.degradation.ubiquitin.E2	Solyc04g079970.3.1	RUB1 conjugating enzyme			-2.21495			-2.47039
29.5.11.3	protein.degradation.ubiquitin.E2	Solyc02g067420.3.1	Ubiquitin-conjugating enzyme						2.02079
29.5.11.3	protein.degradation.ubiquitin.E2	Solyc02g084760.3.1	Ubiquitin conjugating enzyme						2.26826
29.5.11.3	protein.degradation.ubiquitin.E2	Solyc10g011740.3.1	Ubiquitin-conjugating enzyme E2, putative	3.37824		5.32446	2.03135	-2.07441	3.17287
29.5.11.3	protein.degradation.ubiquitin.E2	Solyc08g081950.3.1	Ubiquitin-conjugating enzyme E2			2.30819			4.38825
29.5.11.3	protein.degradation.ubiquitin.E2	Solyc11g065190.2.1	Ubiquitin-conjugating enzyme			4.47226	-4.74786
29.5.11.3	protein.degradation.ubiquitin.E2	Solyc06g082600.3.1	Ubiquitin-conjugating enzyme E2-like protein		-2.06221
29.5.11.4.1	protein.degradation.ubiquitin.E3.HECT	Solyc10g055450.2.1	E3 ubiquitin-protein ligase						-2.34028
29.5.11.4.2	protein.degradation.ubiquitin.E3.RING	Solyc03g117860.3.1	RING/U-box superfamily protein	29.4586	31.974		89.7197		-7.25891
29.5.11.4.2	protein.degradation.ubiquitin.E3.RING	Solyc06g061020.3.1	SBP (S-ribonuclease-binding protein) family protein			-6.43123			-7.24368
29.5.11.4.2	protein.degradation.ubiquitin.E3.RING	Solyc08g077460.3.1	SBP (S-ribonuclease binding protein) family protein			-3.47601			-5.70457
29.5.11.4.2	protein.degradation.ubiquitin.E3.RING	Solyc08g007120.3.1	SBP (S-ribonuclease binding protein) family protein						-5.50651
29.5.11.4.2	protein.degradation.ubiquitin.E3.RING	Solyc08g023280.3.1	RING/U-box superfamily protein						-4.96898
29.5.11.4.2	protein.degradation.ubiquitin.E3.RING	Solyc05g012560.2.1	ripening regulated protein (DDTFR7)		-2.21521	-4.38685			-4.43047
29.5.11.4.2	protein.degradation.ubiquitin.E3.RING	Solyc00g217960.1.1	LOW QUALITY:RING/U-box superfamily protein	3.66929	3.56673				-3.82252
29.5.11.4.2	protein.degradation.ubiquitin.E3.RING	Solyc06g062940.3.1	RING-box protein	2.79719		-2.25897	2.51507		-3.56324
29.5.11.4.2	protein.degradation.ubiquitin.E3.RING	Solyc09g025270.3.1	U-box domain-containing protein 3			-2.31633			-3.36762
29.5.11.4.2	protein.degradation.ubiquitin.E3.RING	Solyc11g007910.2.1	RING/U-box superfamily protein			-2.28648			-2.8024
29.5.11.4.2	protein.degradation.ubiquitin.E3.RING	Solyc11g045230.2.1	SPX (SYG1/Pho81/XPR1) domain-containing protein / zinc finger (C3HC4-type RING finger) protein-related				2.53054		-2.71542
29.5.11.4.2	protein.degradation.ubiquitin.E3.RING	Solyc12g100000.2.1	U-box domain-containing 4-like protein		2.63595				-2.68142
29.5.11.4.2	protein.degradation.ubiquitin.E3.RING	Solyc10g074810.2.1	RING/U-box superfamily protein						-2.64904
29.5.11.4.2	protein.degradation.ubiquitin.E3.RING	Solyc12g041980.2.1	Protein BREAST CANCER SUSCEPTIBILITY 1 like			-2.00275			-2.6245
29.5.11.4.2	protein.degradation.ubiquitin.E3.RING	Solyc02g088570.2.1	RING/U-box superfamily protein			-2.26815			-2.61253
29.5.11.4.2	protein.degradation.ubiquitin.E3.RING	Solyc02g062040.3.1	RING/U-box superfamily protein		-2.34612	-2.70135			-2.57763
29.5.11.4.2	protein.degradation.ubiquitin.E3.RING	Solyc03g098590.3.1	RING/U-box superfamily protein			-2.16767			-2.49608
29.5.11.4.2	protein.degradation.ubiquitin.E3.RING	Solyc12g096420.2.1	RING/U-box superfamily protein			-2.34291			-2.43663
29.5.11.4.2	protein.degradation.ubiquitin.E3.RING	Solyc02g082420.3.1	RING/U-box superfamily protein			-3.26264			-2.34165
29.5.11.4.2	protein.degradation.ubiquitin.E3.RING	Solyc06g071130.3.1	Zinc finger protein, putative						-2.29319
29.5.11.4.2	protein.degradation.ubiquitin.E3.RING	Solyc06g007870.3.1	RING/U-box superfamily protein, putative						-2.14162
29.5.11.4.2	protein.degradation.ubiquitin.E3.RING	Solyc01g079530.3.1	RING/FYVE/PHD zinc finger superfamily protein						-2.13153
29.5.11.4.2	protein.degradation.ubiquitin.E3.RING	Solyc02g005480.3.1	RING/U-box superfamily protein		2.06457				-2.12269
29.5.11.4.2	protein.degradation.ubiquitin.E3.RING	Solyc05g008390.3.1	RING/FYVE/PHD zinc finger superfamily protein						-2.08107
29.5.11.4.2	protein.degradation.ubiquitin.E3.RING	Solyc05g005790.3.1	Ring finger protein, putative	-2.89683			-2.97309		2.01228
29.5.11.4.2	protein.degradation.ubiquitin.E3.RING	Solyc03g113700.3.1	RING/U-box superfamily protein						2.05543
29.5.11.4.2	protein.degradation.ubiquitin.E3.RING	Solyc04g078760.3.1	CONSTANS interacting protein 4						2.32165
29.5.11.4.2	protein.degradation.ubiquitin.E3.RING	Solyc01g008810.3.1	RING/U-box superfamily protein						2.51593
29.5.11.4.2	protein.degradation.ubiquitin.E3.RING	Solyc04g054330.3.1	RING/FYVE/PHD zinc finger superfamily protein						2.58659
29.5.11.4.2	protein.degradation.ubiquitin.E3.RING	Solyc06g084510.3.1	CHY zinc finger family protein, expressed						2.60182
29.5.11.4.2	protein.degradation.ubiquitin.E3.RING	Solyc11g010330.2.1	RING/U-box superfamily protein, putative			2.82858			2.84276
29.5.11.4.2	protein.degradation.ubiquitin.E3.RING	Solyc01g090225.1.1	RING finger protein, putative						2.92737
29.5.11.4.2	protein.degradation.ubiquitin.E3.RING	Solyc04g008020.3.1	RING/U-box superfamily protein		-3.25624				2.94031
29.5.11.4.2	protein.degradation.ubiquitin.E3.RING	Solyc08g081300.3.1	RING/U-box superfamily protein						3.32255
29.5.11.4.2	protein.degradation.ubiquitin.E3.RING	Solyc01g009000.3.1	RING/U-box superfamily protein						3.60293
29.5.11.4.2	protein.degradation.ubiquitin.E3.RING	Solyc06g073880.3.1	RING/U-box superfamily protein						3.63704
29.5.11.4.2	protein.degradation.ubiquitin.E3.RING	Solyc06g066570.3.1	Peroxisome biogenesis protein 2			2.89559			3.8461
29.5.11.4.2	protein.degradation.ubiquitin.E3.RING	Solyc02g094510.3.1	RING finger protein						4.76806
29.5.11.4.2	protein.degradation.ubiquitin.E3.RING	Solyc03g112340.1.1	RING/U-box superfamily protein		-9.339				5.3835
29.5.11.4.2	protein.degradation.ubiquitin.E3.RING	Solyc09g007700.3.1	RING/U-box superfamily protein		-3.84648				5.52814
29.5.11.4.2	protein.degradation.ubiquitin.E3.RING	Solyc05g006560.1.1	glycosyltransferase family protein (DUF23)						6.63817
29.5.11.4.2	protein.degradation.ubiquitin.E3.RING	Solyc07g063200.2.1	RING/U-box superfamily protein			6.59815			7.09949
29.5.11.4.2	protein.degradation.ubiquitin.E3.RING	Solyc01g107150.3.1	Zinc finger protein-like 1 like			4.69731			8.93222
29.5.11.4.2	protein.degradation.ubiquitin.E3.RING	Solyc03g116030.3.1	RING/FYVE/PHD zinc finger superfamily protein			8.65198			9.72564
29.5.11.4.2	protein.degradation.ubiquitin.E3.RING	Solyc06g005650.2.1	LOW QUALITY:E3 ubiquitin-protein ligase RING1-like protein		-3.0094	3.98436			9.99333
29.5.11.4.2	protein.degradation.ubiquitin.E3.RING	Solyc01g079810.3.1	RING/U-box superfamily protein			6.03685			11.6171
29.5.11.4.2	protein.degradation.ubiquitin.E3.RING	Solyc03g115920.3.1	RING/U-box superfamily protein	8.10034			8.51097
29.5.11.4.2	protein.degradation.ubiquitin.E3.RING	Solyc02g078460.3.1	abscisic acid-insensitive RING protein 4-like			-2.33369
29.5.11.4.2	protein.degradation.ubiquitin.E3.RING	Solyc04g078680.3.1	RING/U-box superfamily protein		2.30299
29.5.11.4.2	protein.degradation.ubiquitin.E3.RING	Solyc06g083150.3.1	U-box domain protein	2.00695
29.5.11.4.3.1	protein.degradation.ubiquitin.E3.SCF.SKP	Solyc11g042930.2.1	SKP1						-2.16382
29.5.11.4.3.1	protein.degradation.ubiquitin.E3.SCF.SKP	Solyc01g111650.3.1	Skp1						2.06503
29.5.11.4.3.2	protein.degradation.ubiquitin.E3.SCF.FBOX	Solyc09g075080.3.1	Phytochrome A-associated F-box protein, putative			-3.86707			-4.53945
29.5.11.4.3.2	protein.degradation.ubiquitin.E3.SCF.FBOX	Solyc04g078390.2.1	F-box family protein			-2.44652			-2.77728
29.5.11.4.3.2	protein.degradation.ubiquitin.E3.SCF.FBOX	Solyc09g065400.2.1	Kelch repeat-containing F-box family protein			-2.59007			-2.46131
29.5.11.4.3.2	protein.degradation.ubiquitin.E3.SCF.FBOX	Solyc07g066240.3.1	F-box family protein						-2.0079
29.5.11.4.3.2	protein.degradation.ubiquitin.E3.SCF.FBOX	Solyc11g068710.2.1	F-box family protein		2.67394				2.05343
29.5.11.4.3.2	protein.degradation.ubiquitin.E3.SCF.FBOX	Solyc08g075380.3.1	F-box family protein						2.17427
29.5.11.4.3.2	protein.degradation.ubiquitin.E3.SCF.FBOX	Solyc10g046970.2.1	Tubby-like F-box protein						2.49608
29.5.11.4.3.2	protein.degradation.ubiquitin.E3.SCF.FBOX	Solyc09g009880.3.1	F-box family protein		-2.58601				2.55378
29.5.11.4.3.2	protein.degradation.ubiquitin.E3.SCF.FBOX	Solyc02g085130.3.1	Tubby-like F-box protein						2.65678
29.5.11.4.3.2	protein.degradation.ubiquitin.E3.SCF.FBOX	Solyc01g007930.3.1	F-box family protein						2.74919
29.5.11.4.3.2	protein.degradation.ubiquitin.E3.SCF.FBOX	Solyc03g025920.3.1	F-box family protein						2.82706
29.5.11.4.3.2	protein.degradation.ubiquitin.E3.SCF.FBOX	Solyc04g005670.2.1	Kelch repeat-containing F-box family protein, putative	2.12886		2.40828			3.02667
29.5.11.4.3.2	protein.degradation.ubiquitin.E3.SCF.FBOX	Solyc05g010367.1.1	F-box family protein						3.62944
29.5.11.4.3.2	protein.degradation.ubiquitin.E3.SCF.FBOX	Solyc04g071750.3.1	Tubby-like F-box protein			2.41569			3.91312
29.5.11.4.3.2	protein.degradation.ubiquitin.E3.SCF.FBOX	Solyc01g104980.3.1	F-box/kelch-repeat protein		-3.00478				6.46334
29.5.11.4.3.2	protein.degradation.ubiquitin.E3.SCF.FBOX	Solyc11g065000.2.1	F-box family protein	-2.74507		3.90934			9.25776
29.5.11.4.3.2	protein.degradation.ubiquitin.E3.SCF.FBOX	Solyc10g080610.1.1	F-box/kelch-repeat protein						10.4454
29.5.11.4.3.2	protein.degradation.ubiquitin.E3.SCF.FBOX	Solyc08g048430.3.1	F-box family protein			5.14283			13.7084
29.5.11.4.3.2	protein.degradation.ubiquitin.E3.SCF.FBOX	Solyc08g006940.3.1	F-box family protein			4.71266			14.0242
29.5.11.4.3.2	protein.degradation.ubiquitin.E3.SCF.FBOX	Solyc05g005150.1.1	Kelch repeat-containing F-box family protein, putative			14.999			17.0361
29.5.11.4.3.2	protein.degradation.ubiquitin.E3.SCF.FBOX	Solyc09g005480.3.1	F-box family protein, putative	2.38556	4.50648			4.09322
29.5.11.4.3.2	protein.degradation.ubiquitin.E3.SCF.FBOX	Solyc01g095370.3.1	F-box family protein	-2.95988	-2.62487	-2.36542	-4.73965
29.5.11.4.3.2	protein.degradation.ubiquitin.E3.SCF.FBOX	Solyc08g067300.1.1	F-box family protein	-2.89166	-9.75366		-3.17719
29.5.11.4.3.2	protein.degradation.ubiquitin.E3.SCF.FBOX	Solyc10g085660.2.1	F-box family protein			-2.34736
29.5.11.4.3.2	protein.degradation.ubiquitin.E3.SCF.FBOX	Solyc06g005380.3.1	F-box family protein			-2.3214
29.5.11.4.3.2	protein.degradation.ubiquitin.E3.SCF.FBOX	Solyc07g008250.3.1	EIN3-binding F-box-like protein		2.22141	2.68636
29.5.11.4.3.2	protein.degradation.ubiquitin.E3.SCF.FBOX	Solyc03g033390.3.1	F-box family protein		-2.03069
29.5.11.4.3.2	protein.degradation.ubiquitin.E3.SCF.FBOX	Solyc02g092990.1.1	F-box protein	2.0335
29.5.11.4.5.1	protein.degradation.ubiquitin.E3.BTB/POZ Cullin3.Cullin3	Solyc01g010820.3.1	Cullin family protein			-3.09694			-5.21059
29.5.11.4.5.1	protein.degradation.ubiquitin.E3.BTB/POZ Cullin3.Cullin3	Solyc02g087900.3.1	Cullin family protein						2.73217
29.5.11.4.5.2	protein.degradation.ubiquitin.E3.BTB/POZ Cullin3.BTB/POZ	Solyc02g092460.3.1	BTB/POZ and TAZ domain-containing protein	2.27036		2.34586			2.121
29.5.11.4.5.2	protein.degradation.ubiquitin.E3.BTB/POZ Cullin3.BTB/POZ	Solyc06g071820.3.1	BTB/POZ and TAZ domain protein					-2.01257	4.51613
29.5.11.4.5.2	protein.degradation.ubiquitin.E3.BTB/POZ Cullin3.BTB/POZ	Solyc07g065930.3.1	BTB/POZ domain-containing protein		-5.21951			-4.46233
29.5.11.5	protein.degradation.ubiquitin.ubiquitin protease	Solyc07g061780.3.1	Ubiquitin carboxyl-terminal hydrolase 15-like protein						-2.17104
29.5.11.5	protein.degradation.ubiquitin.ubiquitin protease	Solyc11g006320.2.1	Ubiquitin carboxyl-terminal hydrolase 12						-2.0298
29.5.11.5	protein.degradation.ubiquitin.ubiquitin protease	Solyc01g068240.3.1	Ubiquitin carboxyl-terminal hydrolase			2.19471			2.17179
29.5.11.5	protein.degradation.ubiquitin.ubiquitin protease	Solyc12g044740.2.1	ubiquitin carboxyl-terminal hydrolase			2.73683			5.13815
			RNA-seq
				Fold change
BinCode	BinName	ID	Description	M-17 dpi	S23-17 dpi
29.5.11.3	protein.degradation.ubiquitin.E2	solyc10g011740.3.1	Ubiquitin-conjugating enzyme E2, putative	2.95158
29.5.11.4.5.2	protein.degradation.ubiquitin.E3.BTB/POZ Cullin3.BTB/POZ	solyc02g092460.3.1	BTB/POZ and TAZ domain-containing protein	3.27282
29.5.11.4.2	protein.degradation.ubiquitin.E3.RING	solyc00g217960.1.1	LOW QUALITY:RING/U-box superfamily protein	2.09479
29.5.11.4.2	protein.degradation.ubiquitin.E3.RING	solyc02g067680.1.1	RING/U-box superfamily protein	2.32476
29.5.11.4.2	protein.degradation.ubiquitin.E3.RING	solyc02g081180.2.1	RING/U-box superfamily protein	2.3346
29.5.11.4.2	protein.degradation.ubiquitin.E3.RING	solyc02g087040.1.1	Ring finger protein, putative	-2.00602
29.5.11.4.2	protein.degradation.ubiquitin.E3.RING	solyc03g034020.3.1	U-box domain-containing family protein		2.37898
29.5.11.4.2	protein.degradation.ubiquitin.E3.RING	solyc03g111510.3.1	RING/U-box superfamily protein		-2.02171
29.5.11.4.2	protein.degradation.ubiquitin.E3.RING	solyc03g114190.1.1	RING/U-box superfamily protein, putative	-4.05954
29.5.11.4.2	protein.degradation.ubiquitin.E3.RING	solyc03g115920.3.1	RING/U-box superfamily protein	4.83317	5.60439
29.5.11.4.2	protein.degradation.ubiquitin.E3.RING	solyc04g015160.3.1	C2 and GRAM domain-containing protein	2.29796	1.91814
29.5.11.4.2	protein.degradation.ubiquitin.E3.RING	solyc04g078680.3.1	RING/U-box superfamily protein	2.08914
29.5.11.4.2	protein.degradation.ubiquitin.E3.RING	solyc04g082570.3.1	U-box domain-containing protein 43	1.93462	2.07146
29.5.11.4.2	protein.degradation.ubiquitin.E3.RING	solyc05g051800.3.1	RING/FYVE/PHD zinc finger superfamily protein	2.33539	2.6072
29.5.11.4.2	protein.degradation.ubiquitin.E3.RING	solyc06g051250.1.1	LOW QUALITY:RING/U-box superfamily protein, putative	-2.83939
29.5.11.4.2	protein.degradation.ubiquitin.E3.RING	solyc07g063970.3.1	C2H2-like zinc finger protein		-7.74367
29.5.11.4.2	protein.degradation.ubiquitin.E3.RING	solyc10g008400.1.1	RING/U-box superfamily protein	2.65642
29.5.11.4.2	protein.degradation.ubiquitin.E3.RING	solyc11g011570.1.1	RING/U-box superfamily protein	-211.589
29.5.11.4.2	protein.degradation.ubiquitin.E3.RING	solyc12g005020.2.1	RING/U-box superfamily protein	3.13036
29.5.11.4.2	protein.degradation.ubiquitin.E3.RING	solyc12g087860.2.1	RING/U-box superfamily protein, putative		-2.44162
29.5.11.4.3.2	protein.degradation.ubiquitin.E3.SCF.FBOX	solyc02g080830.1.1	F-box plant-like protein, putative		-2.00585
29.5.11.4.3.2	protein.degradation.ubiquitin.E3.SCF.FBOX	solyc03g116480.1.1	LOW QUALITY:F-box only protein 6	2.11303
29.5.11.4.3.2	protein.degradation.ubiquitin.E3.SCF.FBOX	solyc03g117270.1.1	LOW QUALITY:F-box family protein, putative	14.2933	13.1768
29.5.11.4.3.2	protein.degradation.ubiquitin.E3.SCF.FBOX	solyc07g055120.3.1	F-box protein	2.19094
29.5.11.4.3.2	protein.degradation.ubiquitin.E3.SCF.FBOX	solyc09g091690.1.1	LOW QUALITY:F-box associated interaction domain-containing protein		3.05544
29.5.11.4.3.2	protein.degradation.ubiquitin.E3.SCF.FBOX	solyc11g012560.2.1	F-box family protein	-134.187
29.5.11.4.3.2	protein.degradation.ubiquitin.E3.SCF.FBOX	solyc11g072080.1.1	Kelch repeat-containing F-box family protein	-2.06529
29.5.11.4.3.2	protein.degradation.ubiquitin.E3.SCF.FBOX	Solyc04g005670.2.1	Kelch repeat-containing F-box family protein, putative	1.98321
29.5.11.4.3.2	protein.degradation.ubiquitin.E3.SCF.FBOX	Solyc01g095370.3.1	F-box family protein	-1.54484	-1.82065
29.5.11.4.3.2	protein.degradation.ubiquitin.E3.SCF.FBOX	Solyc02g092990.1.1	F-box protein	1.61103
29.5.11.4.3.2	protein.degradation.ubiquitin.E3.SCF.FBOX	solyc12g009560.2.1	EIN3-binding F-box protein 1	2.00424
29.5.11.1	protein.degradation.ubiquitin.ubiquitin	solyc01g005160.3.1	Avr9/Cf-9 rapidly elicited protein 1	2.86471
