# Supplementary material for: Root Transcriptomic Analysis Reveals Global Changes Induced by Systemic Infection of Solanum lycopersicum with Mild and Severe Variants of Potato Spindle Tuber Viroid
Source: Viruses. 2019 Oct 29;11(11):992. doi: 10.3390/v11110992 (PMC6893655; doi:10.3390/v11110992)
Supplement: Supplementary file 1 [file viruses-11-00992-s001.zip › viruses-619454-supplementary/Table S2.xlsx]

## Sheet: Table S2
Table S2. Tomato DEGs identified in PSTVd-M- and PSTVd-S23-infected roots by microarray.
			cutoff p < 0.05 and FC ≤ -2 or ≥ 2
						PSTVd-M 17 dpi			PSTVd-M 24 dpi			PSTVd-M 49 dpi			PSTVd-S23 17 dpi			PSTVd-S23 24 dpi			PSTVd-S23 49 dpi
Affymetrix Probe	Gene ID	Gene Symbol	Gene Title	RefSeq Transcript ID	Tomato Accession (ITAG3.2)	p-value	ratio	FC	p-value	ratio	FC	p-value	ratio	FC	p-value	ratio	FC	p-value	ratio	FC	p-value	ratio	FC
Les.1.1.S1_at	543609	TBG3	beta-galactosidase	NM_001247374	Solyc03g121540.3.1	0.00621374	0.420323	-2.37912							0.0176364	0.443015	-2.25726
Les.10.1.S1_at	543503	3OH-1	Gibberellin 3-beta-hydroxylase 1	NM_001246919	Solyc06g066820.3.1	0.000770108	0.313305	-3.19177	0.0267658	2.14785	2.14785										0.0194743	0.472172	-2.11787
Les.1007.1.A1_at	101261827	LOC101261827	acyl-coenzyme A thioesterase 13-like	XM_004241135	Solyc06g076680.3.1																0.0283432	0.377021	-2.65237
Les.101.1.S1_at	544238	ribA	GTP cyclohydrolase II / 3,4-dihydroxy-2-butanone-4-phosphate synthase	NM_001247847	Solyc01g105560.3.1																0.00236807	2.01227	2.01227
Les.1011.1.A1_at	101266117	LOC101266117	DEAD-box ATP-dependent RNA helicase 28-like	XM_004238321	Solyc04g081580.3.1																0.00260768	0.385228	-2.59587
Les.1013.1.A1_at	101268236	LOC101268236	uncharacterized LOC101268236	XM_004249088	---										0.0259214	4.62887	4.62887
Les.1018.1.A1_at	101258125	LOC101258125	MATE efflux family protein 3, chloroplastic-like	XM_004233528	Solyc02g061760.2.1				0.00224066	2.73615	2.73615
Les.1019.1.A1_at	101262463	LOC101262463	glycerophosphodiester phosphodiesterase GDPDL6-like	XM_004231443	Solyc02g014490.3.1																0.00220397	0.370242	-2.70094
Les.1020.1.A1_at	101260244	LOC101260244	1-phosphatidylinositol 3-phosphate 5-kinase-like	XM_004242851	Solyc07g017510.3.1																0.00396039	0.218799	-4.57041
Les.1022.1.A1_at	101265375	LOC101265375	uncharacterized LOC101265375	XR_183167	---	0.00105268	4.47997	4.47997	0.000431754	6.39665	6.39665				0.00149472	4.98626	4.98626
Les.103.1.S1_at	543744	CycA1	cyclin A1	NM_001246833	Solyc11g005090.2.1										0.0160426	0.201828	-4.9547
Les.1034.1.A1_at	---	---	Alpha/beta hydrolase-like (AHRD V3.3 *** A0A0K9P0U5_ZOSMR)	---	Solyc06g067890.3.1																0.00103573	0.449828	-2.22307
Les.1037.1.A1_at	101256951	LOC101256951	uncharacterized LOC101256951	XM_004234741	Solyc03g059180.3.1																0.00168197	0.354508	-2.82081
Les.1042.1.A1_at	101243783	LOC101243783	uncharacterized LOC101243783	XM_004238591	Solyc05g005010.3.1				0.0105594	0.459467	-2.17643
Les.1046.1.S1_at	101247770	LOC101247770	3-oxoacyl-[acyl-carrier-protein] reductase FabG-like	XM_004249271	Solyc10g080900.2.1							2.98935e-05	2.79052	2.79052							0.000658085	2.17165	2.17165
Les.1047.1.S1_at	101252988	LOC101252988	iron-sulfur assembly protein IscA, chloroplastic-like	XM_004239961	Solyc05g051700.3.1																0.0191827	2.30499	2.30499
Les.1050.2.A1_at	101247792	LOC101247792	small nuclear ribonucleoprotein Sm D3-like	XM_004234492 /// XM_004234493	Solyc03g033600.3.1																0.00255407	0.425165	-2.35203
Les.1052.1.A1_at	101264619	LOC101264619	uncharacterized LOC101264619	XM_004237814	Solyc04g072440.3.1							0.000997584	0.470368	-2.126							0.0006446	0.441406	-2.26549
Les.1054.2.S1_at	101262954	LOC101262954	homocysteine S-methyltransferase 2	XM_004247140	Solyc09g065520.3.1				0.0104626	2.02674	2.02674	0.0333157	3.57812	3.57812							0.00273527	7.36352	7.36352
Les.1058.1.S1_at	101250012	LOC101250012	squalene monooxygenase	XR_182686	Solyc04g077440.3.1							4.45716e-05	2.91832	2.91832							8.58475e-05	2.82287	2.82287
Les.106.1.S1_at	544240	CycA3	cyclin A3	NM_001247858	Solyc10g049360.2.1							1.72606e-05	0.454157	-2.20188
Les.1061.1.A1_at	---	---	long-chain acyl-CoA synthetase 7 (AHRD V3.3 --* AT5G27600.1)	---	Solyc09g058980.3.1																0.0112108	0.481167	-2.07828
Les.1063.1.A1_at	101262749	LOC101262749	T-complex protein 1 subunit theta	XM_004229632	Solyc01g088080.3.1																0.00121618	0.395057	-2.53128
Les.1065.1.A1_at	101264931	LOC101264931	AP-4 complex subunit sigma-like	XM_004239276	Solyc05g026130.3.1																0.00159255	0.434589	-2.30103
Les.1068.1.S1_at	543947	MKK3	MAPKK	NM_001247662	Solyc03g119490.3.1							0.00951386	2.27178	2.27178							0.00203829	2.8754	2.8754
Les.1076.1.A1_at	101244851	LOC101244851	U-box domain-containing protein 4-like	XM_004252801	Solyc12g100000.2.1				0.0189329	2.63595	2.63595										0.0108509	0.372937	-2.68142
Les.1081.2.S1_at	101263491	LOC101263491	uncharacterized LOC101263491	XM_004251856	Solyc12g014540.2.1																0.000239795	0.489208	-2.04412
Les.1081.3.A1_at	101267649	LOC101267649	NHP2-like protein 1	XM_004247818	Solyc09g092080.3.1																0.018133	0.479351	-2.08615
Les.1087.1.A1_at	101250397	LOC101250397	nucleolar transcription factor 1	XM_004237849	Solyc04g072940.3.1																6.47609e-05	0.291652	-3.42874
Les.1089.1.A1_at	101267788	LOC101267788	casein kinase I-like	XM_004252794	Solyc12g100310.2.1																0.000944178	0.439917	-2.27316
Les.109.1.S1_at	543612	TBG6	TBG6 protein	NM_001247388	Solyc02g084720.3.1				0.0104248	0.475264	-2.1041				0.00027752	0.304956	-3.27916	0.00115565	0.363494	-2.75107
Les.1092.3.S1_at	101258447	LOC101258447	nucleoporin NUP53	XM_004235605	Solyc03g120880.3.1				0.0364227	0.449817	-2.22313										0.000764894	3.80535	3.80535
Les.11.1.S1_at	778276	SNF1	SNF1 protein	NM_001247036	Solyc02g067030.3.1							0.000545071	0.379162	-2.6374							0.00168791	0.417021	-2.39796
Les.110.1.S1_at	543611	TBG5	TBG5 protein	NM_001247383	Solyc11g069270.2.1																0.000369166	0.435719	-2.29506
Les.1100.1.A1_at	101253239	LOC101253239	myosin-1	XM_004231474	Solyc02g020910.3.1																0.0011127	0.408862	-2.44581
Les.1101.1.A1_at	101251972	LOC101251972	uncharacterized LOC101251972	XM_004236753	---							0.023867	0.249841	-4.00254							0.00211897	0.122991	-8.13071
Les.1103.1.A1_at	101249673	LOC101249673	cysteine protease ATG4	XM_004228582	Solyc01g006230.3.1																0.0135641	0.491219	-2.03575
Les.1108.1.A1_at	101268242	LOC101268242	protein trichome birefringence-like 36	XM_004249919	Solyc11g006990.2.1										0.00348252	0.406845	-2.45794
Les.111.1.S1_at	543610	TBG7	beta-galactosidase	NM_001247378	Solyc03g019890.3.1	0.00612156	0.492039	-2.03236	1.2964e-05	4.73664	4.73664	2.86926e-10	21.8619	21.8619							1.40175e-11	48.8084	48.8084
Les.1111.1.A1_at	101268820	LOC101268820	phenylalanine--tRNA ligase alpha subunit, cytoplasmic-like	XM_004231983	Solyc02g090860.3.1							0.00668454	0.479132	-2.08711							0.000327967	0.330146	-3.02896
Les.1113.1.A1_at	101253714	LOC101253714	uncharacterized LOC101253714	XM_004246720	Solyc09g005280.3.1																0.000893137	0.495069	-2.01992
Les.1116.1.A1_at	101265811	LOC101265811	outer envelope protein 64, chloroplastic-like	XM_004235709	Solyc03g118700.3.1																0.000550828	0.409347	-2.44292
Les.112.1.S1_at	544162	LOC544162	zeaxanthin epoxidase, chloroplastic	XM_004231981	Solyc02g090890.3.1				0.00260933	0.297721	-3.35885	0.00554234	0.377211	-2.65103				0.00287794	0.302458	-3.30625	0.0379733	0.49179	-2.03339
Les.1123.1.A1_at	101247740	LOC101247740	ABC transporter B family member 2-like	XM_004245861	Solyc08g076720.3.1							0.0217207	0.470942	-2.1234							0.0056665	0.377364	-2.64996
Les.113.1.S1_at	104646577	LOC104646577	uncharacterized LOC104646577	XM_010320483	Solyc03g116510.1.1				9.41399e-05	23.9506	23.9506	0.000429782	11.3695	11.3695
Les.1132.1.A1_at	101260481	LOC101260481	probable zinc metallopeptidase EGY3, chloroplastic	XM_004230631	Solyc01g106820.3.1							0.000537239	0.188517	-5.30457							0.00060141	0.182988	-5.46485
Les.1135.1.A1_at	101254340	LOC101254340	probable Xaa-Pro aminopeptidase 3	XM_004230276	Solyc01g100740.3.1							0.00875111	0.460064	-2.17361							0.000452517	0.307838	-3.24846
Les.1137.1.A1_at	101260799	LOC101260799	polyphosphoinositide phosphatase-like	XM_004252351	Solyc12g049530.2.1										0.00532715	2.02861	2.02861
Les.1138.1.A1_at	---	---	Transmembrane protein, putative (AHRD V3.3 -** A0A072U8W6_MEDTR)	---	Solyc03g098750.3.1							0.000664972	0.33055	-3.02526							0.000275487	0.284723	-3.51219
Les.1139.1.A1_at	101263192	LOC101263192	DEAD-box ATP-dependent RNA helicase 37-like	XM_004234708	Solyc03g052980.3.1							0.00121315	0.401163	-2.49275							8.03711e-05	0.284123	-3.5196
Les.1140.1.A1_at	101248373	LOC101248373	uncharacterized LOC101248373	XM_004253152	Solyc12g094580.2.1							0.00975272	0.349994	-2.85719
Les.1143.1.A1_at	101264910	LOC101264910	30S ribosomal protein S17, chloroplastic	XM_004235627	Solyc03g120630.3.1							0.0149121	0.447374	-2.23527							0.00278187	0.341944	-2.92446
Les.1148.1.A1_at	101264624	LOC101264624	uncharacterized LOC101264624	XM_004238662	Solyc05g006110.3.1																0.00754305	0.334461	-2.98989
Les.1151.1.A1_at	101251602	LOC101251602	uncharacterized LOC101251602	XM_004244083	Solyc07g064440.3.1							0.000252518	0.36152	-2.7661							0.00019145	0.339895	-2.94209
Les.1153.1.S1_at	101260923	LOC101260923	probable glycerol-3-phosphate dehydrogenase [NAD(+)] 1, cytosolic-like	XM_004236538	Solyc04g016330.3.1										0.0273829	0.232578	-4.29964
Les.1155.1.S1_at	101259199	LOC101259199	CBS domain-containing protein CBSX1, chloroplastic-like	XM_004230714 /// XM_004230715	Solyc01g107860.3.1				6.68077e-05	2.50729	2.50729	0.000315877	2.02132	2.02132
Les.1157.1.A1_at	101262188	LOC101262188	beta-glucuronosyltransferase GlcAT14A-like	XM_010315597	Solyc12g013850.2.1							0.00117958	0.287028	-3.48398							0.000361217	0.229516	-4.35699
Les.1158.1.S1_at	101262544	LOC101262544	ER membrane protein complex subunit 7 homolog	XM_004244897	Solyc08g041980.3.1							0.0187067	3.22851	3.22851							0.00324698	4.93381	4.93381
Les.1164.2.A1_at	101267082	LOC101267082	vesicle transport protein GOT1B-like	XM_004233138 /// XM_004233139	Solyc02g069610.3.1																0.00094308	0.442908	-2.25781
Les.1171.1.A1_at	101267906	LOC101267906	uncharacterized aarF domain-containing protein kinase 1	XM_004242797	Solyc07g009150.3.1							0.0101627	0.394767	-2.53314							0.000763434	0.255941	-3.90715
Les.1175.1.S1_at	101252465	LOC101252465	uncharacterized LOC101252465	XM_004234351	Solyc03g025670.3.1													0.0311799	2.13481	2.13481	0.00503606	0.382284	-2.61586
Les.1176.1.A1_at	101250503	LOC101250503	zinc finger protein CONSTANS-LIKE 10	XM_004239246	Solyc05g020020.3.1																0.000460178	0.436413	-2.29141
Les.1179.1.A1_at	101250066	LOC101250066	rop guanine nucleotide exchange factor 1-like	XM_004249533	Solyc10g086660.2.1																0.0219374	0.457954	-2.18362
Les.1186.1.A1_at	101253647	LOC101253647	isocitrate dehydrogenase [NAD] regulatory subunit 1, mitochondrial-like	XM_004232505	Solyc02g082860.3.1							0.0322691	0.498071	-2.00775				0.0176845	2.40786	2.40786	0.0161769	0.438882	-2.27852
Les.119.1.S1_at	543640	Aqp2	Aqp2 protein	NM_001247484	Solyc01g094690.3.1				0.0059267	0.35956	-2.78117	0.00530772	2.53458	2.53458	0.0169211	0.423238	-2.36274	0.0037483	0.335187	-2.98341
Les.1192.3.A1_at	---	---	RING/U-box superfamily protein (AHRD V3.3 *-* AT5G42940.2)	---	Solyc03g044273.1.1																0.000703006	0.443223	-2.2562
Les.1193.1.A1_at	101246693	LOC101246693	WD repeat-containing protein 61-like	XM_004251632	Solyc12g009030.2.1																0.000382568	0.447257	-2.23585
Les.1195.1.A1_at	544128	PAD1	proteasome alpha subunit	NM_001247404	Solyc01g111450.3.1																8.16258e-06	0.301702	-3.31453
Les.1197.2.A1_at	101261383	LOC101261383	lanC-like protein 2-like	XM_004250064	Solyc11g010170.2.1	0.00162942	5.25384	5.25384	0.00524633	4.87015	4.87015				0.00195945	6.12232	6.12232
Les.1200.1.A1_at	101264501	LOC101264501	pectinesterase	XM_004252867	Solyc12g099410.2.1																0.00168409	0.446739	-2.23844
Les.1205.1.A1_at	---	---	Anthocyanin 5-aromatic acyltransferase (AHRD V3.3 *-* A0A0B2SWD3_GLYSO)	---	Solyc10g008655.1.1				0.0425891	4.30387	4.30387							0.0342017	4.63588	4.63588
Les.1207.3.S1_at	101055530	LOC101055530	Hop-interacting protein THI113	XM_004228339	Solyc01g010750.3.1							0.0244532	3.13878	3.13878							0.0018686	5.84153	5.84153
Les.1211.1.A1_at	101254955	LOC101254955	uncharacterized acetyltransferase At3g50280-like	XM_004231337	---							0.033812	0.455092	-2.19736				0.00952517	3.05402	3.05402	0.0496611	0.475976	-2.10095
Les.1213.1.A1_at	101256298	LOC101256298	uncharacterized LOC101256298	XM_004241626	Solyc06g068540.3.1							4.91084e-05	0.231236	-4.32459							0.000365546	0.290614	-3.44099
Les.1214.1.A1_at	101264104	LOC101264104	uncharacterized LOC101264104	XM_010316041	---																0.0333853	0.446461	-2.23984
Les.1219.1.A1_at	101251142	LOC101251142	B-box zinc finger protein 19-like	XR_182464	Solyc02g084430.3.1							0.00013775	0.146536	-6.82425							0.00239523	0.238618	-4.1908
Les.1221.2.S1_at	101246256	LOC101246256	60S ribosomal protein L7a-2-like	XM_004241847	Solyc06g064470.3.1							0.00755979	5.55985	5.55985							0.00135964	9.38954	9.38954
Les.1225.1.S1_at	101255627	LOC101255627	4,5-DOPA dioxygenase extradiol-like protein-like	XM_004229692	Solyc01g090180.3.1				0.00461604	2.40482	2.40482										0.0469285	3.17867	3.17867
Les.1226.1.S1_at	101246374	LOC101246374	putative ER lumen protein retaining receptor C28H8.4-like	XM_004247014	Solyc09g059270.3.1																0.000771927	7.01274	7.01274
Les.123.1.S1_at	543814	LOC543814	uncharacterized LOC543814	NM_001247157	Solyc09g011630.3.1																0.000139369	0.454043	-2.20243
Les.1232.1.A1_at	101259818	LOC101259818	nucleoprotein TPR	XM_004234925	Solyc03g083060.3.1																0.0011795	0.322625	-3.09958
Les.1233.1.A1_at	101255684	LOC101255684	uncharacterized LOC101255684	XM_004237488	Solyc04g049620.2.1																0.00262615	0.397176	-2.51778
Les.1237.1.A1_at	101268453	LOC101268453	cellulose synthase-like protein E6	XM_010315647 /// XM_010315648	Solyc12g015770.2.1							0.00105395	0.310794	-3.21756							3.79195e-05	0.182965	-5.46551
Les.1238.2.A1_at	101247116	LOC101247116	uncharacterized LOC101247116	XM_004235652	Solyc03g120310.3.1							6.38225e-05	0.200695	-4.98269							8.06733e-06	0.136536	-7.32406
Les.1243.1.A1_at	101248673	LOC101248673	uncharacterized LOC101248673	XM_004238608	---																0.0325751	0.463504	-2.15748
Les.1248.2.A1_at	544308	GMP	GDP-mannose pyrophosphorylase	NM_001247096	Solyc03g096730.3.1																0.0159916	0.379847	-2.63264
Les.1249.2.A1_at	101262831	LOC101262831	uncharacterized LOC101262831	XM_010325737	Solyc07g040950.3.1							0.0392195	0.494639	-2.02168							0.00191035	0.301752	-3.31398
Les.1250.3.A1_at	101246132	LOC101246132	thioredoxin Y1, chloroplastic-like	XM_004237754	Solyc04g071565.1.1																0.00409344	0.36815	-2.71628
Les.1254.2.S1_at	101253385	LOC101253385	uncharacterized LOC101253385	XM_004240976 /// XM_004240977	Solyc06g053790.3.1							0.0278745	2.75368	2.75368							0.00115562	5.49416	5.49416
Les.126.1.S1_at	543581	LOC543581	transcription factor bHLH113	XM_004244708	Solyc08g014120.3.1	0.0026107	0.489073	-2.04469
Les.1261.1.A1_at	---	---	ARM repeat superfamily protein (AHRD V3.3 *** AT5G27970.1)	---	Solyc09g018370.3.1																0.000280097	0.401646	-2.48975
Les.1268.1.A1_at	101258561	LOC101258561	protein-tyrosine-phosphatase MKP1-like	XM_004239725	Solyc05g054700.3.1							0.00788078	0.412856	-2.42215							0.0009675	0.297893	-3.35691
Les.127.1.S1_at	543726	sbt3	subtilisin-like protease	NM_001247845	Solyc01g087850.2.1							0.00497899	2.02573	2.02573
Les.1271.1.A1_at	101251832	LOC101251832	uncharacterized LOC101251832	XM_004249539	Solyc10g085980.2.1							0.004747	0.377908	-2.64615							0.00403917	0.358255	-2.79131
Les.1279.1.A1_at	101259511	LOC101259511	magnesium transporter MRS2-I	XM_004233982	Solyc03g005390.3.1																0.000194466	0.393493	-2.54134
Les.1281.1.A1_at	101267958	LOC101267958	probable LRR receptor-like serine/threonine-protein kinase At1g07650-like	XM_004232977	Solyc02g071860.3.1																0.000419099	0.262117	-3.81509
Les.1287.2.S1_at	101244894	LOC101244894	uncharacterized LOC101244894	XM_004245851	Solyc08g076880.3.1				0.00709187	0.35933	-2.78296							0.00191556	0.292428	-3.41964
Les.1289.1.A1_at	101267844	LOC101267844	uncharacterized LOC101267844	XM_004229904	Solyc01g094630.3.1				0.0169098	2.06265	2.06265
Les.129.1.S1_at	543675	DES	divinyl ether synthase	NM_001247598	Solyc01g109140.3.1				0.000879126	6.93186	6.93186							0.013569	3.73298	3.73298
Les.1297.1.S1_at	100736514	Bti9	LysM receptor-like kinase	NM_001246844	Solyc07g049180.3.1				0.000844004	2.35193	2.35193	0.00831562	6.71567	6.71567							0.00268354	10.1124	10.1124
Les.130.1.S1_at	543618	LOC543618	bZIP DNA-binding protein	NM_001247410	Solyc01g079480.3.1	0.000779378	2.30714	2.30714													0.00295545	2.07485	2.07485
Les.1302.1.A1_at	101250240	LOC101250240	BTB/POZ domain-containing protein At1g63850-like	XM_004245530	Solyc08g081380.3.1							0.00403161	0.373142	-2.67994	0.0425961	0.484861	-2.06245				0.000454345	0.264302	-3.78355
Les.1304.2.S1_at	101055562	BBR/BPC1	GAGA-binding transcriptional activator	XM_004236858 /// XM_004236859	Solyc04g008380.3.1																0.00462716	5.73015	5.73015
Les.1308.1.A1_at	101258940	LOC101258940	NAD-dependent protein deacetylase SRT2-like	XM_004236776	Solyc04g009430.3.1							0.0111547	0.282316	-3.54213							0.000943746	0.159219	-6.28064
Les.1310.1.S1_at	101259777	LOC101259777	granule-bound starch synthase 1, chloroplastic/amyloplastic-like	XM_004245395	Solyc08g083320.3.1	0.00909463	2.5302	2.5302
Les.1311.1.A1_at	101243653	LOC101243653	WD repeat-containing protein 43	XM_004231522	Solyc02g030080.3.1							0.0232627	0.274618	-3.64143							0.00808402	0.200853	-4.97876
Les.1314.1.S1_at	101255972	LOC101255972	uncharacterized LOC101255972	XM_004235342 /// XM_004235343	Solyc03g098320.3.1							1.3981e-06	0.0696229	-14.3631							2.9028e-05	0.119146	-8.39308
Les.132.1.S1_at	544285	ACO4	ethylene-forming enzyme	NM_001246999	Solyc07g049550.3.1	0.0273857	0.252838	-3.9551				0.0269708	0.251745	-3.97227							0.000704206	0.0869864	-11.496
Les.1323.1.S1_at	101244648	LOC101244648	50S ribosomal protein L29, chloroplastic-like	XM_004235308	Solyc03g097950.3.1				0.0001685	0.342445	-2.92018	0.0112005	0.310199	-3.22373				0.000379383	0.373569	-2.67689	0.000931362	0.181872	-5.49838
Les.1331.1.A1_at	101263279	LOC101263279	receptor-like serine/threonine-protein kinase NCRK-like	XM_004251102	Solyc11g069590.2.1	0.000145088	0.445555	-2.24439							0.000140774	0.403901	-2.47585				2.79203e-07	0.24183	-4.13513
Les.1333.1.A1_at	101249494	LOC101249494	uncharacterized LOC101249494	XM_004247757	Solyc09g091120.3.1																0.00144378	0.437719	-2.28457
Les.1334.1.A1_at	101250760	LOC101250760	rust resistance kinase Lr10-like	XM_004249945	Solyc11g007400.1.1										0.000131437	4.87048	4.87048	0.0325775	2.09852	2.09852
Les.1338.1.A1_at	101264494	LOC101264494	probable inactive tRNA-specific adenosine deaminase-like protein 3	XM_004234391	Solyc03g026090.3.1							0.000319733	0.228225	-4.38164							0.000944851	0.259434	-3.85454
Les.1344.1.A1_at	---	---	Glycosyltransferase (AHRD V3.3 *** M1CLQ4_SOLTU)		Solyc04g016177.1.1	6.66354e-05	5.53758	5.53758							0.0160703	2.62381	2.62381
Les.1346.1.A1_at	101246166	LOC101246166	beta-amylase 3, chloroplastic-like	XM_004245434	Solyc08g082800.3.1																0.000355558	0.426769	-2.34319
Les.1348.1.A1_at	101255228	LOC101255228	myb-like protein D	XM_004245800	Solyc08g077480.3.1	0.0433925	0.476935	-2.09672													0.0425864	0.464624	-2.15228
Les.1349.1.A1_at	101243929	LOC101243929	ADP,ATP carrier protein, mitochondrial-like	XM_004229572	Solyc01g087070.3.1													0.0255153	2.14034	2.14034
Les.1352.1.A1_at	101246150	LOC101246150	probable serine/threonine protein kinase IREH1	XM_004241592	Solyc06g068920.3.1							0.00369944	0.493432	-2.02662							0.00117942	0.429872	-2.32627
Les.1353.1.A1_at	101259877	LOC101259877	vesicle-associated membrane protein 722	XM_004247047	Solyc09g061620.2.1																0.00986979	0.489003	-2.04498
Les.1356.1.A1_at	101261680	LOC101261680	54S ribosomal protein L37, mitochondrial-like	XM_004250065	Solyc11g010180.2.1																0.00318877	0.402581	-2.48397
Les.1358.1.A1_at	101260537	LOC101260537	probable WRKY transcription factor 26	XM_010323285	---																0.00192286	0.433277	-2.30799
Les.1360.1.S1_at	101055527	LOC101055527	Hop-interacting protein THI080	NM_001279043	Solyc03g113390.3.1																0.00296181	3.78092	3.78092
Les.1362.2.A1_at	101247924	LOC101247924	uncharacterized LOC101247924	XR_182829	---							0.00349392	0.423634	-2.36053							0.00844825	0.45997	-2.17405
Les.1364.1.A1_at	101245949	LOC101245949	nudix hydrolase 2-like	XM_004239766	Solyc05g054230.3.1							0.00205667	0.401614	-2.48995							0.00458665	0.430389	-2.32348
Les.137.1.S1_at	543970	LOC543970	chorimate mutase	NM_001247779	Solyc11g017240.2.1	0.000521944	0.456559	-2.1903
Les.1375.1.A1_at	101251886	LOC101251886	uncharacterized LOC101251886	XM_004240110	Solyc05g042120.3.1							0.0164296	0.456361	-2.19125							0.00382619	0.360777	-2.77179
Les.1376.2.A1_at	101256795	LOC101256795	transcription factor GLABRA 3-like	XM_004245552	Solyc08g081140.3.1							0.0479488	0.397259	-2.51725							0.00134477	0.178825	-5.59205
Les.1381.1.A1_at	101249153	LOC101249153	protein BREAST CANCER SUSCEPTIBILITY 1 homolog	XM_004252231	Solyc12g041980.2.1							0.0153379	0.499313	-2.00275							0.00212505	0.381024	-2.6245
Les.1382.1.A1_at	101264926	LOC101264926	uncharacterized LOC101264926	XM_004238317	Solyc04g081540.3.1																0.00655497	0.335842	-2.97759
Les.1384.1.A1_at	101259603	LOC101259603	uncharacterized LOC101259603	XM_004250725 /// XM_004250726	Solyc11g045310.2.1							0.0345444	0.479573	-2.08519							0.0052662	0.347086	-2.88113
Les.1397.1.A1_at	543547	COP1	COP1 homolog	NM_001247118	Solyc12g005950.2.1	0.0256586	0.210149	-4.75852	0.0448718	0.213766	-4.67802	0.00063193	0.0682224	-14.6579							2.48591e-05	0.0219112	-45.6387
Les.14.1.S1_at	544118	SBT2	SBT2 protein	NM_001247359	Solyc03g006970.1.1							0.0113519	4.41168	4.41168	0.0176762	0.215577	-4.63871
Les.140.1.S1_at	543957	BiP/grp78	glucose-regulated protein 78	NM_001247707	Solyc08g082820.3.1										0.000867449	0.470618	-2.12487
Les.1401.2.S1_at	543804	bmy3	1,4-alpha-glucan-maltohydrolase	NM_001247123	Solyc01g067660.3.1	6.12007e-05	3.76506	3.76506				0.0414161	3.5729	3.5729	0.00219555	2.72701	2.72701	0.01476	0.173041	-5.77899	0.000765471	11.6109	11.6109
Les.1406.1.A1_at	101257271	LOC101257271	anthranilate phosphoribosyltransferase, chloroplastic-like	XM_004241460 /// XM_004241461	Solyc06g071550.3.1							0.00385285	0.474531	-2.10734							5.52644e-05	0.290359	-3.44402
Les.1409.2.S1_at	101267887	LOC101267887	exocyst complex component 6	XM_004238325	Solyc04g081730.3.1							0.000546925	3.55998	3.55998							1.8329e-05	6.2126	6.2126
Les.1415.2.A1_at	101255012	LOC101255012	uncharacterized LOC101255012	XM_004243924	Solyc07g066570.3.1							0.00197909	0.466763	-2.14241							9.36644e-05	0.333093	-3.00216
Les.1419.1.S1_at	101262560	LOC101262560	inactive protein RESTRICTED TEV MOVEMENT 1-like	XM_004247575	Solyc09g083020.1.1																0.00420449	2.85245	2.85245
Les.1426.1.S1_at	101256613	LOC101256613	probable sugar phosphate/phosphate translocator At1g12500-like	XM_004245637	Solyc08g079790.1.1										0.000597004	0.418583	-2.38901
Les.1431.1.A1_at	101254581	LOC101254581	plastidic ATP/ADP-transporter-like	XM_004235675	Solyc03g119970.3.1																0.00352918	0.400467	-2.49709
Les.1433.1.S1_at	101246994	LOC101246994	uncharacterized LOC101246994	XM_004251550	Solyc12g007000.2.1																0.000936313	3.34605	3.34605
Les.1434.2.A1_at	101259814	LOC101259814	TBC1 domain family member 15-like	XM_004251677 /// XM_004251678	Solyc05g007670.3.1							0.00137584	0.422186	-2.36863							0.000678746	0.380509	-2.62806
Les.1437.1.A1_at	101262159	LOC101262159	uncharacterized LOC101262159	XM_004249406	Solyc10g083520.2.1																0.00062665	0.484685	-2.06319
Les.1438.1.A1_at	101266989	LOC101266989	sister chromatid cohesion protein PDS5 homolog B-like	XM_004250253	Solyc11g012770.2.1							0.00138811	0.451065	-2.21698							0.00123283	0.434909	-2.29933
Les.1439.2.A1_at	101251116	LOC101251116	WAT1-related protein At4g19185-like	XM_004245958	Solyc08g075470.3.1																0.00114171	0.407935	-2.45137
Les.1440.2.A1_at	101253134	LOC101253134	uncharacterized LOC101253134	XM_004230272	Solyc01g100700.3.1																0.000479908	0.383799	-2.60553
Les.1442.2.S1_at	101266708	LOC101266708	TPR repeat-containing thioredoxin TDX-like	XM_004235712 /// XM_004235713	Solyc03g118550.3.1							0.0377492	0.314896	-3.17565							0.00151468	0.134306	-7.44568
Les.1443.1.A1_at	101265154	LOC101265154	zinc finger Ran-binding domain-containing protein 2-like	XM_004245152	Solyc08g067180.3.1										0.00316159	0.260436	-3.83971
Les.1444.1.S1_at	101257793	LOC101257793	60S acidic ribosomal protein P1-1-like	XM_004228294	Solyc01g016470.3.1							0.0141407	2.27237	2.27237							0.00921206	2.4836	2.4836
Les.1448.1.A1_at	101247032	LOC101247032	protein argonaute 1A-like	NM_001279128	Solyc06g072300.3.1																0.00238282	0.497159	-2.01143
Les.1451.1.A1_at	101268848	LOC101268848	uncharacterized LOC101268848	XR_183364	Solyc03g053023.1.1																0.00075584	0.475511	-2.103
Les.1453.1.A1_at	101255233	LOC101255233	uncharacterized protein LOC101255233	XM_010327602	Solyc09g009820.3.1							0.00673676	0.459131	-2.17803							0.000362426	0.313058	-3.1943
Les.1455.1.S1_at	101255589	LOC101255589	caffeoylshikimate esterase	XM_004238884	Solyc05g009390.3.1	0.000622883	2.9875	2.9875	0.000176194	4.05625	4.05625
Les.1456.1.A1_at	101259839	LOC101259839	DUF21 domain-containing protein At1g47330-like	XM_019213706	Solyc04g080370.3.1																3.06058e-05	0.405522	-2.46595
Les.1459.1.A1_at	101259886	LOC101259886	serine/threonine-protein kinase CDL1	XM_004230126	Solyc01g098740.3.1																0.0047481	0.449612	-2.22414
Les.146.1.S1_at	543509	ArcA2	ArcA2 protein	NM_001246952	Solyc03g119040.3.1							0.00170736	2.16738	2.16738							7.00759e-05	3.08399	3.08399
Les.1460.1.A1_at	101250140	LOC101250140	protein-lysine methyltransferase METTL21A-like	XM_004244703	Solyc08g014040.3.1							0.0138391	0.492182	-2.03177							0.00791331	0.448449	-2.22991
Les.1464.1.S1_at	101268267	LOC101268267	probable acyl-activating enzyme 17, peroxisomal-like	XM_004236048	Solyc03g114460.3.1							8.33802e-05	2.04396	2.04396							1.87103e-05	2.32901	2.32901
Les.1465.1.S1_at	101268146	LOC101268146	fatty acid amide hydrolase-like	XM_004230491	Solyc01g106330.3.1				0.010455	2.94263	2.94263	0.0142794	2.49706	2.49706
Les.1470.2.S1_at	101263271	LOC101263271	DNA-damage-repair/toleration protein DRT111, chloroplastic-like	XM_004233127	Solyc02g069790.3.1																0.00503642	2.115	2.115
Les.1475.1.S1_s_at	101261737	LOC101261737	alpha/beta-Hydrolases superfamily protein	NM_001324460	Solyc09g009530.3.1	1.36055e-05	0.291091	-3.43535	0.00337637	0.463192	-2.15893	0.0178974	0.145538	-6.87107	0.000167796	0.335644	-2.97935				0.00092611	0.0473114	-21.1366
Les.1479.1.A1_at	101247586	LOC101247586	SNF7 family protein	XM_004251634	Solyc12g009060.2.1				0.0190364	2.04466	2.04466
Les.1484.1.A1_at	101255715	LOC101255715	AP-2 complex subunit mu-like	XM_004244491	Solyc08g006960.3.1																0.00133765	0.482259	-2.07357
Les.1485.2.A1_at	101252938	LOC101252938	50S ribosomal protein 5, chloroplastic-like	XM_004249289	---																0.00443233	0.345534	-2.89407
Les.1487.1.A1_at	101260216	LOC101260216	PHD finger protein ALFIN-LIKE 5-like	XM_004235527	Solyc03g121930.3.1							0.00451548	0.352774	-2.83467							0.00210452	0.303712	-3.29259
Les.1495.1.S1_at	100037511	LOC100037511	GAMyb-like1	NM_001247428	Solyc01g009070.3.1							0.00433102	0.324648	-3.08026							0.00278731	0.291541	-3.43005
Les.1498.1.S1_at	101246641	LOC101246641	universal stress protein YxiE-like	XM_004242265	Solyc06g084540.3.1																0.00665621	2.77339	2.77339
Les.15.1.S1_at	544117	SBT1	SBT1 protein	NM_001247353	Solyc04g078110.1.1	0.000647343	0.287549	-3.47766	0.00811389	0.368982	-2.71016	0.000128095	0.227866	-4.38854	9.94238e-05	0.183562	-5.44775				0.00502862	0.372092	-2.68751
Les.150.1.S1_at	101248565	LOC101248565	serine/threonine-protein kinase HT1-like	XM_004236065	Solyc03g114210.3.1	0.00583792	2.85675	2.85675							0.00463036	3.36783	3.36783	0.0457861	0.449472	-2.22483	0.00770683	0.354563	-2.82038
Les.1501.1.A1_at	101253959	LOC101253959	uncharacterized LOC101253959	XM_004232665	Solyc02g080510.1.1				0.0193349	0.385035	-2.59717	0.000509321	0.240739	-4.15388							0.00209916	0.289471	-3.45458
Les.1503.1.A1_at	101255615	LOC101255615	COBW domain-containing protein 1-like	XM_004245888	Solyc08g076020.3.1							0.00988616	0.497026	-2.01197							0.00165202	0.394535	-2.53463
Les.1505.1.A1_at	101256694	LOC101256694	protein BREAST CANCER SUSCEPTIBILITY 1 homolog	XM_004244829	Solyc08g023280.3.1																0.000248768	0.201249	-4.96898
Les.1508.2.S1_at	101250510	LOC101250510	40S ribosomal protein S8-like	XM_004240387	Solyc06g007570.3.1							0.0110568	3.08114	3.08114							0.00418937	3.84644	3.84644
Les.1509.1.S1_at	101261160	LOC101261160	pyruvate kinase isozyme A, chloroplastic-like	XM_004247570	Solyc09g082970.3.1																7.7995e-06	2.37991	2.37991
Les.1511.2.S1_at	101254411	LOC101254411	poly(U)-specific endoribonuclease-B-like	XM_004245798 /// XM_004245799	Solyc08g077510.3.1	0.000130144	0.432323	-2.31309							0.000147757	0.396219	-2.52386				1.07132e-05	0.420344	-2.379
Les.1516.1.A1_at	544138	LOC544138	uncharacterized LOC544138	NM_001247442	Solyc06g073430.3.1																0.000709732	0.395606	-2.52777
Les.1517.1.S1_at	101246009	LOC101246009	uncharacterized LOC101246009	XM_004232556	Solyc02g082130.2.1							0.00199604	2.04467	2.04467							0.00276388	2.02677	2.02677
Les.1518.1.S1_at	101260562	LOC101260562	vacuolar-sorting receptor 1-like	XM_004246237	Solyc09g015670.3.1							0.032174	0.472526	-2.11629							0.00173571	0.290503	-3.4423
Les.1519.1.A1_at	101244888	LOC101244888	probable histone-lysine N-methyltransferase ATXR3-like	XM_004243780	Solyc07g052930.2.1																0.0082377	0.467028	-2.1412
Les.1524.1.A1_at	101265262	LOC101265262	uncharacterized LOC101265262	XM_004244992	Solyc08g061480.3.1	0.00247748	6.21265	6.21265	0.00309761	7.25682	7.25682										0.0428456	0.314905	-3.17556
Les.1525.1.A1_at	101249635	LOC101249635	methyltransferase-like protein 2-like	XM_004238176 /// XM_004238177	Solyc04g079950.3.1							0.0384733	0.422199	-2.36855							0.00131807	0.216405	-4.62096
Les.1528.1.A1_s_at	101249844	LOC101249844	30S ribosomal protein S6 alpha, chloroplastic-like	XM_004245446	Solyc08g082690.2.1							0.00019849	0.228488	-4.3766							0.000320686	0.235163	-4.25237
Les.1532.3.S1_s_at	101254436	LOC101254436	glycine-rich RNA-binding protein 2, mitochondrial-like	XM_004249294	Solyc10g081180.2.1							0.0165423	3.14156	3.14156							0.00341591	4.54136	4.54136
Les.1536.1.A1_at	---	---	COP9 signalosome complex subunit CSN5	---	Solyc11g017300.2.1																0.00118279	0.496465	-2.01424
Les.1538.1.A1_at	101266303	LOC101266303	putative septum site-determining protein minD homolog, chloroplastic	XM_010319206	Solyc03g007980.1.1							0.00297092	0.403922	-2.47572							9.25673e-05	0.251219	-3.98059
Les.1549.1.A1_at	101249681	LOC101249681	uncharacterized LOC101249681	XM_004230262	Solyc01g100530.3.1	0.00744981	2.07749	2.07749
Les.1558.1.S1_at	100529135	CDPK2	calcium dependent protein kinase	NM_001247855	Solyc04g009800.3.1				2.03869e-06	2.49733	2.49733	1.40997e-06	2.32346	2.32346	8.98316e-06	2.24709	2.24709
Les.1561.1.S1_at	101265086	LOC101265086	probable mediator of RNA polymerase II transcription subunit 26c-like	XM_004249828	Solyc11g005450.2.1																0.00204322	5.42907	5.42907
Les.1562.1.S1_at	100134915	LOC100134915	omega-3 fatty acid desaturase	NM_001246862	Solyc06g007130.4.1										0.0157255	0.275011	-3.63622				0.00117666	0.176429	-5.66801
Les.1563.1.S1_at	101260683	LOC101260683	NADH dehydrogenase [ubiquinone] complex I, assembly factor 7-like	XM_004232196	Solyc02g087640.3.1																0.0060313	0.485017	-2.06178
Les.1567.1.A1_at	101267748	LOC101267748	SUMO-activating enzyme subunit 2-like	XM_004230825	Solyc01g109960.3.1																0.00165122	0.336869	-2.96851
Les.1568.1.A1_at	101243696	LOC101243696	putative GEM-like protein 8-like	XM_004236810	Solyc04g008960.3.1							0.000362475	0.256073	-3.90514							1.09541e-07	0.0595819	-16.7836
Les.1574.1.A1_at	101266072	LOC101266072	multisubstrate pseudouridine synthase 7-like	XM_004230062	Solyc01g097600.2.1																0.000162	0.467077	-2.14097
Les.1581.1.A1_at	101259117	LOC101259117	vacuolar protein sorting-associated protein 24 homolog 1-like	XM_004250923	Solyc11g066260.2.1																0.00041279	0.328109	-3.04777
Les.1586.1.A1_at	101262982	LOC101262982	serine/threonine-protein phosphatase 6 regulatory subunit 3-like	XM_004233126	Solyc02g069780.3.1							0.00960319	0.492233	-2.03156							0.00711085	0.464687	-2.15199
Les.1591.1.A1_at	101249239	LOC101249239	zinc finger CCCH domain-containing protein 19	XM_010314915	Solyc11g062240.2.1																0.00193332	0.480892	-2.07947
Les.1594.1.S1_at	101261945	LOC101261945	two-component response regulator-like APRR2-like	XM_004245823	Solyc08g077230.3.1	0.0283267	0.400699	-2.49564	0.0335814	0.373036	-2.6807				0.0498952	0.40668	-2.45894
Les.1596.1.A1_at	101249675	LOC101249675	uncharacterized LOC101249675	XM_004246536	Solyc09g008780.3.1																0.00170958	0.0724309	-13.8063
Les.1601.1.A1_at	101268667	LOC101268667	random slug protein 5	XM_004235801	Solyc03g118150.3.1																9.3288e-05	0.302884	-3.30159
Les.1604.1.A1_at	101260415	LOC101260415	COBRA-like protein 4-like	XM_004236021	Solyc03g114910.3.1				0.0216628	3.1107	3.1107							0.0123075	3.5191	3.5191
Les.1606.1.S1_at	101266812	LOC101266812	caffeoylshikimate esterase	XM_004236718	Solyc04g010250.3.1				0.0116222	0.45517	-2.19698	0.00654413	0.462039	-2.16432							0.00931023	0.471007	-2.12311
Les.1609.2.A1_at	101259605	LOC101259605	glucan endo-1,3-beta-glucosidase 14	XM_010315063	Solyc11g068440.2.1	5.4513e-05	3.37763	3.37763	8.72324e-05	3.67444	3.67444	9.99714e-05	3.15421	3.15421	0.0020014	2.51442	2.51442				0.000874425	2.56187	2.56187
Les.1610.1.S1_at	778202	PDH	proline dehydrogenase	XM_004232062	Solyc02g089620.3.1				8.57687e-05	6.04421	6.04421	0.00142732	3.27953	3.27953							0.00671535	2.69249	2.69249
Les.1613.2.S1_at	101255683	LOC101255683	isopentenyl-diphosphate Delta-isomerase II-like	XM_004237331	Solyc04g056390.3.1																0.00304562	5.76538	5.76538
Les.1614.1.A1_at	100301923	LOC100301923	PI-phospholipase C PLC1	NM_001247274	Solyc10g076710.2.1																0.0280466	0.453193	-2.20657
Les.1616.2.S1_at	101265008	LOC101265008	ubiquilin-2-like	XM_004234466	Solyc03g032160.3.1																0.00218491	4.64599	4.64599
Les.1619.3.S1_at	101245737	LOC101245737	guanine nucleotide-binding protein subunit beta-like protein-like	XM_004252222 /// XM_004252223	Solyc12g040510.2.1							0.00288275	4.07589	4.07589							0.000338283	6.48552	6.48552
Les.162.2.S1_at	101263446	LOC101263446	E3 ubiquitin-protein ligase SINAT2-like	XM_004228631	Solyc01g006190.3.1																0.00190208	2.74648	2.74648
Les.1624.1.A1_at	101265827	LOC101265827	NAC domain-containing protein 78-like	XM_004239662	Solyc05g055470.3.1																0.00108861	0.464316	-2.15371
Les.1633.1.A1_at	101259526	LOC101259526	uncharacterized LOC101259526	XM_004236272	Solyc03g111410.3.1							0.0352419	0.287376	-3.47976							0.0182626	0.230219	-4.34369
Les.1634.1.A1_at	101254840	LOC101254840	methyltransferase-like protein 16 homolog	XM_019211255	Solyc01g098460.3.1							0.0360265	0.455844	-2.19373							0.0405243	0.454529	-2.20008
Les.1638.2.A1_at	101249421	LOC101249421	uncharacterized LOC101249421	XM_004250280	Solyc11g013020.2.1																0.00506726	0.272997	-3.66304
Les.1640.1.A1_at	101251098	LOC101251098	uncharacterized LOC101251098	XM_004241439	Solyc06g072120.3.1	0.00632746	2.30176	2.30176							0.00498551	2.62675	2.62675
Les.1643.1.A1_at	101261575	LOC101261575	mRNA-capping enzyme-like	XM_019211027	Solyc11g040180.2.1																0.00392604	0.499948	-2.00021
Les.1645.1.A1_at	101244886	LOC101244886	probable glutathione S-transferase parC-like	XM_004243147	Solyc07g056440.3.1							0.00151624	0.461377	-2.16742							0.000330013	0.386849	-2.58499
Les.165.2.S1_at	101258898	LOC101258898	stem-specific protein TSJT1-like	XM_004247563	Solyc09g082780.3.1							0.0040143	10.5552	10.5552							0.000461042	23.9034	23.9034
Les.1657.1.A1_at	101256241	LOC101256241	rho GDP-dissociation inhibitor 1-like	XM_004250217	Solyc11g012270.2.1																0.00333844	0.329605	-3.03393
Les.1659.1.A1_at	101254751	LOC101254751	very-long-chain enoyl-CoA reductase-like	XM_004249876	---																4.15732e-05	0.20194	-4.95197
Les.1660.1.A1_at	101265463	LOC101265463	putative transferase CAF17 homolog, mitochondrial-like	XM_004245665	Solyc08g079470.3.1										0.00382988	2.39835	2.39835				0.000659462	0.36573	-2.73426
Les.1661.1.A1_at	101248612	LOC101248612	translocase of chloroplast 159, chloroplastic-like	XM_004229523	Solyc01g080780.2.1																0.0378948	0.368127	-2.71646
Les.1662.1.A1_at	101247774	LOC101247774	uncharacterized LOC101247774	XM_004231997	Solyc02g090570.3.1																0.0125364	0.488854	-2.0456
Les.1664.1.S1_at	101264112	LOC101264112	2-oxoglutarate dehydrogenase, mitochondrial-like	XM_004236709	Solyc04g011350.3.1																8.13643e-05	0.454064	-2.20233
Les.1669.1.S1_at	101265212	LOC101265212	uncharacterized LOC101265212	XM_004252540	Solyc12g056210.2.1							0.00208598	8.23967	8.23967							0.00017287	17.8713	17.8713
Les.1671.1.A1_at	101264041	LOC101264041	uncharacterized LOC101264041	XM_004244901	Solyc08g042080.3.1							0.00537895	0.465296	-2.14917							0.00246259	0.415023	-2.4095
Les.1672.1.S1_at	101250262	LOC101250262	probable calcium-binding protein CML36-like	XM_004249201	Solyc10g079420.1.1				0.0325863	0.416784	-2.39933										0.00355364	3.24567	3.24567
Les.1675.1.S1_at	543955	LOC543955	wound-induced proteinase inhibitor II prepeptide	NM_001247698	Solyc03g020060.3.1							0.00374914	15.5829	15.5829
Les.1676.1.A1_at	101262521	LOC101262521	pre-mRNA-splicing factor ISY1 homolog	XM_004239991	---													0.000281446	2.29168	2.29168
Les.1677.1.A1_at	101254636	LOC101254636	uncharacterized LOC101254636	XR_182364 /// XR_742861	Solyc01g090040.3.1							0.0373502	0.490429	-2.03903							0.00490018	0.348194	-2.87197
Les.1680.1.A1_at	101248174	LOC101248174	uncharacterized LOC101248174	XM_004234337	Solyc03g025910.3.1																5.50453e-05	0.403474	-2.47848
Les.1684.1.A1_at	101254504	LOC101254504	translation initiation factor IF-2, chloroplastic-like	XM_004243179	Solyc07g056020.3.1							0.00204664	0.356721	-2.80331							0.000791325	0.303313	-3.29692
Les.1685.1.A1_at	101266798	LOC101266798	uncharacterized LOC101266798	XM_004251782	Solyc12g011340.2.1																0.000152985	0.448854	-2.2279
Les.1686.3.S1_at	101263612	LOC101263612	DNA/RNA-binding protein KIN17-like	XM_004239740	Solyc05g054493.1.1																0.00385488	3.21918	3.21918
Les.1687.1.A1_at	101268471	LOC101268471	mitochondrial uncoupling protein 3-like	XM_004238757 /// XM_004238758	Solyc05g007730.2.1																0.00554488	0.347775	-2.87542
Les.1689.1.A1_at	104647326	LOC104647326	vesicle transport v-SNARE 12	XM_010322613 /// XM_010322614	Solyc05g013050.2.1							0.00149284	0.451755	-2.21359							0.000303474	0.374402	-2.67092
Les.1694.1.A1_at	101258431	LOC101258431	uncharacterized LOC101258431	XM_004233110	---							0.0126767	0.350059	-2.85666							0.0185855	0.364223	-2.74557
Les.1699.1.A1_at	100301927	SRG1	salt responsive protein 1	NM_001247294	Solyc03g122190.3.1	0.000752886	9.08241	9.08241	4.53352e-05	26.822	26.822	0.000434008	10.4519	10.4519	0.00269809	8.22078	8.22078				0.0153541	4.42251	4.42251
Les.170.1.S1_at	543822	Glb2	non-symbiotic hemoglobin class 2	NM_001247182	Solyc03g071690.3.1							9.02418e-05	3.53627	3.53627				0.000490933	3.27422	3.27422	3.00749e-05	4.23207	4.23207
Les.1712.1.A1_at	101258894	LOC101258894	L-cysteine desulfhydrase	XM_004229127	---							0.0437741	0.466085	-2.14553							0.00491283	0.309737	-3.22854
Les.1715.1.A1_at	101264911	LOC101264911	PHD finger protein ALFIN-LIKE 5-like	XM_004253041	---																0.00419379	0.431341	-2.31835
Les.1716.1.A1_at	101255118	LOC101255118	protein phosphatase 2C 29-like	XM_004244654	Solyc08g007000.3.1							0.000380827	0.256788	-3.89426							0.00160967	0.305486	-3.27347
Les.1718.1.A1_at	101250408	LOC101250408	RNA-binding protein 42-like	XM_004239696 /// XM_004239697	Solyc05g055010.3.1							0.0421571	0.409971	-2.4392							0.0079662	0.283359	-3.52909
Les.1719.1.A1_at	101258355	LOC101258355	GDSL esterase/lipase At3g48460-like	XM_004236268	---																0.00844473	0.17371	-5.75674
Les.172.2.S1_a_at	543894	SPM1	SPM1 protein	NM_001247478	Solyc03g007240.3.1							0.000719182	6.45177	6.45177							0.00141135	5.89413	5.89413
Les.1721.2.S1_at	101249327	LOC101249327	uncharacterized LOC101249327	XM_004250974 /// XM_004250975	Solyc11g066950.2.1							0.0193377	3.61798	3.61798
Les.1723.1.A1_at	---	---	DNA-directed RNA polymerase subunit beta (AHRD V3.3 *-*A0A1D1YLP0_9ARAE)		Solyc01g009850.3.1							0.0182894	0.403528	-2.47814							0.00160264	0.259318	-3.85626
Les.1724.2.S1_at	101253845	LOC101253845	glutathione S-transferase L3-like	XM_004249461 /// XM_004249462	Solyc10g084400.2.1													2.38801e-05	4.09621	4.09621	0.00259905	7.5606	7.5606
Les.1729.1.A1_at	101252329	LOC101252329	ras-related protein RABA1f-like	XM_004248080	Solyc10g008850.2.1										0.0132796	2.30569	2.30569				0.0129655	0.461443	-2.16712
Les.1736.1.A1_at	101246628	LOC101246628	chlorophyll a-b binding protein of LHCII type I, chloroplastic-like	XM_004238424	Solyc04g082940.3.1							0.00856503	0.297845	-3.35745	0.0368295	2.80028	2.80028				0.0103486	0.298029	-3.35538
Les.1738.1.S1_at	101264599	LOC101264599	cleavage stimulation factor subunit 1-like	XM_004252202	Solyc12g038540.2.1				0.00155742	2.28883	2.28883							0.0032198	2.12377	2.12377
Les.174.1.A1_at	---	---	basic helix-loop-helix (bHLH) DNA-binding superfamily protein (AHRDV3.3 *** AT5G62610.2)	---	Solyc03g113560.3.1																0.000411295	0.164272	-6.08746
Les.1741.1.A1_at	544212	EXPA6	expansin	XM_004249586	Solyc10g086520.2.1							0.00725428	0.39799	-2.51263							9.44257e-06	0.140186	-7.13336
Les.1743.1.A1_at	101268562	LOC101268562	protein ODORANT1-like	XM_004236642	Solyc04g014470.3.1							0.018579	0.450152	-2.22147							0.000168523	0.216319	-4.6228
Les.1748.1.A1_at	101246897	LOC101246897	peptidyl-prolyl cis-trans isomerase CYP37, chloroplastic-like	XM_004251800	Solyc12g013580.2.1				0.0287644	2.12683	2.12683	0.00336837	0.380533	-2.62789							9.94984e-06	0.159814	-6.25729
Les.1749.1.A1_at	101267845	LOC101267845	uncharacterized LOC101267845	XM_004247735	Solyc09g090820.3.1																0.00194546	0.400535	-2.49666
Les.1751.1.S1_at	101252622	LOC101252622	aspartic proteinase-like protein 2-like	XM_004246546	Solyc09g008600.3.1				0.0394447	0.467953	-2.13697	0.00319819	2.85523	2.85523							0.000141796	4.70491	4.70491
Les.1757.1.A1_at	101254364	LOC101254364	methylecgonone reductase-like	XM_004252246	Solyc12g042470.2.1							0.0127724	0.307875	-3.24807
Les.1759.1.A1_at	101266511	LOC101266511	uncharacterized LOC101266511	XM_004239222	Solyc05g018210.3.1																0.0015289	0.473116	-2.11365
Les.1761.1.A1_at	101250064	LOC101250064	protein yippee-like	XM_004249030	Solyc10g076750.2.1																0.00538242	0.451225	-2.21619
Les.1764.1.S1_at	101256036	LOC101256036	RAN GTPase-activating protein 1-like	XM_004247116	Solyc09g065190.2.1																0.00108399	0.465085	-2.15015
Les.1766.1.A1_at	101251257	LOC101251257	helicase-like transcription factor CHR28	XP_004234259	Solyc03g006570.3.1	0.0198666	2.18512	2.18512	0.00258054	3.3354	3.3354				0.0163594	2.47477	2.47477				0.012359	0.415647	-2.40589
Les.1767.1.A1_at	100736483	LOC100736483	Lyk3	NM_001247783	Solyc03g121050.3.1							0.00101018	0.330179	-3.02866							8.40432e-05	0.226028	-4.42423
Les.177.1.S1_at	543765	st3	st3 protein	NM_001246953	Solyc09g074230.3.1																2.57823e-05	0.338709	-2.95239
Les.1774.1.A1_at	101244267	LOC101244267	F-box protein At5g49610	XM_004252884	Solyc12g099175.1.1							0.00594351	0.445752	-2.2434							0.00822127	0.45287	-2.20814
Les.178.1.S1_at	101261838	LOC101261838	polygalacturonase inhibitor-like	XM_004244030	Solyc07g065090.2.1										0.01262	0.445689	-2.24372
Les.1780.1.A1_at	101249568	LOC101249568	immediate early response 3-interacting protein 1-like	XM_004245445	---																3.92402e-05	0.446182	-2.24124
Les.1784.1.S1_at	101261374	LOC101261374	sugar transporter ERD6-like 5	XM_004231212	Solyc01g098500.3.1	0.000809278	0.293746	-3.4043	0.00481518	0.336844	-2.96873				8.02814e-05	0.174633	-5.72629
Les.1786.2.S1_at	101267654	LOC101267654	magnesium-dependent phosphatase 1-like	XM_004230579	Solyc01g105970.3.1							0.0176681	2.73481	2.73481							0.00123309	4.64334	4.64334
Les.1789.1.A1_at	101249371	LOC101249371	alcohol dehydrogenase-like 6-like	XM_004241434	Solyc06g072160.2.1																0.000959726	0.437617	-2.2851
Les.179.1.S1_at	543960	LOC543960	arginine decarboxylase	NM_001247720	Solyc01g110430.3.1													8.43473e-05	0.399397	-2.50378
Les.1790.1.A1_at	101256745	LOC101256745	ruvB-like 1-like	XM_004251080	Solyc11g069370.2.1																0.000250329	0.41118	-2.43202
Les.1792.1.S1_at	101268015	LOC101268015	clathrin interactor EPSIN 1-like	XM_004245079	Solyc08g065890.3.1																0.000426471	4.05133	4.05133
Les.1793.1.A1_at	101246968	LOC101246968	uncharacterized LOC101246968	XM_004230504 /// XM_004230505 /// XM_004230506 /// XM_004230507	Solyc01g104910.3.1							0.00422862	0.314737	-3.17726
Les.1798.2.A1_at	101261201	LOC101261201	uncharacterized LOC101261201	XM_004251929	Solyc12g017850.2.1																0.0337939	0.430276	-2.32409
Les.18.1.S1_at	101267723	ppc2	phosphoenolpyruvate carboxylase	NM_001320894	Solyc07g062530.3.1																0.00258898	0.42749	-2.33923
Les.1801.1.S1_at	101264467	LOC101264467	KH domain-containing protein At1g09660-like	XM_004230393	Solyc01g103410.3.1				0.0458786	0.340245	-2.93906										0.00852228	3.96066	3.96066
Les.1802.1.A1_at	101245647	LOC101245647	uncharacterized LOC101245647	XM_004238850	Solyc05g008920.3.1							0.000244809	0.407905	-2.45155							0.00104578	0.455323	-2.19624
Les.1806.1.S1_at	101267733	LOC101267733	probable receptor-like protein kinase At5g15080-like	XM_004246597	Solyc09g008010.3.1	0.00123296	2.14364	2.14364	0.000425798	2.61996	2.61996	0.000141738	2.62745	2.62745	0.00045473	2.60196	2.60196
Les.1819.1.A1_at	101265327	LOC101265327	probable receptor-like protein kinase At1g80640-like	XM_004237515	Solyc04g045600.3.1							0.00072091	0.401273	-2.49207							0.00124817	0.413857	-2.41629
Les.1820.1.A1_at	101247260	LOC101247260	uncharacterized LOC101247260	XM_004247750	---																0.000286492	0.383753	-2.60584
Les.1824.1.S1_at	101255368	LOC101255368	RNA exonuclease 4-like	XM_004251828	Solyc12g014060.2.1							0.0444324	2.04002	2.04002							0.00189338	3.49273	3.49273
Les.1830.1.A1_at	101244418	LOC101244418	F-box/kelch-repeat protein At3g23880-like	XM_004247904	---							0.037095	0.448519	-2.22956	0.00863524	3.25189	3.25189				0.021286	0.395421	-2.52895
Les.1837.1.A1_at	101247326	LOC101247326	uncharacterized LOC101247326	XM_010323162	---	0.0106206	2.29164	2.29164
Les.184.1.S1_at	543969	LOC543969	aspartic protease precursor	NM_001247773	Solyc01g101240.3.1										2.5021e-05	2.06277	2.06277
Les.1846.1.A1_at	101261895	LOC101261895	uncharacterized LOC101261895	XM_004235013	Solyc03g078610.3.1							0.00214362	0.358924	-2.78611							0.00081009	0.304298	-3.28625
Les.1847.2.S1_at	101263519	LOC101263519	lysosomal beta glucosidase-like	XM_004240346	Solyc06g005970.2.1				0.00385989	0.398156	-2.51158							0.0199451	0.493938	-2.02455	0.00020926	0.418315	-2.39054
Les.1850.1.A1_at	101250586	LOC101250586	palmitoyl-monogalactosyldiacylglycerol delta-7 desaturase, chloroplastic-like	XM_004235906	Solyc03g116730.3.1	0.0314763	2.14371	2.14371
Les.1852.2.S1_at	101263958	LOC101263958	probable UDP-glucose 6-dehydrogenase 1-like	XM_004232126	Solyc02g088690.3.1							7.39055e-06	6.89594	6.89594				0.0354117	0.46594	-2.1462	5.06216e-06	7.8029	7.8029
Les.1853.1.S1_at	101260988	LOC101260988	nuclear transcription factor Y subunit A-7-like	XM_004233119	Solyc02g069855.1.1							0.0359599	0.493808	-2.02508
Les.1856.1.S1_at	101251711	LOC101251711	bis(5'-adenosyl)-triphosphatase-like	XM_019215702	Solyc09g018650.3.1																0.0261932	2.85053	2.85053
Les.1862.2.A1_at	101255308	LOC101255308	BAH domain-containing protein, putative	XM_004242115	---							0.00383038	0.328712	-3.04218							0.00308822	0.306834	-3.2591
Les.1866.1.A1_at	101243914	LOC101243914	uncharacterized LOC101243914	XM_004244911 /// XM_004244912	Solyc08g045640.3.1							0.00835553	0.453045	-2.20729							0.00233552	0.375118	-2.66583
Les.1867.2.S1_at	101262927	LOC101262927	26S protease regulatory subunit 7 homolog A-like	XM_004241817	Solyc06g063140.3.1																0.010168	3.1294	3.1294
Les.187.1.S1_at	101264077	LOC101264077	uncharacterized LOC101264077	XM_004249074	Solyc10g078300.2.1																0.00962888	2.80773	2.80773
Les.187.2.S1_at	101244722	LOC101244722	uncharacterized LOC101244722	XM_004231238	Solyc01g099890.3.1							0.000564104	2.42015	2.42015							0.00322896	2.08529	2.08529
Les.1870.1.A1_at	101260939	LOC101260939	exosome complex component MTR3-like	XM_004240337 /// XM_004240338	Solyc06g005860.2.1																0.00203406	0.300064	-3.33263
Les.1871.2.A1_at	101264584	LOC101264584	RING-H2 finger protein ATL80-like	XM_004232537	Solyc02g082420.3.1							3.78688e-05	0.3065	-3.26264							0.00120203	0.427049	-2.34165
Les.1879.1.A1_at	101257318	LOC101257318	DNA repair protein REV1	XM_010316908	Solyc01g107510.3.1							0.0257931	0.359828	-2.77911							0.00706641	0.266156	-3.75719
Les.1881.1.A1_at	101264216	LOC101264216	probable iron/ascorbate oxidoreductase DDB_G0283291-like	XM_004239215 /// XM_004239216	Solyc05g018130.3.1							0.000571205	0.426969	-2.34209							6.82991e-06	0.262018	-3.81654
Les.1882.1.A1_at	101255014	LOC101255014	uncharacterized LOC101255014	XM_004244571	Solyc08g008120.3.1							0.00822605	0.393245	-2.54294							0.000989289	0.277215	-3.60731
Les.1883.1.A1_at	101249220	LOC101249220	PHD finger protein ALFIN-LIKE 1-like	XM_004249027	Solyc10g076690.2.1																0.00229474	0.409301	-2.44319
Les.1884.2.S1_at	101257314	LOC101257314	DNA-binding protein HEXBP-like	XM_004248639 /// XM_004248640	Solyc10g054330.2.1							0.0336099	3.47721	3.47721							0.00142952	8.37572	8.37572
Les.1885.1.S1_at	101251545	LOC101251545	50S ribosomal protein L27-like	XM_004251146	Solyc11g071320.2.1							0.0142907	2.04404	2.04404							0.00114889	2.88342	2.88342
Les.1888.1.A1_at	---	---	Protein kinase-like (AHRD V3.3 *** Q2HTV1_MEDTR)	---	Solyc02g084400.3.1																0.00354441	0.343423	-2.91186
Les.1891.1.A1_at	101268842	LOC101268842	transmembrane protein 184C-like	XM_004251453	Solyc12g005590.2.1																0.00122473	0.442182	-2.26151
Les.1897.1.A1_at	101259654	LOC101259654	mitochondrial import inner membrane translocase subunit tim-16-like	NM_001346367	Solyc08g006120.3.1							0.0384658	0.332708	-3.00564							0.00100679	0.132956	-7.5213
Les.1899.1.A1_at	101250105	LOC101250105	uncharacterized LOC101250105	XM_004236240	Solyc03g111860.1.1																0.00114839	0.476766	-2.09746
Les.190.1.S1_at	543964	PSY2	phytoene synthase	NM_001247742	Solyc02g081330.4.1													0.0166769	0.278819	-3.58655	0.0073329	0.258636	-3.86643
Les.1901.1.A1_at	101262015	LOC101262015	DNA-directed RNA polymerases I and III subunit RPAC2-like	XM_004240341	---																0.00152001	0.450908	-2.21774
Les.1902.1.A1_at	101250657	LOC101250657	small nuclear ribonucleoprotein Sm D3-like	XM_004233505	Solyc02g062240.3.1																0.0023541	0.388271	-2.57552
Les.1903.1.S1_at	101246026	LOC101246026	uncharacterized LOC101246026	XM_004251797	Solyc12g013550.2.1																0.00205475	2.48257	2.48257
Les.1904.2.S1_at	101253058	LOC101253058	small ubiquitin-related modifier 1-like	XM_004251484	Solyc12g006010.2.1							0.00465494	0.418292	-2.39067							0.000517816	0.306139	-3.26649
Les.191.1.S1_at	544035	EXP1	expansin	NM_001247029	Solyc06g051800.3.1	0.0328825	0.357129	-2.80011							0.00343338	0.184328	-5.4251
Les.1911.1.S1_at	544130	GPXle-2	glutathione peroxidase	---	Solyc12g056230.2.1							0.0064054	0.497655	-2.00943							0.000253653	0.342005	-2.92393
Les.1912.1.A1_at	101257045	LOC101257045	uncharacterized LOC101257045	XM_004251834	Solyc12g014110.2.1							0.00470191	0.442719	-2.25877							0.000317364	0.310765	-3.21787
Les.192.2.S1_at	101259198	LOC101259198	uncharacterized LOC101259198	XM_004230208 /// XM_004230209	Solyc01g099840.3.1				0.00523013	0.289322	-3.45636							0.0444548	0.432892	-2.31004
Les.1925.2.S1_at	778229	DHAR1	dehydroascorbate reductase	NM_001247893	Solyc05g054760.3.1							0.000716742	6.41133	6.41133							0.000138227	9.79572	9.79572
Les.1926.1.A1_at	101268341	LOC101268341	splicing factor U2af large subunit A	XM_004232803 /// XM_004232804	---	0.00306184	4.49217	4.49217										0.0472297	2.8184	2.8184
Les.193.3.S1_a_at	101252541	LOC101252541	DEAD-box ATP-dependent RNA helicase 38-like	XM_004249541	Solyc10g085790.2.1				0.0351178	0.229554	-4.35628	0.0125073	4.54547	4.54547							0.00073723	10.0588	10.0588
Les.1930.1.A1_at	101245066	LOC101245066	2-isopropylmalate synthase B-like	XM_004240947	Solyc06g053400.3.1							0.00218285	0.454332	-2.20103							0.00224518	0.444754	-2.24843
Les.1932.1.A1_at	101251174	LOC101251174	uncharacterized LOC101251174	XM_004236587	Solyc04g015330.3.1							0.0020227	0.232497	-4.30112							0.00103569	0.195247	-5.12171
Les.1934.1.A1_at	101262905	LOC101262905	probable LRR receptor-like serine/threonine-protein kinase At1g34110-like	XM_004253216	Solyc00g009090.3.1																0.00343732	0.162899	-6.13876
Les.1938.1.A1_at	101250544	LOC101250544	uncharacterized LOC101250544	XM_004247467	Solyc09g072640.3.1																0.0177554	0.261005	-3.83134
Les.1939.1.A1_at	101258254	LOC101258254	uncharacterized LOC101258254	XM_004238121	---							0.0382142	0.436935	-2.28867							0.00163581	0.239606	-4.17352
Les.194.1.S1_at	543657	LOC543657	uncharacterized LOC543657	NM_001247540	Solyc01g096475.1.1							0.0215214	0.424655	-2.35485							0.0407838	0.462421	-2.16253
Les.1942.1.S1_at	101250327	LOC101250327	mitochondrial outer membrane protein porin of 36 kDa-like	XM_004228338	Solyc01g010760.3.1													0.00164557	2.11624	2.11624
Les.1945.1.A1_at	101246087	LOC101246087	caffeoylshikimate esterase	XM_004247368	---																0.0116059	0.33334	-2.99994
Les.195.1.S1_at	101246665	LOC101246665	BAG family molecular chaperone regulator 6-like	XM_004229915	Solyc01g095320.3.1																0.00215197	6.19231	6.19231
Les.1951.1.A1_at	101268253	LOC101268253	uncharacterized LOC101268253	XM_004233397	Solyc02g064940.1.1				0.000597349	0.266668	-3.74998
Les.1956.1.A1_at	101258212	LOC101258212	uncharacterized LOC101258212	XM_004249804	Solyc11g005130.2.1																0.0134106	0.485723	-2.05879
Les.1959.1.A1_at	100037513	TCP3	TCP transcription factor 3	NM_001247438	Solyc12g014140.2.1	0.0379654	0.369607	-2.70558							0.0466599	0.346265	-2.88796	0.0140233	3.88212	3.88212
Les.196.1.S1_at	778297	PSBR	PSII polypeptide	NM_001247113	Solyc07g066310.3.1										0.00675336	2.38491	2.38491
Les.1967.1.A1_at	101265794	LOC101265794	polygalacturonase QRT3	XM_004233219	Solyc02g068400.3.1																0.0170723	0.360461	-2.77422
Les.1977.3.S1_at	101267740	LOC101267740	lysophosphatidylcholine acyltransferase 2-like	XM_004229818	Solyc01g091950.3.1																0.000869274	8.72193	8.72193
Les.1978.2.S1_at	101251751	LOC101251751	adenylate kinase, chloroplastic-like	XM_004233956	Solyc03g005050.3.1							0.0294633	4.62849	4.62849							0.00403817	9.16556	9.16556
Les.1979.1.A1_at	100147725	SSR2	succinic semialdehyde reductase isofom2	NM_001246907	Solyc03g121720.2.1							0.0298922	2.11879	2.11879							0.0074497	0.360109	-2.77694
Les.198.1.S1_s_at	543707	MADS-MC	MADS-box transcription factor MADS-MC	NM_001247736	Solyc05g056620.2.1																0.000530499	0.427098	-2.34138
Les.1980.1.A1_at	101263855	LOC101263855	AT-rich interactive domain-containing protein 1-like	XM_004231141	Solyc01g094820.3.1																0.00729776	0.328037	-3.04844
Les.1982.1.A1_at	101265887	LOC101265887	vacuolar protein sorting-associated protein 54, chloroplastic-like	XM_010318675	Solyc02g069650.2.1																4.91419e-05	0.367978	-2.71755
Les.1984.1.A1_at	101243743	LOC101243743	serine/threonine-protein kinase WNK1-like	XM_004230072	Solyc01g097840.3.1							0.0171822	0.476905	-2.09685							0.000569905	0.292313	-3.42099
Les.1985.1.A1_at	101255621	LOC101255621	splicing factor 3A subunit 2-like	XM_004246556	Solyc09g008470.3.1																0.00354446	0.476863	-2.09704
Les.1990.2.A1_at	101245166	LOC101245166	ferredoxin-3, chloroplastic-like	XM_004239677 /// XM_004239678	---																3.70052e-05	0.402519	-2.48435
Les.1994.3.S1_at	101257168	LOC101257168	threonine--tRNA ligase, mitochondrial-like	XM_004238637	Solyc05g005800.3.1																0.00147609	2.37771	2.37771
Les.1995.1.A1_at	101254433	LOC101254433	ADP-ribosylation factor-related protein 1-like	XM_004248962	Solyc10g074650.2.1																0.000175423	0.451045	-2.21707
Les.1997.3.A1_at	101262304	LOC101262304	calreticulin-3-like	XM_004237506 /// XM_004237507	Solyc04g048900.3.1				0.0150484	2.50652	2.50652	0.000254868	4.09728	4.09728	0.000901977	3.94129	3.94129				0.0265105	2.13886	2.13886
Les.1998.1.A1_at	101263818	LOC101263818	protein PHR1-LIKE 1-like	XM_004240432	Solyc06g008200.3.1																0.000221838	0.443902	-2.25275
Les.1999.1.A1_at	101249736	LOC101249736	golgin candidate 5-like	XM_004241689	Solyc06g066610.3.1																0.00541347	0.297083	-3.36607
Les.2001.1.S1_s_at	778362	LOC778362	uncharacterized LOC778362	NM_001247382	Solyc10g086570.3.1				0.0007198	11.478	11.478
Les.2002.1.S1_at	101261490	LOC101261490	mediator of RNA polymerase II transcription subunit 36a-like	XM_004234382	Solyc03g025270.3.1	0.0467996	0.495937	-2.01639				0.0312999	2.15611	2.15611							0.00490296	2.98719	2.98719
Les.2003.1.A1_at	101252129	LOC101252129	codeine O-demethylase-like	XM_004249037	Solyc10g076840.2.1							0.00135263	0.316485	-3.15971							0.000141834	0.218853	-4.56927
Les.2006.1.A1_at	101256102	LOC101256102	L-arabinokinase-like	XM_004242837	Solyc07g016170.2.1																0.00862948	0.39569	-2.52723
Les.2007.1.A1_at	101260859	LOC101260859	U-box domain-containing protein 3	XM_010327870	Solyc09g025270.3.1							0.0174929	0.431718	-2.31633							0.00188058	0.296945	-3.36762
Les.2011.2.S1_at	101265795	LOC101265795	ubiquitin-conjugating enzyme E2 2-like	XM_004233306 /// XM_004233307	Solyc02g067420.3.1																0.00464655	2.02079	2.02079
Les.2012.1.S1_at	544226	IPS	inositol-3-phosphate synthase	NM_001346963	Solyc04g054740.3.1				0.0156801	0.27273	-3.66663							5.61268e-05	0.0736934	-13.5697
Les.2014.1.A1_at	101252082	LOC101252082	probable pectate lyase 5-like	XM_004239112	Solyc05g014000.3.1																0.0176815	0.0921285	-10.8544
Les.2017.1.A1_at	101260820	LOC101260820	uncharacterized LOC101260820	XM_004239905	Solyc05g052460.3.1							0.0483313	0.483488	-2.0683							0.0130243	0.375753	-2.66132
Les.2018.1.S1_at	543882	LOC543882	FtsH protease-like	NM_001247441	Solyc11g069950.2.1							0.00556125	0.458745	-2.17986							0.00428737	0.434198	-2.3031
Les.2019.1.A1_at	101252005	LOC101252005	probable polyamine oxidase 2	XM_004243582	Solyc07g043590.3.1																0.00481349	0.434603	-2.30095
Les.2021.1.A1_at	101259675	LOC101259675	bifunctional epoxide hydrolase 2	XM_004230210	Solyc01g099910.3.1				0.0104562	3.01841	3.01841							0.00513775	3.43561	3.43561	0.0137468	0.378321	-2.64325
Les.2024.1.A1_at	101264273	LOC101264273	fructose-1,6-bisphosphatase, chloroplastic-like	XM_004249581	Solyc10g086730.2.1				0.0300428	4.06269	4.06269				0.0434614	3.63658	3.63658
Les.2026.2.A1_at	101262152	LOC101262152	E3 ubiquitin-protein ligase RMA1H1-like	XM_004248113	---	0.00294837	3.2426	3.2426													0.00354617	0.306571	-3.26189
Les.2027.2.S1_s_at	101260974	LOC101260974	plasma membrane-associated cation-binding protein 1-like	XM_004248365 /// XM_004248366 /// XM_004248367	Solyc10g005100.3.1																0.0253809	2.10878	2.10878
Les.2027.3.S1_at	101261978	LOC101261978	lysM domain receptor-like kinase 4-like	XM_004232041	Solyc02g089900.1.1							0.00121058	8.27392	8.27392				0.0337632	0.247128	-4.04648	0.000205578	14.179	14.179
Les.2030.1.S1_at	101254920	LOC101254920	uncharacterized LOC101254920	XR_182967	Solyc07g065220.2.1				0.0267873	0.366246	-2.73041										0.00271249	3.83877	3.83877
Les.2031.1.A1_at	101257199	LOC101257199	regulator of nonsense transcripts 1 homolog	XM_010327236	Solyc08g077420.3.1	0.0240326	2.19973	2.19973				0.00207859	0.31346	-3.1902							0.000526503	0.244417	-4.09136
Les.2033.3.S1_at	101248710	LOC101248710	histone H1-like	XM_004247177	Solyc09g066100.3.1	0.0392363	0.416632	-2.4002							0.040758	0.378937	-2.63896
Les.2034.2.S1_at	101248164	LOC101248164	F-box protein At5g46170-like	XM_004233076	Solyc08g048430.3.1							0.0204267	5.14283	5.14283							0.0010524	13.7084	13.7084
Les.2036.1.A1_at	101255249	LOC101255249	uncharacterized LOC101255249	XM_004231044	Solyc01g112160.3.1																0.0148591	0.404543	-2.47192
Les.2038.1.A1_at	101244636	LOC101244636	GDSL esterase/lipase At5g45950-like	XM_004232898	Solyc02g077330.3.1							0.0243615	3.30035	3.30035
Les.2040.1.A1_at	101250904	LOC101250904	cyclin-T1-3-like	XM_004243127	Solyc07g032480.3.1	0.00202531	2.09739	2.09739							0.000983574	2.47251	2.47251
Les.2044.2.S1_at	101251722	LOC101251722	potassium channel AKT2/3-like	XM_004230437	Solyc01g104030.3.1	0.00583877	0.462407	-2.1626	0.000222074	0.276371	-3.61833
Les.2045.1.A1_at	101244401	LOC101244401	37S ribosomal protein S22, mitochondrial-like	XM_004245428	---													0.0158857	2.16551	2.16551
Les.2049.1.A1_at	101243934	LOC101243934	uncharacterized LOC101243934	XM_004248457	Solyc10g006780.3.1							0.0205849	0.394526	-2.53469							0.00850532	0.326647	-3.06141
Les.2051.1.A1_at	101264139	LOC101264139	transcription factor GTE4-like	XM_004244211	Solyc07g062660.3.1																0.000189508	0.465481	-2.14832
Les.2055.1.S1_at	101247773	LOC101247773	F-box protein At1g47056-like	XM_004231830	Solyc02g092990.1.1	0.0311461	2.0335	2.0335
Les.206.1.S1_at	101250635	LOC101250635	probable cinnamyl alcohol dehydrogenase 2-like	XM_004230686	Solyc01g107590.3.1				0.026844	0.205634	-4.86302
Les.2062.1.S1_at	101267062	LOC101267062	uncharacterized LOC101267062	XM_004247816	Solyc09g092040.3.1																0.00797651	3.74428	3.74428
Les.2066.1.A1_at	101264371	LOC101264371	uncharacterized LOC101264371	XM_004247723	Solyc09g090690.3.1							0.0385756	0.363038	-2.75453							0.0195807	0.300599	-3.32669
Les.2069.1.A1_at	101266282	LOC101266282	mitochondrial succinate-fumarate transporter 1-like	XM_004249588	---							0.0102102	0.401679	-2.48955							0.00104492	0.275247	-3.6331
Les.207.1.S1_at	101253225	LOC101253225	stem-specific protein TSJT1-like	XM_004229380	Solyc01g079880.3.1	1.00781e-05	0.363691	-2.74959	4.39404e-05	0.370775	-2.69705				0.00055169	0.463695	-2.15659
Les.2076.1.S1_at	101252118	LOC101252118	cytochrome b5 reductase 4-like	XM_004229601	Solyc01g087550.3.1																0.0355272	2.61834	2.61834
Les.2082.1.A1_at	101268849	LOC101268849	chaperone protein DnaJ-like	XM_004235304	Solyc03g097240.3.1							0.0067398	0.295714	-3.38164							0.00152241	0.214209	-4.66834
Les.2084.1.S1_at	101248665	LOC101248665	NAC transcription factor 29-like	XM_004236996	Solyc04g005610.3.1													0.00146279	0.422153	-2.36881	0.00232906	0.47265	-2.11573
Les.2088.1.A1_at	101258082	LOC101258082	uncharacterized LOC101258082	XM_010325677	Solyc07g042500.3.1							0.00498725	0.239412	-4.1769							0.000182636	0.111886	-8.93767
Les.2090.3.A1_at	101262362	LOC101262362	thioredoxin M3, chloroplastic-like	XM_004230725	Solyc01g108020.2.1							0.047111	0.491579	-2.03426							0.00179664	0.280342	-3.56707
Les.2092.2.S1_at	101253648	LOC101253648	peroxidase 42-like	XM_004232664	Solyc02g080530.3.1																0.000489005	0.450432	-2.22009
Les.2095.1.A1_at	101250481	LOC101250481	omega-6 fatty acid desaturase, endoplasmic reticulum-like	XM_004234725	---													0.0294073	0.337414	-2.96372	8.84374e-05	0.1135	-8.81061
Les.2097.1.A1_at	101249691	LOC101249691	uncharacterized LOC101249691	XM_004231607	Solyc02g022870.3.1							0.02897	0.492938	-2.02865							0.00615393	0.383537	-2.60731
Les.2099.1.S1_at	101263096	LOC101263096	ubiquitin-fold modifier 1-like	XM_004253035	Solyc12g096120.2.1																0.00051739	2.04432	2.04432
Les.210.1.S1_at	543637	LOC543637	xyloglucan endotransglycosylase/hydrolase BR1	NM_001309868	Solyc09g092520.3.1	3.68346e-05	0.0835963	-11.9622				0.000111925	9.33712	9.33712	0.0107547	0.241842	-4.13494				1.34978e-06	29.5022	29.5022
Les.2103.1.A1_at	101259586	LOC101259586	uncharacterized LOC101259586	XM_004248360 /// XM_004248361	Solyc10g005180.3.1							0.00723341	0.356154	-2.80777							0.0101325	0.364856	-2.74081
Les.2105.2.S1_at	101252882	LOC101252882	ras-related protein RABD2a-like	XM_004239790	Solyc05g053940.3.1							0.00477415	0.349227	-2.86347							3.17024e-05	0.150455	-6.64652
Les.2110.1.A1_at	100736519	TCP12	TCP transcription factor 12	NM_001246877	Solyc11g020670.1.1				0.0476094	0.450047	-2.22199
Les.2112.1.A1_at	101260185	LOC101260185	uncharacterized LOC101260185	XM_010314008	---																0.0033925	0.428323	-2.33469
Les.2113.1.A1_at	101256091	LOC101256091	AT-rich interactive domain-containing protein 1-like	XM_004240050	Solyc05g049960.3.1							0.0277274	0.412784	-2.42257							0.0119159	0.343547	-2.91081
Les.2115.2.S1_a_at	101262625	LOC101262625	uncharacterized LOC101262625	XM_004241646	Solyc06g068140.3.1							9.2238e-05	0.392204	-2.54969
Les.2117.1.A1_at	101245071	LOC101245071	B3 domain-containing protein Os07g0679700-like	XM_004242432	Solyc06g082520.3.1							0.00949408	0.461996	-2.16452							0.000449896	0.304787	-3.28098
Les.2118.1.S1_at	101254834	LOC101254834	uncharacterized LOC101254834	XM_004247112	Solyc09g065110.3.1							0.00393668	0.451166	-2.21648							0.000699528	0.36049	-2.774
Les.2119.1.A1_s_at	101260603	LOC101260603	probable glucuronoxylan glucuronosyltransferase IRX7-like	XM_004250928	Solyc11g066320.2.1							0.000256809	0.362323	-2.75997							8.86114e-05	0.312142	-3.20367
Les.2121.1.A1_at	543883	LOC543883	defense-signaling glycopeptide hormone precursor	NM_001247446	Solyc06g068520.3.1										0.00408983	2.55161	2.55161
Les.2122.2.A1_at	101261266	LOC101261266	pectinesterase-like	XM_004229217	Solyc01g066360.3.1																0.001047	0.371254	-2.69357
Les.2123.2.S1_at	101252391	LOC101252391	probable E3 ubiquitin-protein ligase HERC1-like	XM_004239113	Solyc05g014030.3.1																0.00411762	9.49172	9.49172
Les.2126.1.A1_at	101253943	LOC101253943	BTB/POZ domain-containing protein At3g05675-like	XM_004230864 /// XM_004230865 /// XM_004230866	Solyc01g109600.3.1							0.00417481	0.440154	-2.27193
Les.2127.1.A1_at	101268642	LOC101268642	uncharacterized LOC101268642	XM_004233316	---	0.00420356	2.77354	2.77354	0.0213473	2.39332	2.39332				0.00631257	2.92826	2.92826
Les.2128.1.S1_at	101262983	LOC101262983	probable S-acyltransferase At3g26935-like	XR_183267	Solyc11g045670.2.1							0.0136873	0.463912	-2.15558							0.0210959	0.481371	-2.0774
Les.2130.1.A1_at	101256588	LOC101256588	uncharacterized LOC101256588	XM_004239126	Solyc05g014310.3.1							0.00145896	0.356472	-2.80527							0.000233611	0.270633	-3.69504
Les.2131.2.S1_at	101244909	LNK1	protein LNK1	NM_001365328	Solyc01g105120.3.1							0.0091845	0.363376	-2.75197							0.00626461	3.02815	3.02815
Les.2133.1.A1_at	---	---	Wall-associated receptor kinase 3-like protein (AHRD V3.3 *** A0A0B0PL73_GOSAR)	---	Solyc02g080900.3.1																0.0234071	0.289119	-3.45878
Les.2135.3.S1_at	101268332	LOC101268332	uncharacterized LOC101268332	XM_004231673	Solyc02g049070.3.1	0.0274195	0.477449	-2.09446	0.041491	0.470021	-2.12756				0.0162733	0.400743	-2.49537				0.000771143	0.369473	-2.70656
Les.2140.1.A1_at	101259267	LOC101259267	PHD finger protein ALFIN-LIKE 5-like	XM_004243680	Solyc07g041190.3.1																0.00419549	0.290217	-3.4457
Les.2141.1.A1_at	101244706	LOC101244706	uncharacterized LOC101244706	XM_004229162	Solyc01g067480.3.1																0.018837	0.339831	-2.94264
Les.2143.1.A1_at	101268850	LOC101268850	uncharacterized LOC101268850	XM_004235641	Solyc03g120480.3.1							0.00761701	0.469677	-2.12912							0.01512	0.49931	-2.00277
Les.2144.1.A1_at	101266881	LOC101266881	uncharacterized LOC101266881	XM_004249084	Solyc10g078400.2.1				0.00301548	0.478716	-2.08892	0.0114746	0.444845	-2.24797							0.000774501	0.298183	-3.35364
Les.2146.1.A1_at	101248229	LOC101248229	sphinganine C(4)-monooxygenase 2-like	XM_004228330 /// XM_004228331	Solyc01g010860.3.1							0.000489076	0.264283	-3.78382							1.91722e-05	0.1521	-6.57463
Les.2151.1.A1_at	101254284	LOC101254284	RNA pseudourine synthase 7-like	XM_004235256	Solyc03g097550.3.1																0.0106598	0.483791	-2.06701
Les.2156.1.A1_at	101244121	LOC101244121	uncharacterized LOC101244121	XM_004229824	Solyc01g094000.3.1							0.00239174	0.447134	-2.23647							0.00767405	0.495534	-2.01802
Les.2160.1.A1_at	101255253	LOC101255253	malonyl-CoA decarboxylase, mitochondrial-like	XM_004231656	Solyc02g036300.3.1				0.00605341	0.447289	-2.23569	0.00197135	0.331291	-3.01849							0.000354099	0.248695	-4.021
Les.2161.1.A1_at	101254958	LOC101254958	uncharacterized LOC101254958	XM_004249465 /// XM_004249466	---							0.0111799	0.42121	-2.37411							0.0030731	0.338695	-2.95251
Les.2164.1.A1_at	101245240	LOC101245240	protein SUPPRESSOR OF npr1-1, CONSTITUTIVE 1-like	XM_004252975	Solyc12g096900.2.1	0.0266804	3.79912	3.79912							0.0208272	4.79507	4.79507
Les.2167.1.S1_at	101258789	LOC101258789	pyrrolidone-carboxylate peptidase-like	XM_004230291 /// XM_004230292	Solyc01g100970.3.1																0.00359963	4.31371	4.31371
Les.2169.2.S1_at	101260136	LOC101260136	30S ribosomal protein S13, chloroplastic-like	XM_004238647	Solyc05g005873.1.1							0.0223534	0.433366	-2.30752							0.00351583	0.311772	-3.20747
Les.217.1.S1_at	543645	LOC543645	dicyanin	NM_001247500	Solyc07g008103.1.1							5.48076e-05	5.21435	5.21435							0.000111424	4.90572	4.90572
Les.2170.1.A1_at	101248926	LOC101248926	G2/mitotic-specific cyclin-1-like	XM_004249275	Solyc10g080950.2.1																0.0457401	0.301146	-3.32065
Les.2179.1.S1_at	101255266	LOC101255266	uncharacterized LOC101255266	XM_004233520 /// XM_004233521	Solyc02g061960.3.1																0.0116874	2.30104	2.30104
Les.218.1.S1_at	101260501	LOC101260501	pectinesterase/pectinesterase inhibitor 18-like	XR_182479	Solyc02g080190.3.1							3.11935e-05	2.0257	2.0257							3.907e-06	2.38756	2.38756
Les.2180.2.A1_at	101247776	LOC101247776	NADH dehydrogenase [ubiquinone] iron-sulfur protein 5-B-like	XM_004249853	Solyc11g005880.2.1																0.000161927	0.41196	-2.42742
Les.2182.3.S1_at	100736464	PAT	prephenate aminotransferase	NM_001247680	Solyc04g054710.3.1							0.0475421	4.3356	4.3356							0.00995839	7.83932	7.83932
Les.2183.3.S1_at	101257590	LOC101257590	ATP synthase subunit beta, chloroplastic-like	XM_010317242	Solyc07g021180.2.1																0.0259601	2.86464	2.86464
Les.2187.1.A1_at	101265391	LOC101265391	mannan endo-1,4-beta-mannosidase 7-like	XM_004232379	Solyc02g084990.3.1										3.0236e-05	0.275926	-3.62416
Les.2189.1.S1_at	778302	LOC778302	pectinesterase	XM_004238358	Solyc04g082140.3.1				0.00598637	2.7002	2.7002	6.4424e-08	13.9832	13.9832				0.0179371	0.437238	-2.28708	5.56978e-08	15.6126	15.6126
Les.2193.1.A1_at	101260110	LOC101260110	uncharacterized LOC101260110	XM_004251384	Solyc11g071710.2.1	0.0122165	0.458939	-2.17894				0.00211293	0.364444	-2.74391							0.00101242	0.319932	-3.12567
Les.2196.1.A1_at	101264750	LOC101264750	nuclear transcription factor Y subunit A-7-like	XM_004228468	Solyc01g008490.3.1				0.000286266	0.349209	-2.86362	0.000712303	0.333516	-2.99836							0.000316482	0.290065	-3.4475
Les.2197.1.A1_at	101251343	LOC101251343	uncharacterized LOC101251343	XM_004249368	Solyc10g083150.2.1	0.0310989	2.01185	2.01185													0.0301259	0.484103	-2.06567
Les.2198.2.A1_at	101249559	LOC101249559	histidine-containing phosphotransfer protein 1-like	XM_004242275	Solyc06g084410.3.1																0.000133989	0.406326	-2.46108
Les.220.1.S1_at	101252712	LOC101252712	BAHD acyltransferase DCR-like	XM_004246289	Solyc09g014280.1.1							0.00380011	4.89125	4.89125
Les.2202.1.A1_at	101256267	LOC101256267	rhodanese-like domain-containing protein 7-like	XM_004235182	Solyc03g095760.3.1							0.00533478	0.468241	-2.13565							0.00033425	0.33204	-3.01169
Les.2203.1.S1_at	543562	TFT6	14-3-3 family protein	NM_001247168	Solyc11g010200.2.1							0.000826841	2.43424	2.43424							0.00245077	2.22964	2.22964
Les.2207.1.A1_at	101247110	LOC101247110	phosphoethanolamine N-methyltransferase-like	XM_004252225	Solyc12g040790.2.1							0.0391376	0.415299	-2.4079							0.00282594	0.241648	-4.13826
Les.2209.1.A1_at	101246380	LOC101246380	uncharacterized LOC101246380	XM_004229914	---							0.00914199	0.414163	-2.41451							0.00103455	0.293495	-3.40722
Les.221.1.S1_at	543506	ACO4	1-aminocyclopropane-1-carboxylate oxidase	NM_001246938	Solyc02g081190.3.1										0.000522056	0.475519	-2.10297
Les.2211.2.S1_at	101245545	LOC101245545	ranBP2-type zinc finger protein At1g67325-like	XM_004239167 /// XM_004239168	Solyc05g015500.3.1				0.0373687	0.420082	-2.38049										0.00162012	3.7943	3.7943
Les.2213.1.S1_s_at	606709	ureD	urease accessory protein D	NM_001247890	Solyc02g031980.3.1													0.0196701	2.12634	2.12634
Les.2214.1.A1_at	101264317	LOC101264317	uncharacterized LOC101264317	XM_004237731	Solyc04g071180.3.1													0.0396839	2.02744	2.02744	0.0270916	0.492697	-2.02965
Les.2218.1.A1_at	101249123	LOC101249123	probable carboxylesterase 7-like	XM_004230764	Solyc01g108540.3.1							6.34092e-05	0.251373	-3.97815							7.15228e-05	0.244839	-4.08431
Les.2219.1.A1_at	101255735	LOC101255735	uncharacterized LOC101255735	XM_004247694	Solyc09g090270.3.1																0.0387098	0.482559	-2.07229
Les.222.1.S1_at	101255074	AGO1B	protein argonaute 1A-like	XM_004235339	Solyc03g098280.3.1							0.0183118	2.85708	2.85708							0.000561821	5.85536	5.85536
Les.2220.1.A1_at	101252876	LOC101252876	uncharacterized LOC101252876	XM_004239037	Solyc05g012700.3.1							0.00233338	0.392316	-2.54897							0.000289407	0.292081	-3.42371
Les.224.1.S1_at	543756	gts1	glutamine synthetase cytosolic isozyme 1-1	NM_001323058	Solyc04g014510.3.1							0.00198963	0.27491	-3.63755				0.0352054	2.46071	2.46071	0.000136111	0.165755	-6.03302
Les.2247.2.S1_at	101255988	LOC101255988	outer envelope pore protein 24A, chloroplastic-like	XM_004238198	Solyc04g080190.3.1																0.0490932	2.024	2.024
Les.2250.1.A1_at	101250005	LOC101250005	RINT1-like protein-like	XM_004236156	Solyc03g113000.3.1																0.00641233	0.466656	-2.14291
Les.2253.2.A1_at	101252029	LOC101252029	probable N-acetyl-gamma-glutamyl-phosphate reductase, chloroplastic-like	XM_004230774	Solyc01g108660.3.1													0.0323498	2.13173	2.13173	0.0104367	0.421625	-2.37178
Les.2254.1.A1_at	101264148	LOC101264148	uncharacterized LOC101264148	XM_004228869	Solyc01g006790.2.1							1.96341e-06	0.0838359	-11.9281							9.75333e-07	0.0671412	-14.894
Les.2256.1.S1_at	101252974	LOC101252974	vignain-like	XM_004236250	Solyc03g111730.3.1							0.00124615	0.344556	-2.90229							0.00100915	0.324182	-3.08469
Les.2261.1.A1_at	101252437	LOC101252437	probable inactive leucine-rich repeat receptor-like protein kinase At3g03770-like	XM_004230020	Solyc01g096940.3.1	0.00567246	0.168147	-5.94716							0.013339	0.176038	-5.68058				0.0333945	0.261846	-3.81903
Les.2264.1.S1_at	101262219	LOC101262219	peptide-N4-(N-acetyl-beta-glucosaminyl)asparagine amidase A-like	XM_004241064	Solyc06g051010.1.1							6.7126e-06	2.13749	2.13749	1.08259e-05	2.26024	2.26024
Les.2265.1.S1_at	101250561	LOC101250561	acyl-[acyl-carrier-protein] desaturase, chloroplastic-like	XM_004250029	Solyc11g008680.2.1										0.000385597	0.192577	-5.19272
Les.2270.1.S1_at	101245505	LOC101245505	uncharacterized LOC101245505	XM_004230668	Solyc01g107330.3.1	9.52478e-05	0.28709	-3.48323	0.00301649	0.388892	-2.57141				5.71909e-06	0.166113	-6.02001	0.0109621	0.45929	-2.17727	0.000592289	2.89685	2.89685
Les.2277.1.A1_at	101261598	LOC101261598	uncharacterized LOC101261598	XM_004235532	Solyc03g121850.3.1							0.010324	0.278994	-3.5843							0.003434	0.211501	-4.72811
Les.2278.1.S1_at	100736482	F3H	flavanone 3 beta-hydroxylase	NM_001329483	Solyc02g083860.3.1				0.000364382	5.77916	5.77916	0.001298	3.88479	3.88479
Les.2286.1.S1_at	101257186	LOC101257186	chlorophyll a-b binding protein 7, chloroplastic-like	XM_004242903 /// XM_004242904	Solyc07g022900.3.1	0.000261334	0.238395	-4.19472							2.55982e-05	0.134605	-7.42915
Les.2287.3.A1_at	101247247	LOC101247247	uncharacterized LOC101247247	XM_004246441	Solyc09g010110.3.1							0.000441493	0.401709	-2.48936							6.42876e-05	0.318936	-3.13542
Les.2289.1.A1_at	101264410	LOC101264410	thylakoid lumenal 17.4 kDa protein, chloroplastic-like	XM_004234939 /// XM_004234940	Solyc03g082890.2.1							0.00953865	0.277694	-3.60109							0.000796777	0.15724	-6.35972
Les.2293.1.A1_at	101251132	LOC101251132	probable magnesium transporter NIPA6	XM_010329115	Solyc10g054930.2.1	0.00317449	3.16299	3.16299	0.0101801	2.94844	2.94844				0.00681586	3.16662	3.16662				0.0444893	0.47405	-2.10948
Les.2299.1.A1_at	101247804	LOC101247804	cytochrome P450 71A2-like	XM_004236232	Solyc03g112010.3.1																0.000818212	0.450097	-2.22174
Les.23.1.S1_at	543526	JA2	jasmonic acid 2	NM_001247043	Solyc12g013620.2.1							0.0343661	4.26217	4.26217				0.0119335	0.137079	-7.29505
Les.230.1.S1_at	101264050	LOC101264050	universal stress protein Slr1101-like	XM_004246328	Solyc09g011670.3.1				0.00624935	2.33632	2.33632
Les.2302.1.A1_at	101267449	LOC101267449	MATH domain-containing protein At5g43560-like	XM_004247650	Solyc09g089560.3.1							0.012099	0.393933	-2.5385							0.0122334	0.383494	-2.6076
Les.2305.1.S1_at	101253938	LOC101253938	histidine-containing phosphotransfer protein 1-like	XM_004230107	Solyc01g098400.3.1				0.00601172	2.10224	2.10224
Les.2306.1.A1_at	101266027	LOC101266027	poly(A) polymerase-like	XM_004238833	Solyc05g008630.3.1							0.00314939	0.382696	-2.61304							0.000635183	0.299109	-3.34327
Les.2307.1.A1_at	543568	LOC543568	succinate dehydrogenase	---	Solyc02g093680.3.1				0.0224892	2.05044	2.05044										0.00126277	0.359372	-2.78263
Les.2308.2.S1_at	101246828	LOC101246828	40S ribosomal protein S4-like	XM_004240373	Solyc06g007360.3.1							0.00663512	2.8499	2.8499							0.000263528	5.0149	5.0149
Les.2316.1.S1_at	101255510	LOC101255510	cellulose synthase-like protein G1-like	XM_004243592	Solyc07g043395.1.1							0.0266697	7.40904	7.40904
Les.2319.1.A1_at	101254822	LOC101254822	IAA-amino acid hydrolase ILR1-like 7-like	XM_004228599 /// XM_004228600	Solyc01g005490.3.1							0.00277476	0.295522	-3.38384							9.23904e-05	0.158669	-6.30241
Les.232.1.S1_at	---	---	RING-box protein (AHRD V3.3 *** Q2PYP4_ARAHY)	---	Solyc06g062940.3.1	0.00656482	2.79719	2.79719				0.0249609	0.44268	-2.25897	0.0234806	2.51507	2.51507				0.00177768	0.280644	-3.56324
Les.2322.1.A1_at	101261693	LOC101261693	ethylene-responsive transcription factor RAP2-12-like	XM_004252354	Solyc12g049560.2.1							2.70726e-05	0.466217	-2.14492							4.13629e-05	0.469153	-2.1315
Les.2327.1.A1_at	101258278	LOC101258278	putative UDP-glucose flavonoid 3-O-glucosyltransferase 3-like	XM_004243602	---							0.00331483	0.255568	-3.91286							0.000417991	0.163921	-6.10049
Les.2331.1.A1_at	101255180	LOC101255180	uncharacterized LOC101255180	XM_004252507	Solyc12g056800.2.1													0.00887143	2.37527	2.37527
Les.2332.1.A1_at	101250249	LOC101250249	F-box protein At2g40925-like	XM_004246708	Solyc09g005480.3.1	0.0491567	2.38556	2.38556	0.00454752	4.50648	4.50648							0.0070786	4.09322	4.09322
Les.2334.1.A1_at	101245362	LOC101245362	uncharacterized LOC101245362	XM_004239764	Solyc05g054260.3.1																0.000578116	0.476186	-2.10002
Les.2335.1.A1_at	101253775	LOC101253775	TOM1-like protein 2-like	XM_004237656	Solyc04g063280.3.1				0.00594283	2.03699	2.03699										0.00843483	4.27329	4.27329
Les.2337.1.A1_at	101266336	LOC101266336	probable tRNA threonylcarbamoyladenosine biosynthesis protein osgepl1-like	XM_004240002	Solyc05g050940.3.1																0.00224115	0.45095	-2.21754
Les.2340.1.A1_at	101248532	LOC101248532	uncharacterized LOC101248532	XM_004231999	Solyc02g090530.3.1																0.0054252	0.437489	-2.28577
Les.2341.1.A1_at	101246400	LOC101246400	uncharacterized LOC101246400	XM_004233408	Solyc02g064690.3.1							0.00494532	0.194793	-5.13365							0.00264766	0.158903	-6.29316
Les.2346.1.A1_at	101258556	LOC101258556	5'-3' exoribonuclease 3-like	XM_004238295	Solyc04g081280.3.1				0.0464289	2.2348	2.2348										0.00416532	0.317657	-3.14805
Les.2349.1.S1_at	101259907	LOC101259907	uncharacterized LOC101259907	XM_004250649 /// XM_004250650	Solyc11g040110.2.1							0.00696181	2.50701	2.50701							0.00211348	3.06659	3.06659
Les.2350.3.A1_at	101248636	LOC101248636	ganglioside-induced differentiation-associated protein 2	XM_004232488	Solyc02g083250.3.1																0.00041286	0.290483	-3.44254
Les.2351.2.A1_at	101246627	LOC101246627	50S ribosomal protein 6, chloroplastic-like	XM_004238002	---																0.0112253	0.4775	-2.09424
Les.2355.2.A1_at	101245330	LOC101245330	uncharacterized LOC101245330	XM_004234327 /// XM_004234328 /// XM_004234329	Solyc03g025980.3.1																0.0099252	0.429456	-2.32853
Les.2357.1.A1_at	101252529	LOC101252529	uncharacterized LOC101252529	XR_182375	Solyc01g099645.1.1							0.00917229	0.327714	-3.05144							0.00662821	0.298108	-3.35449
Les.2358.1.A1_at	101263304	LOC101263304	zeatin O-glucosyltransferase-like	XM_010320870	---										0.0405448	6.42597	6.42597				0.0387292	0.176712	-5.65893
Les.2367.1.A1_at	101266109	LOC101266109	AMSH-like ubiquitin thioesterase 1-like	XM_004235710	Solyc03g119330.3.1																0.000618245	0.455901	-2.19346
Les.2372.1.A1_at	101252614	LOC101252614	scarecrow-like protein 27-like	XM_004245708 /// XM_004245709	---																0.00658291	0.478543	-2.08968
Les.2373.1.S1_at	101245883	LOC101245883	acyl carrier protein 1, mitochondrial-like	XM_004229659	Solyc01g088570.3.1							0.0122775	2.02268	2.02268							0.00853324	2.16234	2.16234
Les.2378.1.A1_at	101251542	LOC101251542	uncharacterized LOC101251542	XM_004233508	Solyc02g062140.2.1	0.000148164	3.74832	3.74832							3.39896e-05	5.47265	5.47265
Les.2379.1.S1_at	101246532	LOC101246532	transcriptional adapter ADA2b-like	XM_004239768	Solyc05g054200.3.1	0.0014099	0.49836	-2.00658
Les.2399.1.A1_at	101245797	LOC101245797	protein ABIL1-like	XM_004229912	Solyc01g095280.2.1																0.0125605	0.469139	-2.13157
Les.24.1.S1_at	778277	AGAL	alpha-galactosidase	NM_001247042	Solyc03g019790.3.1	0.000633031	0.243073	-4.11399							0.00146334	0.238762	-4.18827	0.0427141	0.439366	-2.27601
Les.2401.1.S1_at	101260596	LOC101260596	uncharacterized LOC101260596	XM_004232603	Solyc02g081580.3.1							0.0286323	4.72849	4.72849							0.00211283	11.4409	11.4409
Les.2403.2.S1_at	101261181	LOC101261181	UDP-glycosyltransferase 73C4-like	XM_004249570 /// XM_004249571	Solyc10g085870.1.1				0.000408055	0.161487	-6.19244	0.000464301	0.200288	-4.99282				0.0208102	0.349277	-2.86306	0.000192074	0.162079	-6.16983
Les.2404.1.S1_at	101245915	LOC101245915	uncharacterized LOC101245915	XM_004250880	Solyc11g020690.1.1																0.00220171	2.11878	2.11878
Les.241.1.A1_at	101255358	LOC101255358	30S ribosomal protein S5, chloroplastic-like	XM_004232848	Solyc02g077990.2.1							0.0207771	0.395171	-2.53055							0.0009057	0.219634	-4.55303
Les.2410.1.A1_at	101258301	LOC101258301	uncharacterized LOC101258301	XM_004229125	Solyc01g068200.3.1							0.00256088	0.376318	-2.65732							0.0009376	0.319212	-3.13272
Les.2414.3.S1_at	101261005	LOC101261005	solute carrier family 25 member 44-like	XM_004235530	---																0.0488084	2.89721	2.89721
Les.2415.3.A1_at	101265653	LOC101265653	omega-6 fatty acid desaturase, chloroplastic-like	XM_004242537	Solyc07g005510.3.1				0.000782849	6.96519	6.96519
Les.2416.1.S1_at	101266060	LOC101266060	zinc finger A20 and AN1 domain-containing stress-associated protein 8-like	XM_004228310 /// XM_004228311	Solyc01g014180.3.1																0.0118084	2.91384	2.91384
Les.2421.1.A1_at	101254160	LOC101254160	WPP domain-interacting tail-anchored protein 1-like	XM_004233351	Solyc02g065660.3.1							0.0030881	0.365911	-2.73291							0.00367827	0.363622	-2.75011
Les.2422.1.S1_at	101260294	LOC101260294	uncharacterized LOC101260294	XM_004232602	Solyc02g081590.3.1																0.00526571	5.44518	5.44518
Les.2424.1.S1_at	101248882	LOC101248882	nuclear-pore anchor-like	XM_004240960	Solyc06g053590.3.1																2.0189e-06	2.1943	2.1943
Les.2427.3.S1_a_at	101250426	LOC101250426	polyadenylate-binding protein RBP45-like	XM_004244079	Solyc07g064510.3.1							0.0160066	2.32817	2.32817							0.000977672	3.6777	3.6777
Les.2431.1.A1_at	101260026	LOC101260026	ABC transporter B family member 26, chloroplastic-like	XM_004252641	Solyc12g070280.2.1																0.00925712	0.387287	-2.58207
Les.2435.1.A1_at	101254488	LOC101254488	probable S-acyltransferase At4g15080-like	XM_004239199	Solyc05g016030.3.1																0.00325333	0.486516	-2.05543
Les.2437.1.S1_at	101257241	LOC101257241	uncharacterized LOC101257241	XM_004251668	Solyc12g009440.2.1							6.01855e-05	0.386547	-2.58701							4.87868e-05	0.368175	-2.7161
Les.2444.1.A1_at	101251411	LOC101251411	L-ascorbate oxidase homolog	XM_004228587 /// XM_004228588	Solyc01g005510.2.1																4.25382e-05	0.388812	-2.57194
Les.2449.1.S1_at	104646389	LOC104646389	uncharacterized LOC104646389	XM_010319747	Solyc03g082610.1.1																0.043533	0.424034	-2.3583
Les.2454.1.A1_at	101259750	LOC101259750	26S proteasome non-ATPase regulatory subunit 1-like	XM_004239814	Solyc05g053650.3.1																7.05846e-05	0.483293	-2.06914
Les.2457.1.A1_at	101254950	LOC101254950	proline-rich protein 4-like	XM_004230868 /// XM_004230869	Solyc01g111145.1.1	0.0109831	0.297491	-3.36144
Les.2458.1.S1_at	101254438	LOC101254438	trypsin inhibitor 1-like	XM_004249634	Solyc10g086100.2.1																0.00215632	0.464167	-2.1544
Les.2459.2.S1_at	101254442	LOC101254442	shaggy-related protein kinase epsilon-like	XM_004232260	Solyc02g086670.3.1																0.0163385	3.98516	3.98516
Les.2460.2.S1_at	101245207	LOC101245207	organ-specific protein S2-like	XM_004248056	Solyc10g009150.3.1							0.0251451	2.99332	2.99332
Les.247.1.S1_a_at	778224	APX2	cytosolic ascorbate peroxidase 2	NM_001247859	Solyc06g005150.3.1							0.00638672	2.05103	2.05103							0.00920471	2.01205	2.01205
Les.247.3.S1_at	778223	APX1	cytosolic ascorbate peroxidase 1	NM_001247853	Solyc06g005160.3.1							0.006768	0.484566	-2.0637							0.000463114	0.348795	-2.86701
Les.2473.1.S1_at	101255667	LOC101255667	14-3-3-like protein-like	XM_004234517	Solyc03g034180.3.1																0.035537	2.57363	2.57363
Les.2474.2.A1_at	101244831	LOC101244831	delta(24)-sterol reductase-like	XM_004233149	Solyc02g069490.3.1							0.013476	4.41732	4.41732							0.00144429	0.228544	-4.37553
Les.2475.1.A1_at	101259135	LOC101259135	E3 ubiquitin-protein ligase RING1-like	XM_004235353 /// XM_004235354	Solyc03g098590.3.1							0.00334091	0.461325	-2.16767							0.00114762	0.400629	-2.49608
Les.2476.1.S1_at	544070	LOC544070	wound induced protein	XM_004243260	Solyc07g054780.1.1																0.00255699	2.26973	2.26973
Les.2479.2.S1_at	101249435	LOC101249435	thioredoxin M4, chloroplastic-like	XM_004251808	Solyc12g013810.2.1				0.000259357	0.338742	-2.9521	0.000889752	0.448807	-2.22813				0.000664982	0.37641	-2.65667	0.0013421	0.455584	-2.19499
Les.248.2.A1_at	543758	LOC543758	wound-induced protein WIN2	NM_001328660	Solyc01g097270.3.1				0.0177007	2.15045	2.15045							0.000917812	3.23727	3.23727
Les.2482.1.A1_at	101254254	LOC101254254	prolyl 4-hydroxylase subunit alpha-1-like	XM_004231851	Solyc02g092710.3.1													0.0272609	2.43309	2.43309
Les.2485.1.A1_at	101268308	LOC101268308	uncharacterized LOC101268308	XM_004246599	Solyc09g007990.3.1																0.0102897	0.478792	-2.08859
Les.249.1.S1_at	544313	LOC544313	glutamate decarboxylase	NM_001247112	Solyc03g098240.3.1	0.000674886	4.84952	4.84952							0.00101683	5.38235	5.38235	0.00976315	3.42702	3.42702	0.00057374	5.24662	5.24662
Les.2490.1.S1_at	100134900	MDC	mevalonate disphosphate decarboxylase	NM_001247886	Solyc11g007020.2.1	0.0010938	0.480311	-2.08198
Les.2491.3.S1_at	101244105	LOC101244105	probable leucine-rich repeat receptor-like protein kinase At1g35710-like	XM_004228318	Solyc01g011040.3.1							0.00100209	2.10015	2.10015							0.00139441	2.08536	2.08536
Les.2493.1.A1_at	101256019	LOC101256019	uncharacterized LOC101256019	XM_004244657	Solyc08g007120.3.1																9.56663e-05	0.181603	-5.50651
Les.2494.1.S1_at	101261386	LOC101261386	uncharacterized LOC101261386	XM_004233292	Solyc02g067580.3.1							6.52514e-05	2.06037	2.06037							5.33808e-07	3.05809	3.05809
Les.2496.2.S1_at	101265769	LOC101265769	60S ribosomal protein L19-2-like	XM_004247349	Solyc09g075430.3.1							0.0108318	3.67197	3.67197							0.00123696	6.17588	6.17588
Les.2500.1.S1_at	101267045	LOC101267045	uncharacterized LOC101267045	XM_004228393	Solyc01g009750.3.1																0.0175528	2.23327	2.23327
Les.2502.1.S1_at	101256614	LOC101256614	lon protease homolog 2, peroxisomal-like	XM_004245805	Solyc08g077440.3.1	3.40349e-07	6.86434	6.86434							1.28999e-06	6.97537	6.97537
Les.2508.2.S1_at	101258992	LOC101258992	40S ribosomal protein S24-2-like	XM_004247127	Solyc09g065330.3.1							0.00524577	2.65966	2.65966							0.00290468	2.99167	2.99167
Les.2510.2.S1_at	101267230	LOC101267230	ubiquitin-fold modifier-conjugating enzyme 1-like	XM_004237989	Solyc04g076890.3.1							0.0129073	3.08612	3.08612							0.00132706	5.00931	5.00931
Les.2512.3.S1_at	101258900	LOC101258900	uncharacterized LOC101258900	XR_183150	Solyc09g098310.3.1							0.00401085	2.15302	2.15302
Les.2513.3.A1_at	100736469	LOC100736469	autophagy 8f	NM_001247705	Solyc08g078820.3.1																0.000305296	0.393551	-2.54097
Les.2516.2.A1_at	100135704	DRM5	DNA cytosine 5-methyltransferase-like	NM_001246974	Solyc02g062740.3.1																0.00184689	0.356366	-2.8061
Les.2517.2.S1_at	101257782	LOC101257782	probable pyridoxal biosynthesis protein PDX1	XM_004242475	Solyc06g081980.1.1	0.0256333	0.175551	-5.69636							0.043775	0.177184	-5.64384				0.0250076	6.06393	6.06393
Les.2518.1.A1_at	101257583	LOC101257583	serine acetyltransferase 3, mitochondrial-like	XM_004244017	---				0.0151722	2.06083	2.06083							0.00824348	2.2288	2.2288	0.016239	3.85877	3.85877
Les.2520.1.A1_at	101258505	LOC101258505	RING finger and transmembrane domain-containing protein 2-like	XM_004248975	Solyc10g074810.2.1																0.00995374	0.377495	-2.64904
Les.2522.1.S1_at	101254712	LOC101254712	50S ribosomal protein L4, chloroplastic-like	XM_004244266 /// XM_004244267	Solyc07g061900.3.1							0.000535953	0.364341	-2.74468							5.86985e-05	0.271557	-3.68247
Les.2525.1.S1_at	101253271	LOC101253271	60S ribosomal protein L44-like	XM_004236167	Solyc03g112850.3.1							0.00690475	2.09197	2.09197							0.00070489	2.79236	2.79236
Les.2528.1.A1_at	101262917	LOC101262917	polyvinylalcohol dehydrogenase-like	XM_019213877	Solyc05g055650.3.1							0.0211566	0.188797	-5.2967							0.00600928	0.119109	-8.3957
Les.2529.2.S1_at	101262227	LOC101262227	benzyl alcohol O-benzoyltransferase-like	XM_004243448	Solyc07g049670.3.1							0.024776	6.77975	6.77975							0.00459311	13.7608	13.7608
Les.253.1.S1_at	100736441	LOC100736441	BURP domain-containing protein	NM_001247592	Solyc08g068150.3.1							0.00375346	0.256327	-3.90127							0.00445359	0.254208	-3.93379
Les.2539.1.A1_at	101261587	LOC101261587	probable membrane-associated kinase regulator 6-like	XM_004234161	Solyc03g007775.1.1							0.00177736	0.211995	-4.71709							6.07105e-05	0.100157	-9.98431
Les.2540.3.S1_at	101256396	LOC101256396	uncharacterized LOC101256396	XM_004243672	Solyc07g041490.2.1							0.00804324	4.01567	4.01567							0.000131645	10.6648	10.6648
Les.2543.1.A1_at	101265793	LOC101265793	non-lysosomal glucosylceramidase-like	XR_183255	Solyc11g042460.2.1							0.00653781	0.436241	-2.29231							0.0011492	0.339338	-2.94691
Les.2545.1.S1_at	101246207	LOC101246207	uncharacterized LOC101246207	XM_004233069	Solyc02g070540.3.1							1.70906e-05	3.36874	3.36874	0.000172003	0.335123	-2.98397				1.80401e-05	3.47633	3.47633
Les.2547.1.A1_at	101261813	LOC101261813	protein ASPARTIC PROTEASE IN GUARD CELL 1-like	XM_004238904	---										0.00484248	0.362751	-2.75671				0.00614493	0.405566	-2.46569
Les.2548.2.S1_at	101261596	LOC101261596	polyadenylate-binding protein 2-like	XM_004252710	Solyc12g088720.2.1							0.00598677	2.44587	2.44587							0.000328853	3.7599	3.7599
Les.2554.1.A1_at	101266543	LOC101266543	ATPase family AAA domain-containing protein 1-like	XM_004245417	Solyc08g083030.3.1							0.0458191	0.375324	-2.66437							0.00901922	0.25015	-3.99761
Les.2559.2.S1_at	101268571	LOC101268571	protein decapping 5-like	XM_004238927	Solyc05g009980.3.1	0.0145391	0.415641	-2.40592	0.00223139	0.271964	-3.67696	1.11318e-05	0.475172	-2.1045							0.00123201	3.64533	3.64533
Les.2559.3.S1_at	101245341	LOC101245341	L-arabinokinase-like	XM_004253232	Solyc00g011890.3.1				0.0417722	0.334218	-2.99206										0.0392936	2.78645	2.78645
Les.256.1.A1_at	543541	IAA6	IAA6 protein	XM_004235639	Solyc03g120500.3.1							0.000903745	0.319104	-3.13378							0.00069765	0.29725	-3.36417
Les.2561.1.S1_at	101247575	LOC101247575	uncharacterized LOC101247575	XM_004231910	Solyc02g091890.2.1							0.00250678	2.21305	2.21305
Les.2565.2.S1_at	101245041	LOC101245041	stromal cell-derived factor 2-like protein-like	XM_004235888	Solyc03g117020.3.1																0.00748269	9.15359	9.15359
Les.2567.1.S1_at	544257	NRAMP3	metal transporter	NM_001246841	Solyc02g092800.3.1				0.0149224	0.463691	-2.15661
Les.2568.3.A1_at	101252762	LOC101252762	protein TIC 55, chloroplastic-like	XM_004252999 /// XM_004253000	Solyc12g096550.2.1							0.000210657	0.197021	-5.07559	0.0344593	2.41314	2.41314	0.00256278	3.89661	3.89661	0.00166029	0.26549	-3.76662
Les.2572.2.S1_a_at	101247936	LOC101247936	protein TIFY 10A-like	XM_004243648	Solyc07g042170.3.1	0.00883901	3.15811	3.15811	0.0468794	2.53216	2.53216	2.43377e-06	15.5981	15.5981	0.00209337	4.85988	4.85988				2.15561e-05	10.5354	10.5354
Les.2574.2.S1_at	101263403	LOC101263403	26S proteasome non-ATPase regulatory subunit 12-like	XM_004237434	Solyc04g051370.3.1																0.0138426	4.22199	4.22199
Les.2575.3.A1_at	101243954	LOC101243954	SKP1-like protein 1A	XM_004250675	Solyc11g042930.2.1																0.000458922	0.462146	-2.16382
Les.2578.1.S1_at	101267503	LOC101267503	ATP-citrate synthase beta chain protein 1-like	XM_004252877	Solyc12g099260.2.1							0.0224379	2.0037	2.0037
Les.2581.2.A1_at	101263743	LOC101263743	uncharacterized LOC101263743	XM_004246584 /// XM_004246585	Solyc09g008160.3.1																0.000719702	0.410023	-2.43889
Les.2584.2.S1_at	101253330	LOC101253330	uncharacterized LOC101253330	XM_004248710	Solyc10g050110.1.1	0.00164902	0.396016	-2.52515	0.00148144	0.350091	-2.8564	0.00491362	0.449572	-2.22434	0.00929313	0.444675	-2.24883				0.00552284	0.444851	-2.24795
Les.2585.1.A1_at	101251824	LOC101251824	pseudouridine kinase-like	XM_004230857	Solyc01g109450.3.1																0.00119093	0.376956	-2.65283
Les.2587.1.A1_at	101258727	LOC101258727	serine/threonine-protein kinase HT1-like	XM_004234067	Solyc03g006400.3.1													0.0241622	2.35797	2.35797	0.00332643	0.334764	-2.98718
Les.2591.1.S1_at	543987	LOC543987	beta-1,3-glucanase	NM_001247876	Solyc01g059965.1.1	0.0234593	0.487335	-2.05198	0.0341668	2.10241	2.10241							0.000577814	3.94466	3.94466
Les.2595.1.A1_at	101255765	LOC101255765	uncharacterized LOC101255765	XM_004251493	Solyc12g006160.2.1							0.00199427	0.439815	-2.27368							0.000413114	0.360935	-2.77059
Les.26.1.S1_at	543571	RBOH1	NADPH oxidase	NM_001247197	Solyc08g081690.3.1	0.00395825	0.457589	-2.18537
Les.2602.1.S1_at	101268196	LOC101268196	ER membrane protein complex subunit 8/9 homolog	XM_004242798	Solyc07g009160.3.1							0.00538916	4.74106	4.74106							0.000387828	9.28855	9.28855
Les.2604.1.A1_at	101268382	LOC101268382	F-box/LRR-repeat protein 4-like	XM_004236808	Solyc04g008980.3.1							0.00469261	0.391221	-2.5561							0.0288693	0.492814	-2.02916
Les.2606.1.A1_at	101255979	LOC101255979	uncharacterized LOC101255979	XM_004236260	Solyc03g111640.2.1																0.000899492	0.458332	-2.18183
Les.2609.1.A1_at	101252670	LOC101252670	tubulin-specific chaperone B-like	XM_004235331	Solyc03g098170.3.1							0.0228258	0.405543	-2.46583							0.0160938	0.370147	-2.70163
Les.2611.1.S1_at	101248677	LOC101248677	calreticulin-3-like	XM_004239608	Solyc05g056230.3.1							0.00175796	2.22546	2.22546							0.000590847	2.55687	2.55687
Les.2613.2.S1_a_at	101256968	LOC101256968	probable protein phosphatase 2C 11-like	XM_004237667	Solyc04g064500.3.1																0.00369997	25.4206	25.4206
Les.2614.1.S1_at	101262318	LOC101262318	60S ribosomal protein L12-like	XM_004241226	Solyc06g075180.1.1																0.00118456	2.20146	2.20146
Les.2616.1.A1_at	101264067	LOC101264067	cysteine-rich repeat secretory protein 3-like	XM_019215640	Solyc09g090680.3.1																0.0380573	0.364318	-2.74485
Les.2619.1.A1_at	101254842	LOC101254842	putative methyltransferase At1g22800-like	XM_004248003	Solyc10g012160.3.1							0.00749063	0.382059	-2.6174							0.00129016	0.28299	-3.5337
Les.2620.3.S1_at	101260523	LOC101260523	internalin-A-like	XM_004235857	Solyc03g117420.3.1				0.0122438	0.442651	-2.25912										0.00405227	2.44019	2.44019
Les.2623.1.A1_at	100620057	AP2b	AP2 transcription factor SlAP2b	NM_001246979	Solyc02g064960.3.1																0.00120427	0.258338	-3.87089
Les.2626.1.S1_at	101263984	LOC101263984	uncharacterized LOC101263984	XM_004235126	Solyc03g093360.3.1							4.84921e-05	3.80354	3.80354							3.47288e-05	4.13722	4.13722
Les.2633.1.A1_at	101244243	LOC101244243	NAC transcription factor 29-like	XP_004249783	Solyc10g083450.2.1							0.0159614	0.336657	-2.97038							0.00218471	0.219157	-4.56293
Les.2634.2.A1_at	101245749	LOC101245749	serine/threonine-protein phosphatase 2A regulatory subunit B'' subunit alpha-like	XM_004236732	Solyc04g010070.3.1																3.13848e-05	0.494785	-2.02108
Les.2636.2.S1_at	101245005	LOC101245005	peptidyl-prolyl cis-trans isomerase Pin1-like	XM_004230925	Solyc01g110530.3.1																0.0188558	2.0212	2.0212
Les.2644.2.S1_at	101255365	LOC101255365	probable histone H2AXa-like	XM_004233968	Solyc03g005227.1.1							0.0010712	2.77759	2.77759							0.000174347	3.61349	3.61349
Les.2645.2.S1_at	101249621	LOC101249621	calmodulin-like	XM_004252818	Solyc12g099990.2.1																0.0282288	2.0001	2.0001
Les.2646.1.A1_at	101250625	LOC101250625	ethylene-responsive transcription factor-like protein At4g13040	XM_004247023	Solyc09g059510.3.1				0.0130726	2.68049	2.68049										0.0023593	0.308823	-3.2381
Les.2648.1.S1_at	101261850	LOC101261850	zinc finger protein 593 homolog	XM_004246577 /// XM_004246578	Solyc09g008230.3.1																2.51088e-06	2.21728	2.21728
Les.2650.1.S1_at	101254084	LOC101254084	uncharacterized LOC101254084	XM_004238026	Solyc04g077500.3.1							0.00125263	0.477278	-2.09522
Les.2654.2.A1_at	101249279	LOC101249279	uncharacterized LOC101249279	XR_182898	Solyc07g008270.3.1																0.00655271	0.472755	-2.11526
Les.2658.2.A1_at	101264989	LOC101264989	probable small nuclear ribonucleoprotein G-like	XM_004249908	Solyc11g006820.2.1																9.18608e-05	0.372511	-2.68449
Les.2659.2.A1_at	101265092	LOC101265092	uncharacterized LOC101265092	XM_004232791	---							0.0253859	0.404958	-2.46939	0.0235191	0.497131	-2.01154				0.00103332	0.220542	-4.53428
Les.266.1.S1_a_at	543989	LOC543989	systemin	NM_001309167 /// NM_001309174	Solyc05g051750.3.1																0.00216723	0.390435	-2.56125
Les.2660.2.S1_at	101252765	LOC101252765	protein TOPLESS-like	XM_004236404	Solyc03g117370.3.1							0.0157698	2.1049	2.1049							8.58665e-05	4.39461	4.39461
Les.2667.1.S1_at	101263243	LOC101263243	rapid alkalinization factor-like	XM_004229141 /// XM_004229142	Solyc01g067900.3.1																0.000247923	2.45234	2.45234
Les.2667.2.S1_at	101255501	SlWRKY33A	WRKY transcription factor 33A (SlWRKY33A)	NM_001319981	Solyc06g066370.3.1	0.0137462	2.16365	2.16365													0.00688682	2.43798	2.43798
Les.2668.1.S1_at	101246970	LOC101246970	probable indole-3-acetic acid-amido synthetase GH3.1-like	XM_004230673	Solyc01g107390.3.1				0.021296	0.327472	-3.05369										0.00285419	4.13077	4.13077
Les.2669.1.A1_at	101266385	LOC101266385	transcription factor VOZ1-like	XM_004232884	Solyc02g077450.3.1							0.000591049	0.401047	-2.49347							0.00180787	0.438528	-2.28036
Les.2672.1.S1_x_at	101259946	psi14C	inorganic pyrophosphatase 1-like	NM_001279335	Solyc06g062540.3.1																0.00419968	0.349883	-2.8581
Les.2677.3.S1_at	101248497	LOC101248497	2,3-bisphosphoglycerate-independent phosphoglycerate mutase	XM_004243571	Solyc07g044840.3.1																0.00343399	5.40486	5.40486
Les.2682.1.S1_at	101247385	LOC101247385	uncharacterized LOC101247385	XM_004232404	Solyc02g084650.3.1	1.29037e-06	2.90201	2.90201	1.10436e-05	2.7134	2.7134				2.82879e-05	2.50652	2.50652
Les.2683.1.A1_at	101261907	LOC101261907	ubiquitin-like modifier-activating enzyme 5-like	XM_004236279	Solyc03g111340.3.1																0.000936046	0.488243	-2.04816
Les.2688.1.S1_at	543794	exp11	expansin11	NM_001247088	Solyc04g081870.3.1																0.00286182	0.186784	-5.35378
Les.2689.3.S1_at	101268198	LOC101268198	xaa-Pro dipeptidase	XM_004242928 /// XM_010325162	Solyc07g026960.3.1																0.00115376	4.85965	4.85965
Les.2693.2.S1_at	101267010	LOC101267010	far upstream element-binding protein 2	XM_004253048	Solyc12g095960.2.1							0.0113359	3.47566	3.47566							0.000253902	8.15371	8.15371
Les.2694.1.S1_at	101254179	LOC101254179	probable serine/threonine-protein kinase At5g41260-like	XM_004252834	Solyc12g099830.2.1				0.0182664	0.38008	-2.63103										0.0144143	2.53746	2.53746
Les.2695.1.S1_at	101259103	LOC101259103	RNA-binding protein 39	XM_010314155	Solyc11g005170.2.1							0.0272098	0.45201	-2.21234							0.000752699	0.247179	-4.04565
Les.2696.1.S1_at	104648550	LOC104648550	putative lipid-transfer protein DIR1	XM_010325992	Solyc07g065110.1.1							0.0444581	3.39458	3.39458	0.0203986	0.199378	-5.01561
Les.270.1.S1_at	543635	DDTFR18	ripening regulated protein DDTFR18	NM_001247469	Solyc04g074850.3.1							0.00122243	0.233012	-4.29162							0.00117437	0.221177	-4.52127
Les.2700.1.S1_at	101260756	LOC101260756	uncharacterized LOC101260756	XR_182321	Solyc01g044240.3.1				0.0493792	0.327516	-3.05329	3.55086e-05	0.0701363	-14.258							0.00018613	0.0967448	-10.3365
Les.2704.1.S1_at	101263481	LOC101263481	NADH dehydrogenase [ubiquinone] iron-sulfur protein 1, mitochondrial-like	XM_004250155	Solyc11g011470.2.1																0.00198805	5.08057	5.08057
Les.2707.1.S1_at	101249033	LOC101249033	syntaxin-71-like	XM_004249445	Solyc10g084210.2.1																0.039293	3.0913	3.0913
Les.2712.3.A1_at	101258566	LOC101258566	KH domain-containing protein At4g18375-like	XM_004242305	Solyc06g084000.3.1							0.0125862	0.451873	-2.21301							0.00907468	0.421149	-2.37445
Les.2713.1.A1_at	101260550	LOC101260550	beta-glucuronosyltransferase GlcAT14B	XM_004243278	Solyc07g054440.3.1							0.00466927	0.387024	-2.58382							0.000163702	0.233032	-4.29126
Les.2716.1.A1_at	101255287	LOC101255287	phosphoglycolate phosphatase-like	XM_004236599	Solyc04g015150.2.1							0.00569751	0.487111	-2.05292							2.55522e-05	0.257895	-3.87754
Les.2717.2.A1_at	101265497	LOC101265497	uncharacterized LOC101265497	XM_004232211	Solyc02g087330.3.1				0.00600319	2.01439	2.01439	0.00793189	2.00459	2.00459							0.000193092	0.374987	-2.66676
Les.2718.3.S1_at	101263001	LOC101263001	6-phosphogluconate dehydrogenase, decarboxylating 2, chloroplastic-like	XM_004252532	Solyc12g056120.1.1																0.00258882	3.30155	3.30155
Les.2719.2.S1_at	104647572	LOC104647572	60S ribosomal protein L35a-3	XM_019213744	Solyc05g052810.3.1							0.0107267	2.35931	2.35931							0.030446	2.07011	2.07011
Les.2722.3.A1_at	101256108	LOC101256108	ubiquitin carboxyl-terminal hydrolase 15-like	XM_004244271	Solyc07g061780.3.1																0.00832621	0.460608	-2.17104
Les.2723.1.S1_at	101252078	LOC101252078	Serine carboxypeptidase 1	XM_004238019	Solyc04g077670.3.1	0.000913264	0.389257	-2.56899	0.0438705	0.34661	-2.88509										0.0369482	2.76274	2.76274
Les.2728.2.S1_at	101253452	LOC101253452	60S acidic ribosomal protein P2B-like	XM_004250988 /// XM_004250989	Solyc11g067100.2.1																0.00179468	2.24969	2.24969
Les.2729.2.S1_at	101257481	LOC101257481	transcription factor VIP1-like	XM_004241968	Solyc06g060490.3.1							0.00204201	2.45006	2.45006							3.92412e-05	4.09221	4.09221
Les.2733.1.S1_at	543932	LOC543932	wound/stress protein	NM_001247603	Solyc03g096460.3.1							0.0489105	2.93933	2.93933
Les.2734.2.S1_at	101267698	LOC101267698	60S ribosomal protein L35-like	XM_004236721	Solyc04g010240.3.1							0.00697697	2.58336	2.58336							0.00449532	2.84189	2.84189
Les.2735.1.S1_at	101251893	LOC101251893	60S ribosomal protein L27-like	XM_004241360	Solyc06g073300.1.1																0.00015143	2.42717	2.42717
Les.2738.1.S1_at	101252606	LOC101252606	uncharacterized LOC101252606	XM_004244172 /// XM_004244173	Solyc07g063240.3.1	0.000190179	2.23971	2.23971	0.000114465	2.58183	2.58183	2.17975e-08	5.48736	5.48736	5.8992e-05	2.74801	2.74801				2.9953e-08	5.55813	5.55813
Les.2743.1.S1_at	101261182	LOC101261182	60S ribosomal protein L26-1-like	XM_004231874	Solyc02g092430.1.1																7.37406e-05	2.37052	2.37052
Les.2746.2.A1_at	101267923	LOC101267923	probable glutathione S-transferase-like	XR_183073	Solyc09g011510.2.1							0.00116223	0.191436	-5.22369							3.89365e-06	0.0517862	-19.3102
Les.2747.2.S1_at	101262853	LOC101262853	3-ketoacyl-CoA thiolase 2, peroxisomal-like	XM_004247055	Solyc09g061840.3.1				0.00740247	3.55926	3.55926	0.000292179	5.50903	5.50903							0.000231313	6.06397	6.06397
Les.2749.2.A1_at	101246095	LOC101246095	autophagy-related protein 8C-like	XM_004248314 /// XM_004248315 /// XM_004248316	Solyc10g006270.3.1																6.14991e-05	0.498363	-2.00657
Les.275.1.S1_at	544250	fdh	formate dehydrogenase	NM_001247928	Solyc02g086880.3.1																0.00826872	5.23242	5.23242
Les.2751.1.A1_at	101252991	LOC101252991	uncharacterized LOC101252991	XM_004240311	Solyc06g005420.1.1																0.000316584	0.378099	-2.64481
Les.2754.1.S1_at	101253039	LOC101253039	60S ribosomal protein L4-1-like	XM_004249458 /// XM_004249459	Solyc10g084350.2.1							0.0358984	3.34842	3.34842							0.00137083	8.18174	8.18174
Les.2756.2.S1_at	101261400	LOC101261400	tryptophan synthase beta chain 2-like	XM_004253029	Solyc12g096190.2.1	0.0217509	0.37104	-2.69513										0.000272456	2.59642	2.59642	0.00314828	4.0373	4.0373
Les.2758.2.A1_at	101257571	LOC101257571	uncharacterized LOC101257571	XM_004241210	---																0.00443972	0.428649	-2.33291
Les.276.1.S1_at	544101	tXET-B1	xyloglucan endo-transglycosylase	NM_001247284	Solyc12g017240.2.1																0.0104265	5.29372	5.29372
Les.2763.1.S1_at	101253706	LOC101253706	ABC transporter C family member 2-like	XM_004244484	Solyc08g006880.3.1																0.00816735	2.09715	2.09715
Les.2765.3.S1_at	101245344	LOC101245344	hypersensitive-induced response protein 1-like	XM_004236140 /// XM_004236141 /// XM_004236142	Solyc03g113220.3.1										0.00310398	2.08813	2.08813
Les.2766.1.A1_at	101263815	LOC101263815	uncharacterized LOC101263815	XM_004240077	Solyc05g046390.3.1																0.000508735	0.471463	-2.12106
Les.2767.1.S1_at	544276	LOC544276	isocitrate lyase	NM_001246949	Solyc07g052480.3.1	0.000316539	0.175662	-5.69275				0.000371213	5.52794	5.52794	0.0128875	0.303798	-3.29167	0.00118953	0.187438	-5.33509	0.00921756	3.19594	3.19594
Les.2774.1.A1_at	101267182	LOC101267182	acetylglutamate kinase, chloroplastic-like	XM_004249835	---				0.00271943	3.72935	3.72935										0.0210748	0.416202	-2.40268
Les.2775.2.S1_at	101255431	LOC101255431	1,2-dihydroxy-3-keto-5-methylthiopentene dioxygenase 2-like	XM_004247550	Solyc09g082650.3.1							0.0222754	2.66177	2.66177							0.000642963	5.39427	5.39427
Les.2777.1.S1_at	101262050	LOC101262050	ubiquitin-60S ribosomal protein L40-like	XM_004229966	Solyc01g096290.3.1							0.00786523	2.19587	2.19587							0.000699825	3.05776	3.05776
Les.2779.2.S1_at	101248617	LOC101248617	uncharacterized LOC101248617	XM_004230007	Solyc01g096780.3.1																0.00141393	2.30647	2.30647
Les.278.1.S1_at	---	---	Unknown Protein	---	Solyc09g010430.1.1				0.0173592	2.11667	2.11667
Les.2780.2.A1_at	101258239	LOC101258239	small nuclear ribonucleoprotein E	XM_004235350	Solyc03g098470.3.1							0.0237863	0.341486	-2.92838							0.00211388	0.197326	-5.06776
Les.2782.1.A1_at	101261755	LAT52	anther-specific protein LAT52-like	NM_001309250	Solyc10g007270.3.1																0.00133744	0.364908	-2.74042
Les.279.1.A1_at	101264973	LOC101264973	putative MO25-like protein At5g47540-like	XM_004229419	Solyc01g080350.3.1																0.00667236	0.392977	-2.54468
Les.2791.1.S1_at	101255454	LOC101255454	UPF0051 protein ABCI8, chloroplastic-like	XM_004232670 /// XM_004232671	Solyc02g080440.3.1							0.00144027	0.290962	-3.43687							0.000763187	0.253442	-3.94568
Les.2792.1.A1_at	101265833	LOC101265833	uncharacterized LOC101265833	XM_004241657	Solyc06g067980.3.1													0.00823994	0.0784656	-12.7444	0.00250666	0.0616195	-16.2286
Les.2793.1.A1_at	101264694	LOC101264694	probable pectate lyase P59-like	XM_004233302	Solyc02g067450.3.1																0.00106858	0.446166	-2.24132
Les.2809.1.S1_at	101265706	LOC101265706	zeatin O-glucosyltransferase-like	XM_004251696 /// XM_004251697	Solyc12g009930.2.1							0.00345561	3.7182	3.7182				0.0387807	2.6233	2.6233
Les.2810.1.A1_at	101252601	LOC101252601	uncharacterized LOC101252601	XM_004242577	---	0.0376744	2.29642	2.29642
Les.2811.1.S1_at	101255960	LOC101255960	uncharacterized LOC101255960	XM_004234142	Solyc03g007520.3.1																0.0074507	3.95542	3.95542
Les.2813.2.A1_at	101245851	LOC101245851	UDP-D-apiose/UDP-D-xylose synthase 2	XM_004241251	Solyc06g074670.3.1	0.0040074	4.62208	4.62208	0.0170567	3.88466	3.88466	0.00624929	4.19774	4.19774	0.0409553	3.10647	3.10647				0.0333485	2.98712	2.98712
Les.2814.3.S1_at	101250285	LOC101250285	quinone oxidoreductase-like protein 2 homolog	XM_004235165	Solyc03g095360.3.1																0.00909058	6.63486	6.63486
Les.2816.1.S1_at	101268371	LOC101268371	26S protease regulatory subunit 7 homolog A-like	XM_004235470	Solyc03g123730.3.1							0.0112142	2.03055	2.03055
Les.2817.2.S1_at	101246135	LOC101246135	ATP-citrate synthase alpha chain protein 2-like	XM_004238599	Solyc05g005160.3.1	0.030336	0.360505	-2.77389													0.000580956	0.203372	-4.9171
Les.2820.2.S1_at	101252851	LOC101252851	alpha-1,4 glucan phosphorylase L-1 isozyme, chloroplastic/amyloplastic-like	XM_004234800	Solyc03g065340.3.1							0.00420901	3.63726	3.63726							0.000180781	6.90695	6.90695
Les.2821.2.S1_at	101248261	LOC101248261	phospholipase A1-II 1-like	XM_004232910	Solyc02g077100.3.1	0.0352569	0.316764	-3.15693													0.0138157	4.15536	4.15536
Les.2822.2.S1_at	101261951	LOC101261951	uncharacterized LOC101261951	XM_004228958	Solyc01g059930.3.1																0.00736544	3.4732	3.4732
Les.2823.2.S1_at	101260394	LOC101260394	p21-activated protein kinase-interacting protein 1-like	XM_004232775	Solyc02g078830.3.1	0.0365658	0.48819	-2.04838													0.0023154	3.22791	3.22791
Les.2824.1.S1_at	101250354	LOC101250354	acyl-coenzyme A oxidase 4, peroxisomal-like	XM_004249534	Solyc10g085200.2.1	0.00323645	0.352266	-2.83876	0.037734	0.46576	-2.14703	0.00575351	0.382515	-2.61427							0.00453592	0.40018	-2.49887
Les.2826.2.A1_at	101261832	LOC101261832	probable galacturonosyltransferase 6-like	XM_004242525	Solyc07g005360.3.1																0.000413829	0.369992	-2.70276
Les.283.1.S1_at	100301908	SAP1	stress-associated protein 1	NM_001320150	Solyc01g086960.3.1							7.51583e-05	2.30177	2.30177							7.95577e-06	2.86069	2.86069
Les.2831.1.S1_at	101250104	LOC101250104	aldehyde dehydrogenase family 2 member B4, mitochondrial-like	XM_004236071	Solyc03g114150.3.1										0.000166078	2.07608	2.07608
Les.2832.1.S1_at	544293	cevi16	peroxidase	NM_001247041	Solyc01g105070.3.1	0.00510712	0.347785	-2.87534	0.00537587	3.22829	3.22829	0.0166786	2.38863	2.38863	0.02778	0.414152	-2.41457				0.0424078	2.09713	2.09713
Les.2834.1.S1_at	101267599	LOC101267599	uncharacterized LOC101267599	XM_004237906	Solyc04g074780.3.1				0.000103836	5.28609	5.28609	2.71117e-06	7.80459	7.80459	0.0111214	2.54494	2.54494				2.77013e-05	5.68177	5.68177
Les.2837.3.A1_at	101255406	LOC101255406	arginyl-tRNA--protein transferase 1-like	XM_004240899	Solyc06g051760.3.1							0.00679602	0.374064	-2.67334							0.00415207	0.336191	-2.9745
Les.2839.1.S1_at	544158	LOC544158	extensin	XM_004237723	Solyc04g071070.2.1							0.025264	2.16551	2.16551
Les.2842.1.S1_at	101250067	LOC101250067	uncharacterized LOC101250067	XM_004231837 /// XM_004231838	Solyc02g092880.3.1							0.0198838	2.68434	2.68434							0.000594785	5.353	5.353
Les.2844.1.S1_at	100736451	BAM1	beta-amylase	NM_001247627	Solyc09g091030.3.1										0.0348625	3.19695	3.19695				0.0297276	0.330679	-3.02408
Les.2845.3.S1_at	101267596	LOC101267596	protein BONZAI 1-like	XM_004235798	Solyc03g118200.3.1	0.0259513	2.16085	2.16085				8.82397e-05	5.1112	5.1112	0.0183882	2.51262	2.51262				0.000281622	4.46518	4.46518
Les.2846.3.A1_at	101254911	LOC101254911	uncharacterized LOC101254911	XM_010324968	---							7.70563e-05	0.442802	-2.25835							0.0154843	3.2831	3.2831
Les.2847.1.S1_at	101255453	LOC101255453	chromatin structure-remodeling complex protein BSH	XM_004250298	Solyc02g071710.2.1																0.00199724	0.46171	-2.16586
Les.2850.2.S1_at	101244010	LOC101244010	uncharacterized LOC101244010	XR_742230	Solyc07g009230.3.1																0.000667409	0.425661	-2.34929
Les.2851.1.A1_at	101267559	LOC101267559	uncharacterized LOC101267559	XM_004229903	Solyc01g095070.3.1							0.00410856	0.453965	-2.20281	0.0289287	0.475374	-2.1036				0.000873978	0.370598	-2.69834
Les.2852.1.S1_at	543979	NP24	protein NP24	NM_001305993	Solyc08g080640.2.1													0.00605976	2.25629	2.25629
Les.2853.2.S1_at	101258625	SGT1-1	protein SGT1	NM_001293245	Solyc03g007670.3.1							0.0499594	2.94086	2.94086							0.00319334	6.15249	6.15249
Les.2855.1.S1_at	543720	mek1	MAP kinase kinase	NM_001247815	Solyc12g009020.2.1							0.00186775	2.28915	2.28915							0.00069241	2.61683	2.61683
Les.2856.2.A1_at	101251468	LOC101251468	uncharacterized LOC101251468	XM_004237853	Solyc04g073970.3.1										0.00143932	0.440743	-2.26889				0.00226309	0.490072	-2.04052
Les.2858.1.S1_at	543693	BL2	bell-like homeodomain protein 2	NM_001247670	Solyc06g074120.3.1				0.0267635	0.476748	-2.09754
Les.2859.1.S1_at	101255868	LOC101255868	uncharacterized LOC101255868	XM_004253010	Solyc12g096420.2.1							0.00669554	0.42682	-2.34291							0.00607739	0.410403	-2.43663
Les.286.1.A1_at	101267496	LOC101267496	uncharacterized LOC101267496	XM_004234874	Solyc03g071550.2.1										0.0373652	2.20567	2.20567	0.0454168	2.12988	2.12988
Les.2862.2.S1_at	101257054	LOC101257054	25.3 kDa vesicle transport protein-like	XM_004235516	Solyc03g122090.3.1																0.00650815	8.08033	8.08033
Les.2865.1.A1_at	101258660	LOC101258660	probable NADH dehydrogenase [ubiquinone] 1 alpha subcomplex subunit 5, mitochondrial-li	XM_004240664	Solyc06g036350.3.1																7.32996e-06	0.354052	-2.82444
Les.2866.1.A1_at	100750254	XIP1-1-beta	X intrinsic protein	NM_001251871	Solyc10g054840.2.1				0.0128541	3.64267	3.64267
Les.2868.3.S1_at	101256002	LOC101256002	uncharacterized LOC101256002	XM_004240901	Solyc06g051810.3.1																0.0118689	4.96646	4.96646
Les.2872.1.S1_at	101262726	LOC101262726	sorting nexin 2A-like	XM_004240838	Solyc06g050550.3.1																0.00744218	3.53336	3.53336
Les.2873.2.S1_at	101267245	LOC101267245	cytochrome c oxidase subunit 5b-2, mitochondrial-like	XM_004241662	Solyc06g067940.3.1							0.00451223	5.70551	5.70551							0.00156876	7.90256	7.90256
Les.2874.2.S1_a_at	101266797	LOC101266797	signal recognition particle receptor subunit alpha-like	XM_004251700	Solyc12g009990.2.1							0.0124063	3.26733	3.26733							0.000752485	6.03956	6.03956
Les.2875.2.S1_at	101244736	LOC101244736	60S ribosomal protein L18a-2-like	XM_004233064	Solyc02g070640.3.1							0.00517674	3.14834	3.14834							0.00056664	4.78799	4.78799
Les.2875.3.S1_at	101248448	LOC101248448	uncharacterized LOC101248448	XM_004250690	Solyc11g044360.2.1																0.00129282	0.46925	-2.13106
Les.2878.2.A1_at	101253694	LOC101253694	protein kish-A-like	XM_004241619	Solyc06g068780.3.1							0.0025207	0.484632	-2.06342							5.23737e-05	0.319852	-3.12644
Les.2879.3.S1_at	101268824	LOC101268824	uncharacterized LOC101268824	XM_004250090	Solyc11g010480.2.1	0.04668	0.461641	-2.16619							0.0494316	0.42645	-2.34494				0.000616409	0.298973	-3.34478
Les.2880.2.S1_at	101244248	LOC101244248	monothiol glutaredoxin-S7, chloroplastic-like	XM_004232551	Solyc02g082200.3.1							0.012103	2.99119	2.99119							0.00117435	4.81887	4.81887
Les.2881.3.S1_at	101263520	LOC101263520	60S ribosomal protein L23-like	XM_004240431	Solyc06g008170.3.1																0.000260252	0.321157	-3.11374
Les.2886.2.S1_at	101261079	LOC101261079	uncharacterized LOC101261079	XM_004231576	Solyc02g036370.3.1													0.0141528	0.491891	-2.03297
Les.2888.1.S1_at	101266713	LOC101266713	glyceraldehyde-3-phosphate dehydrogenase A, chloroplastic-like	XM_004236801	Solyc04g009030.3.1										0.0249303	2.40851	2.40851
Les.2895.2.S1_at	101266846	LOC101266846	methylthioribose-1-phosphate isomerase-like	XM_004244811	Solyc08g022210.3.1																0.00996923	7.83341	7.83341
Les.2896.1.S1_at	101259493	LOC101259493	photosystem II stability/assembly factor HCF136, chloroplastic-like	XM_004231433	Solyc02g014150.3.1										0.0241633	2.1473	2.1473
Les.2899.1.S1_at	101253577	E4	peptide methionine sulfoxide reductase	NM_001320202	Solyc03g111720.3.1				0.00233668	6.13751	6.13751	0.0199982	3.19189	3.19189
Les.29.1.S1_at	544177	spdsyn	spermidine synthase	NM_001247564	Solyc05g005710.3.1							0.00522256	2.04997	2.04997							0.00152941	2.3945	2.3945
Les.2903.1.S1_at	101268088	LOC101268088	uncharacterized LOC101268088	XM_004253452	Solyc04g074410.2.1							0.000175794	7.38409	7.38409	0.0198681	0.303868	-3.2909				2.12588e-06	21.2323	21.2323
Les.2908.1.S1_at	101264864	LOC101264864	vesicle-fusing ATPase-like	XM_004230480	Solyc01g104920.3.1							0.00769284	2.46024	2.46024							0.00318521	2.87386	2.87386
Les.2909.2.S1_at	101248407	LOC101248407	phosphoenolpyruvate carboxylase, housekeeping isozyme-like	XM_004243240	Solyc07g055060.3.1																0.00877284	6.10318	6.10318
Les.2914.2.S1_at	101251373	LOC101251373	chaperone protein dnaJ 15-like	XM_004236924	Solyc04g007370.3.1							0.0243727	0.393089	-2.54395							0.00623083	0.295616	-3.38276
Les.2915.1.A1_at	101254582	LOC101254582	uncharacterized LOC101254582	XM_004235837	Solyc03g117675.1.1	0.00220677	3.07557	3.07557	4.41448e-05	6.78446	6.78446	0.0370244	0.495476	-2.01826	0.0316487	2.25379	2.25379				0.0055036	0.360514	-2.77381
Les.2917.1.S1_at	101244260	LOC101244260	uncharacterized LOC101244260	XR_183316	---							0.0325124	2.16224	2.16224							0.0038391	3.14811	3.14811
Les.2918.2.S1_at	101247918	LOC101247918	aspartate--tRNA ligase, cytoplasmic-like	XM_004239605	Solyc05g056250.3.1																0.0027089	3.51043	3.51043
Les.2920.2.S1_a_at	101268350	LOC101268350	elongation factor 1-beta 1-like	XM_004251197	Solyc11g072190.2.1							0.0099995	3.48919	3.48919							0.00038074	7.20468	7.20468
Les.2921.1.S1_at	101254368	LOC101254368	zinc finger protein CONSTANS-LIKE 4-like	XM_004253005	Solyc12g096500.2.1							0.00195122	0.258581	-3.86727							0.00221477	0.253711	-3.9415
Les.2923.1.S1_at	101249056	LOC101249056	glucan endo-1,3-beta-glucosidase 11-like	XM_004252567	Solyc12g055840.2.1	0.0204087	0.231624	-4.31734							0.000147358	0.0432908	-23.0996				0.0124609	5.20114	5.20114
Les.2930.2.S1_at	101259966	LOC101259966	omega-6 fatty acid desaturase, endoplasmic reticulum isozyme 2-like	XM_004228617 /// XM_004228618 /// XM_004228619 /// XM_004228620 /// XM_004228621 /// XM	Solyc01g006430.3.1																0.00274042	3.97785	3.97785
Les.2931.1.A1_at	101244216	LOC101244216	uncharacterized LOC101244216	XM_004245936	Solyc08g076510.2.1																0.00182913	0.449286	-2.22575
Les.2933.1.S1_at	101264004	LOC101264004	glyceraldehyde-3-phosphate dehydrogenase B, chloroplastic-like	XM_004238398	Solyc04g082630.3.1										0.0179519	2.36672	2.36672
Les.2936.2.S1_at	101265051	LOC101265051	ubiquitin-conjugating enzyme E2 10-like	XM_004245495	Solyc08g081950.3.1							0.0369229	2.30819	2.30819							0.00126171	4.38825	4.38825
Les.2938.2.S1_at	101263823	LOC101263823	uncharacterized LOC101263823	XM_004241820	Solyc06g063240.3.1							0.016813	3.0327	3.0327							0.00820192	3.64143	3.64143
Les.2940.2.S1_s_at	101258105	LOC101258105	polyadenylate-binding protein 2-like	XM_004230710	Solyc01g107870.3.1																0.00701963	0.349949	-2.85756
Les.2941.3.A1_at	101249556	LOC101249556	autophagy-related protein 3-like	XM_004240713	Solyc06g034160.3.1							0.0068139	0.462404	-2.16261							0.00116857	0.364499	-2.74349
Les.2943.2.S1_at	101251486	LOC101251486	60S ribosomal protein L7-3-like	XM_004242743	Solyc07g008370.3.1							0.0228738	2.83889	2.83889							0.00196498	4.84832	4.84832
Les.2944.3.S1_at	101262728	LOC101262728	tubulin beta-1 chain-like	XM_004241138	Solyc06g076640.3.1							0.00675322	8.42322	8.42322							0.00145521	15.043	15.043
Les.2945.2.S1_at	101250918	LOC101250918	valine--tRNA ligase-like	XM_004246623	Solyc09g007540.3.1																0.0120295	2.80032	2.80032
Les.2946.2.S1_at	101055528	LOC101055528	Hop-interacting protein THI101	XM_004228659 /// XM_004228660	Solyc01g006400.3.1				0.023396	2.96429	2.96429	0.00256921	3.9897	3.9897				0.0126091	3.38048	3.38048	0.0087232	3.30008	3.30008
Les.2947.1.S1_at	101246410	LOC101246410	UPF0047 protein YjbQ-like	XM_004253064	Solyc12g095770.2.1																0.00460929	2.81643	2.81643
Les.2948.1.A1_at	101258108	LOC101258108	translocase of chloroplast 120, chloroplastic	XM_004230964 /// XM_010317062	Solyc01g111240.3.1										0.0287613	2.07288	2.07288
Les.2949.1.S1_at	544248	pcna	proliferating cell nuclear antigen	NM_001247915	Solyc06g076660.3.1										0.0117426	0.494388	-2.0227
Les.2954.1.S1_at	101246142	LOC101246142	dynamin-related protein 5A-like	XM_004240020	Solyc05g050600.3.1							0.0144389	2.5881	2.5881							0.00288323	3.50898	3.50898
Les.2955.2.S1_at	101256346	LOC101256346	glutathionyl-hydroquinone reductase YqjG-like	XM_004233187	Solyc02g068900.3.1																0.0448778	4.58939	4.58939
Les.2960.2.S1_a_at	101266584	LOC101266584	serine carboxypeptidase-like 49-like	XM_004249997	Solyc11g008280.2.1																0.0176271	2.30271	2.30271
Les.2970.3.A1_at	---	---	Small nuclear ribonucleoprotein family protein (AHRD V3.3 ***AT3G62840.1)	---	Solyc09g075130.3.1																0.000569821	0.257711	-3.88032
Les.2974.2.S1_at	101254699	LOC101254699	40S ribosomal protein S15-like	XM_004240981	Solyc06g053820.3.1							0.0254745	2.62788	2.62788							0.00454589	3.79223	3.79223
Les.2975.2.S1_at	101248455	LOC101248455	aconitate hydratase, cytoplasmic-like	XM_004251468 /// XM_004251469	Solyc12g005860.2.1																0.00860402	7.33161	7.33161
Les.2977.1.S1_at	101248442	LOC101248442	uncharacterized LOC101248442	XM_004232158 /// XM_004232159	Solyc02g088260.3.1							0.0131938	9.64716	9.64716							0.001087	28.0162	28.0162
Les.2982.1.A1_at	101257670	LOC101257670	pre-mRNA-splicing factor SF2-like	XM_004240493	Solyc06g009060.3.1																0.00725991	3.02049	3.02049
Les.2983.1.S1_at	101259162	LOC101259162	60S ribosomal protein L15-like	XM_004241974	Solyc06g060400.3.1							0.0013915	2.26598	2.26598							2.69487e-05	3.55463	3.55463
Les.2986.1.S1_at	101248140	LOC101248140	uncharacterized LOC101248140	XM_004229920 /// XM_004229921	Solyc01g095430.3.1							0.0193961	0.43772	-2.28456							0.0346973	0.469372	-2.13051
Les.2989.1.S1_at	101250163	HTA6	histone H2A.1-like	NM_001309380	Solyc01g099410.3.1							0.0197028	2.48113	2.48113
Les.2991.1.A1_at	101264034	LOC101264034	actin-related protein 8-like	XM_004243954	Solyc07g066120.3.1																0.00483334	0.450845	-2.21806
Les.2992.1.S1_a_at	543910	LOC543910	JERF3	NM_001247533	Solyc03g123500.4.1				0.000511292	2.01261	2.01261
Les.2993.2.S1_at	101266731	LOC101266731	pyruvate dehydrogenase E1 component subunit beta, mitochondrial-like	XM_004241408	Solyc06g072580.3.1																0.00486153	9.2336	9.2336
Les.2995.1.A1_at	101263978	LOC101263978	NADH dehydrogenase C1, chloroplastic/mitochondrial-like	XM_004234591	Solyc03g043750.3.1							0.00597363	0.388679	-2.57282							0.00470722	0.364609	-2.74267
Les.2998.3.S1_at	101246382	LOC101246382	dnaJ homolog subfamily C member 2-like	XM_004229999	Solyc01g096700.3.1																0.00296557	2.99012	2.99012
Les.30.1.A1_at	543578	ER66	ER66 protein	XM_004237339	Solyc04g056270.3.1				3.63639e-05	2.07995	2.07995
Les.300.2.S1_at	101245514	LOC101245514	uncharacterized LOC101245514	XM_004231903	Solyc02g092000.3.1							0.000179206	10.1256	10.1256							0.000208542	10.4822	10.4822
Les.3003.1.S1_at	101259890	LOC101259890	thioredoxin-like protein Clot-like	XM_004248487	Solyc10g037980.2.1																0.00326688	2.51946	2.51946
Les.3005.1.A1_at	101267420	LOC101267420	uncharacterized LOC101267420	XM_004242713	Solyc07g007960.3.1																0.000838855	0.498102	-2.00762
Les.3006.2.S1_at	101266002	LOC101266002	rhodanese-like domain-containing protein 9, chloroplastic-like	XM_004234713	Solyc03g053110.3.1										0.00033234	2.58982	2.58982
Les.3012.1.S1_at	101250816	LOC101250816	V-type proton ATPase subunit H-like	XM_004242571	Solyc07g005940.3.1							0.0484531	3.02781	3.02781							0.0050822	5.66429	5.66429
Les.3014.1.S1_at	544259	FESOD	iron superoxide dismutase	NM_001246860	Solyc06g048410.3.1							0.0039785	2.3341	2.3341				0.0114972	2.23605	2.23605	0.0148938	2.03249	2.03249
Les.3017.2.S1_at	101245626	LOC101245626	aquaporin TIP2-1-like	XM_004252302	Solyc12g044330.2.1													0.0280414	0.137987	-7.24706
Les.3017.3.S1_at	101260139	LOC101260139	HMG-Y-related protein A-like	XM_004239983	Solyc05g051290.3.1																0.00722261	4.20474	4.20474
Les.3018.1.S1_at	101253940	LOC101253940	bifunctional L-3-cyanoalanine synthase/cysteine synthase 1, mitochondrial-like	XM_004248001	Solyc10g012370.3.1	3.32212e-05	0.340269	-2.93885							0.00315313	0.479692	-2.08467
Les.3022.2.S1_at	101246764	LOC101246764	60S ribosomal protein L11-2-like	XM_004248147 /// XM_004248148	Solyc10g007980.3.1							0.0123419	2.15272	2.15272							0.00262858	2.71039	2.71039
Les.3024.1.A1_at	101263911	LOC101263911	very-long-chain enoyl-CoA reductase-like	XM_004239741	Solyc05g054490.3.1																0.00120556	0.351323	-2.84638
Les.3026.2.S1_at	101267211	LOC101267211	DNA (cytosine-5)-methyltransferase 3-like	XM_004252792	Solyc12g100330.2.1							0.00225826	3.90077	3.90077							0.000363103	5.69852	5.69852
Les.3031.2.S1_at	101244132	LOC101244132	V-type proton ATPase subunit B2-like	XM_004248595	Solyc10g055670.2.1																0.0189757	3.94997	3.94997
Les.3032.2.S1_at	101265990	LOC101265990	programmed cell death protein 5-like	XM_004232971 /// XM_004232972	Solyc02g071150.3.1																0.00045203	2.27838	2.27838
Les.3034.1.S1_at	101255652	LOC101255652	wound-induced proteinase inhibitor 2-like	XM_004250378	Solyc11g020960.2.1																0.0123935	0.158274	-6.31818
Les.3036.2.S1_at	101257715	LOC101257715	transmembrane and coiled-coil domain-containing protein 1 homolog	XM_004249139	Solyc10g079000.1.1							0.0187598	3.01152	3.01152							0.00215574	4.88624	4.88624
Les.3037.1.S1_at	100736438	CHRD	constitutive plastid-lipid associated protein	NM_001247581	Solyc10g006290.3.1	0.0252772	0.442252	-2.26115				0.0445234	2.05629	2.05629							0.00245936	3.39748	3.39748
Les.3043.1.S1_at	100316901	HDR	4-hydroxy-3-methylbut-2-enyl diphosphate reductase	NM_001247799	Solyc01g109300.3.1										0.000629983	2.07623	2.07623
Les.3043.2.S1_at	101243940	LOC101243940	protein DETOXIFICATION 33-like	XM_010316989	Solyc01g109310.3.1	0.0121443	2.80853	2.80853				0.0182492	0.382829	-2.61213	0.0174022	2.95359	2.95359				0.00788132	0.318936	-3.13542
Les.3047.1.S1_at	543724	exp18	expansin18	NM_001247832	Solyc06g076220.3.1	0.000102914	0.339818	-2.94275	0.000374501	0.347384	-2.87866	0.00312992	0.480731	-2.08016	1.19719e-05	0.230117	-4.34561				0.000737097	0.404896	-2.46977
Les.3048.2.S1_at	100301932	UBC3	ubiquitin conjugating enzyme	NM_001247318	Solyc06g082600.3.1				0.0351623	0.484917	-2.06221
Les.3049.3.S1_at	101262100	LOC101262100	uncharacterized LOC101262100	XM_004236703	Solyc04g011460.2.1							0.0012369	4.60465	4.60465							0.000265474	6.49547	6.49547
Les.305.2.S1_at	101246148	AGO4B	Argonaute 4-like protein	NM_001302918	Solyc06g073540.3.1				0.0439874	0.308174	-3.24492	0.00215625	2.46625	2.46625							1.16415e-05	4.91612	4.91612
Les.3050.1.S1_at	101264138	LOC101264138	60S ribosomal protein L8-like	XM_004244125	Solyc07g063910.3.1							0.00283154	4.29074	4.29074							0.0001451	8.24628	8.24628
Les.3052.3.A1_at	101262221	LOC101262221	nucleoside diphosphate kinase 2, chloroplastic-like	XM_004241476	Solyc06g071960.3.1																0.00418826	0.234197	-4.2699
Les.3056.2.A1_at	101264816	LOC101264816	uncharacterized LOC101264816	XM_010321576	Solyc04g045620.3.1																0.000529114	0.39872	-2.50803
Les.3058.1.A1_at	101261110	LOC101261110	DNA excision repair protein ERCC-1-like	XM_004235941	Solyc03g115580.2.1							0.0390056	0.425966	-2.3476							0.0276319	0.387527	-2.58046
Les.3059.1.S1_at	101256541	LOC101256541	small nuclear ribonucleoprotein Sm D3	XM_004232431	Solyc02g084020.3.1																0.0049532	2.30039	2.30039
Les.3060.1.S1_at	101250853	LOC101250853	probable fructose-bisphosphate aldolase 2, chloroplastic-like	XM_004232415	Solyc02g084440.3.1										0.0318046	8.02978	8.02978
Les.3064.1.S1_at	544283	AGP-S1	ADP-glucose pyrophosphorylase large subunit	NM_001246989	Solyc01g109790.3.1							0.027098	0.426865	-2.34266							0.0368834	0.439859	-2.27345
Les.3067.2.S1_at	101247506	LOC101247506	S-adenosylmethionine synthase 2-like	NM_001309376	Solyc12g099000.2.1							0.0011326	19.4209	19.4209							0.000202447	40.3886	40.3886
Les.3068.2.S1_at	101267534	LOC101267534	uncharacterized LOC101267534	NM_001346895	Solyc06g069170.3.1							0.00547246	0.253456	-3.94546	0.0402668	2.90757	2.90757				0.0021087	0.199069	-5.02337
Les.3070.2.A1_at	101264133	LOC101264133	acid phosphatase 1-like	XM_004241905	Solyc06g062370.3.1													0.00891188	2.65362	2.65362	0.000683245	0.281183	-3.5564
Les.3071.1.S1_at	101261722	LOC101261722	alpha-aminoadipic semialdehyde synthase-like	XM_004242854	Solyc07g017610.3.1				0.00272127	0.383799	-2.60553	0.0100876	0.493803	-2.0251
Les.3074.1.S1_at	101253316	LOC101253316	40S ribosomal protein S16-like	XM_004229108	Solyc01g068530.3.1																0.000556338	2.34916	2.34916
Les.3075.2.S1_at	101266399	LOC101266399	40S ribosomal protein S18-like	XM_004235026	Solyc03g078290.3.1							0.0129186	3.05108	3.05108							0.00167076	4.71298	4.71298
Les.3079.2.S1_at	101265413	LOC101265413	60S ribosomal protein L35a-3-like	XM_004235210	Solyc03g096360.3.1							0.0162472	2.46942	2.46942							0.00319171	3.32753	3.32753
Les.3080.3.S1_at	101260518	LOC101260518	40S ribosomal protein S3a-like	XM_004235276	Solyc03g097900.3.1							0.0185781	2.29379	2.29379							0.00116241	3.62599	3.62599
Les.3087.1.A1_at	101250638	LOC101250638	uncharacterized LOC101250638	XM_004248700 /// XM_004248701	Solyc10g050440.2.1																0.0110735	0.327953	-3.04922
Les.3088.2.S1_at	101266690	LOC101266690	40S ribosomal protein S5-1-like	XM_004250667	Solyc11g042610.2.1	0.0268225	0.411482	-2.43024				0.00885637	2.96006	2.96006							0.00149897	4.2012	4.2012
Les.3091.3.S1_at	101267059	LOC101267059	eukaryotic translation initiation factor 3 subunit B-like	XM_004229645	Solyc01g088370.3.1																0.010247	5.86832	5.86832
Les.3092.1.S1_at	544269	CCD1-2	carotenoid cleavage dioxygenase 1-2	NM_001246909	Solyc01g087260.3.1										0.000127994	2.06609	2.06609
Les.3094.2.S1_at	100736446	CYP51	obtusifoliol 14alpha-demethylase	NM_001247608	Solyc01g008110.3.1	0.0471623	0.336095	-2.97535	0.039612	0.280803	-3.56122										0.00598384	5.23343	5.23343
Les.3094.3.S1_at	101263716	LOC101263716	14 kDa proline-rich protein DC2.15-like	XM_004241734	Solyc06g065970.1.1										0.0389674	0.205876	-4.8573	0.0249556	0.175763	-5.68948
Les.3095.1.S1_at	101267475	LOC101267475	NAC domain-containing protein 2-like	XM_004250338	Solyc11g017470.2.1	0.00015563	4.02946	4.02946							0.000529479	3.93272	3.93272	0.00599297	0.366501	-2.72851
Les.3097.1.S1_at	101265930	LOC101265930	60S ribosomal protein L14-1-like	XM_004240439	Solyc06g008260.3.1							0.0430491	0.350633	-2.85198
Les.31.1.S1_s_at	544127	TCTR1	ethylene-inducible CTR1-like protein kinase	NP_001234330	Solyc10g083610.2.1				0.000393479	2.49208	2.49208
Les.310.1.A1_at	101261891	LOC101261891	ABC transporter B family member 28-like	XM_004234298	Solyc03g026320.3.1							0.00487549	0.363023	-2.75465							0.00111322	0.281259	-3.55545
Les.3105.1.S1_at	101260534	LOC101260534	transmembrane emp24 domain-containing protein p24delta9-like	XM_004239060	Solyc05g013130.3.1							0.00600751	2.21593	2.21593							0.000821753	2.90017	2.90017
Les.3108.1.A1_at	101256642	LOC101256642	50S ribosomal protein L23-like	XM_004250131 /// XM_004250132	Solyc11g011140.2.1																0.00428859	0.455541	-2.19519
Les.3113.2.S1_at	101258266	LOC101258266	methylsterol monooxygenase 2-2-like	XM_004240327 /// XM_004240328 /// XM_004240329	Solyc06g005750.3.1							0.00840768	2.96145	2.96145
Les.3114.3.A1_at	101249788	LOC101249788	uncharacterized LOC101249788	XM_004250893	Solyc11g065740.2.1							0.0273065	0.443767	-2.25343							0.000897663	0.246076	-4.06379
Les.3119.1.A1_at	101253094	LOC101253094	chloroplast stem-loop binding protein of 41 kDa b, chloroplastic-like	XM_004241364	Solyc06g073260.3.1							0.00215414	0.423291	-2.36244							0.000205246	0.313566	-3.18912
Les.312.1.A1_at	101263257	LOC101263257	ascorbate transporter, chloroplastic	XM_010328176	Solyc01g094720.3.1																0.0361755	0.479528	-2.08539
Les.3121.1.S1_at	101245264	LOC101245264	60S ribosomal protein L18a-like	XM_004241758	Solyc06g065590.3.1							0.00276785	2.04374	2.04374							0.000252787	2.65226	2.65226
Les.3122.1.S1_a_at	544090	PME1.9	pectin esterase	NM_001247222	Solyc07g064170.3.1																0.00144175	0.495412	-2.01852
Les.3124.3.S1_at	100316894	PP2C-1	protein phosphatase 2C ABI2 homolog	NM_001247757	Solyc03g121880.3.1				0.0103294	0.228649	-4.37352							0.00197534	0.153321	-6.52225	0.0203829	3.33806	3.33806
Les.3137.1.S1_at	101259053	LOC101259053	exosome complex component RRP43-like	XM_004241215	Solyc06g075390.3.1				0.0361525	0.29702	-3.36677										0.00206116	6.03092	6.03092
Les.314.2.S1_at	100736527	LOC100736527	putative PIP-type aquaporin	NM_001246917	Solyc10g055630.2.1							0.00454683	7.24462	7.24462							0.00429675	7.82893	7.82893
Les.3142.1.A1_at	101257039	LOC101257039	uncharacterized LOC101257039	XM_004233443	Solyc02g063170.2.1							0.000495694	0.408795	-2.44621							5.1808e-05	0.313969	-3.18503
Les.3146.2.S1_at	101261134	LOC101261134	ketol-acid reductoisomerase, chloroplastic-like	XM_004243362	Solyc07g053280.3.1				0.0499782	0.269646	-3.70856										0.0192459	4.40716	4.40716
Les.3148.2.S1_at	101253560	LOC101253560	20 kDa chaperonin, chloroplastic-like	XM_004251655	Solyc12g009250.2.1							0.0271228	2.22892	2.22892							0.00133422	3.73341	3.73341
Les.3149.3.S1_at	101253641	LOC101253641	60S ribosomal protein L4-1-like	XM_004249545	Solyc10g086010.2.1							0.00662951	2.97607	2.97607							0.0015274	3.95583	3.95583
Les.3152.2.A1_at	101248300	LOC101248300	ras-related protein RABA5a-like	XM_004239775	---							0.0123805	0.4325	-2.31214							0.00131613	0.303899	-3.29057
Les.3154.1.A1_at	101250811	LOC101250811	50S ribosomal protein L21, chloroplastic-like	XM_004241776	Solyc06g065390.3.1							0.00264406	0.494756	-2.0212							0.00064959	0.422553	-2.36657
Les.3155.1.S1_at	101260872	LOC101260872	ubiquitin-conjugating enzyme E2 28-like	XM_004248024	Solyc10g011740.3.1	0.000491504	3.37824	3.37824				1.91634e-05	5.32446	5.32446	0.0375703	2.03135	2.03135	0.0329253	0.482065	-2.07441	0.00101714	3.17287	3.17287
Les.3159.2.S1_at	101252011	LOC101252011	beta-adaptin-like protein C-like	XM_004245536	Solyc08g081320.3.1																0.00117843	2.24093	2.24093
Les.3160.2.S1_at	101254866	LOC101254866	heat shock cognate 70 kDa protein 1-like	XM_004250910	Solyc11g066060.2.1				0.000348846	2.46294	2.46294										0.0215948	3.7715	3.7715
Les.3163.2.S1_at	101267743	LOC101267743	uncharacterized LOC101267743	XM_004230404	Solyc01g103540.3.1																0.00292088	4.38815	4.38815
Les.3164.2.S1_at	101263123	LOC101263123	BTB/POZ and TAZ domain-containing protein 2-like	XM_004241479	Solyc06g071820.3.1													0.0419357	0.496876	-2.01257	9.31021e-05	4.51613	4.51613
Les.3168.1.S1_at	543809	LOC543809	inositol-3-phosphate synthase	NM_001310069	Solyc05g051850.3.1							0.0236166	0.343383	-2.9122				0.0190794	0.287803	-3.4746	0.000142942	0.11267	-8.87549
Les.317.1.S1_at	101255105	LOC101255105	cytochrome P450 90A1-like	XM_004240898	Solyc06g051750.3.1	3.84112e-05	0.338944	-2.95034							2.06787e-05	0.278295	-3.59331
Les.3171.3.S1_a_at	543988	Psy1	phytoene synthetase	NM_001247883	Solyc03g031860.3.1										0.00411758	3.59011	3.59011
Les.3173.2.S1_at	101255399	LOC101255399	monoglyceride lipase-like	XM_004239632	Solyc05g056000.3.1																0.038277	4.69468	4.69468
Les.3176.3.S1_at	101256389	LOC101256389	uncharacterized LOC101256389	XM_004241710	Solyc06g066320.3.1																0.00142407	2.51032	2.51032
Les.3178.2.A1_at	101254025	LOC101254025	uncharacterized LOC101254025	XM_004246721 /// XM_004246722	Solyc09g005270.3.1																0.0130313	0.455328	-2.19622
Les.3179.2.S1_at	101252869	LOC101252869	dnaJ protein homolog	XM_004236756 /// XM_004236757	Solyc04g009770.3.1																0.00365406	6.91554	6.91554
Les.3182.1.S1_at	101254111	LOC101254111	phosphoglycerate kinase, cytosolic-like	XM_004243921	Solyc07g066600.3.1																7.53235e-05	2.09794	2.09794
Les.3184.2.S1_at	101250809	LOC101250809	ubiquitin-conjugating enzyme E2 2	XM_004241522	Solyc06g070980.3.1																0.0029888	0.312711	-3.19784
Les.3185.3.S1_at	101250574	LOC101250574	40S ribosomal protein SA-like	XM_004234267	Solyc03g019780.3.1							0.0245513	2.65631	2.65631							0.00131124	4.83944	4.83944
Les.3187.1.S1_at	100134875	GLO2	glycolate oxidase	XM_004248176 /// XM_004248177	Solyc10g007600.3.1							0.0326978	2.36768	2.36768
Les.3190.2.S1_at	778347	CIP2a	CONSTANS interacting protein 2a	NM_001247315	Solyc06g072040.1.1							0.0272153	3.10938	3.10938							0.00201643	5.88032	5.88032
Les.3193.1.S1_at	101244463	LOC101244463	dynein light chain LC6, flagellar outer arm-like	XM_004252298	Solyc12g044240.2.1																0.0159963	0.468763	-2.13328
Les.3195.1.S1_at	100191125	GWD	glucan water dikinase	NM_001247476	Solyc05g005020.3.1																2.06853e-05	3.44322	3.44322
Les.32.2.S1_a_at	544219	LOC544219	cryptochrome 1	NM_001247738	Solyc04g074180.4.1							0.0203445	0.443055	-2.25706							0.0409664	0.484604	-2.06354
Les.3205.1.S1_at	543729	LOC543729	tomato invertase inhibitor	NM_001247862	Solyc12g099200.2.1							0.00374121	0.497701	-2.00924
Les.3206.2.S1_a_at	101265118	LOC101265118	60S ribosomal protein L27a-3-like	XM_004236206	Solyc03g112360.1.1							0.00568081	3.04155	3.04155							0.000714597	4.48224	4.48224
Les.3208.1.S1_at	101248935	LOC101248935	UTP--glucose-1-phosphate uridylyltransferase-like	XM_004250192 /// XM_004250193	Solyc11g011960.2.1							0.000546973	2.53586	2.53586							0.000304718	2.77901	2.77901
Les.3209.1.S1_at	101256941	LOC101256941	histone H4-like	XM_004251244	Solyc11g072860.2.1							0.035704	2.57547	2.57547
Les.3210.2.A1_at	101264531	LOC101264531	ribonuclease 3-like	XM_004242617	Solyc07g006570.3.1				0.0285987	4.09703	4.09703										0.00880958	0.199575	-5.01065
Les.3211.2.S1_at	101245630	LOC101245630	N-alpha-acetyltransferase 16, NatA auxiliary subunit	XM_004235647	Solyc03g120350.3.1																0.0121334	5.67478	5.67478
Les.3213.1.S1_at	101249842	LOC101249842	(S)-coclaurine N-methyltransferase-like	XM_004245020	Solyc08g062610.3.1	0.00750518	0.446551	-2.23939
Les.3214.2.S1_at	100316902	GME1	GDP-mannose 3',5'-epimerase	NM_001247805	Solyc01g097340.3.1				0.017609	0.225921	-4.42632							0.00281586	0.137901	-7.2516	0.00735252	0.374894	-2.66742
Les.3216.1.S1_at	101249161	LOC101249161	IAA-amino acid hydrolase ILR1-like 4-like	XM_004235576	Solyc03g121270.3.1				0.0119355	2.83107	2.83107	0.0135158	3.09509	3.09509							0.00614784	3.75625	3.75625
Les.3217.1.S1_s_at	543974	LOC543974	ribulose bisphosphate carboxylase small chain 2A, chloroplastic	NM_001308944	Solyc03g034220.3.1										0.00118113	6.52851	6.52851
Les.3219.2.S1_at	101251044	LOC101251044	outer envelope pore protein 16-3, chloroplastic/mitochondrial-like	XM_004249117	Solyc10g078690.2.1							0.013809	2.16819	2.16819							0.00156425	2.99563	2.99563
Les.322.1.S1_at	101262900	LOC101262900	protein phosphatase 2C 57-like	XM_004234935	Solyc03g082970.3.1							0.00989014	0.457484	-2.18587							0.00528692	0.411251	-2.43161
Les.3221.1.S1_at	101248480	LOC101248480	thioredoxin H-type 1-like	XM_004238258	Solyc04g080850.3.1							2.84383e-05	2.45805	2.45805							0.000121617	2.24452	2.24452
Les.3222.2.S1_at	101256114	LOC101256114	2-Cys peroxiredoxin BAS1-like, chloroplastic-like	XM_004228521	Solyc01g007740.3.1				0.0346228	0.350842	-2.85029										0.0319394	2.67185	2.67185
Les.3224.2.S1_at	101247549	LOC101247549	40S ribosomal protein S14-2-like	XM_004246442	Solyc09g010100.3.1							0.0137683	2.85729	2.85729							0.00147938	4.47268	4.47268
Les.3224.3.S1_at	101245077	LOC101245077	protein transport protein SFT2-like	XM_004243976	Solyc07g065850.3.1																0.0266809	3.46905	3.46905
Les.3225.3.S1_at	100125909	LOC100125909	1-aminocyclopropane-1-carboxylate oxidase	NM_001247709	Solyc02g036350.3.1																0.000752311	0.477873	-2.09261
Les.3228.1.S1_at	101246709	LOC101246709	cysteine proteinase RD21a-like	XM_004238081	Solyc04g078540.3.1																0.0341856	2.75641	2.75641
Les.3232.1.A1_at	101245616	LOC101245616	phospholipase A1-Igamma3, chloroplastic-like	XM_004250879	---																0.000875221	0.373927	-2.67432
Les.3233.1.S1_at	101259390	LOC101259390	ninja-family protein AFP3-like	XM_004232112	Solyc02g088910.3.1				4.59883e-05	3.1829	3.1829
Les.3243.2.S1_at	101264667	LOC101264667	peptidyl-prolyl cis-trans isomerase FKBP15-1	XM_004246997	Solyc09g057670.3.1																0.000391544	0.368697	-2.71225
Les.3244.2.A1_at	101258600	LOC101258600	uncharacterized LOC101258600	XM_004230206	Solyc01g099850.3.1																0.000661327	0.359805	-2.77928
Les.3248.3.S1_at	101249039	LOC101249039	shaggy-related protein kinase eta-like	XM_004232999	Solyc02g072300.3.1							0.00437567	2.16343	2.16343							0.00047168	2.85635	2.85635
Les.325.1.A1_at	101253996	LOC101253996	probable inactive serine/threonine-protein kinase slob1	XM_004237779	Solyc04g071930.3.1							0.000596437	0.208864	-4.78782							0.000341003	0.179736	-5.56371
Les.3251.2.S1_at	101247070	LOC101247070	40S ribosomal protein S12-like	XM_004230420 /// XM_004230421	Solyc01g103800.3.1							0.0041422	2.30086	2.30086							0.00125324	2.73059	2.73059
Les.3252.2.S1_at	101245686	LOC101245686	60S ribosomal protein L10a-1-like	XM_004228405	Solyc01g009520.3.1							0.0126595	3.76076	3.76076							0.0012589	6.68471	6.68471
Les.3255.1.S1_at	101247706	LOC101247706	chaperone protein DnaJ-like	XM_004235484	Solyc03g123560.3.1				5.80344e-05	4.50909	4.50909	0.00573599	2.21172	2.21172				0.000631033	3.25219	3.25219	0.00031029	3.23848	3.23848
Les.3259.2.S1_at	101258765	LOC101258765	adrenodoxin-like protein, mitochondrial-like	XM_004242394	Solyc06g082995.1.1							0.0098725	2.93791	2.93791							0.000709968	4.88317	4.88317
Les.326.1.A1_at	101256830	LOC101256830	uncharacterized LOC101256830	XM_004250219	Solyc11g012290.2.1																0.000438557	0.407488	-2.45406
Les.3262.3.S1_at	101252721	LOC101252721	uncharacterized LOC101252721	XM_004229937	Solyc01g095990.3.1							0.00940777	4.05478	4.05478							0.000882005	7.33802	7.33802
Les.3264.2.S1_at	101261115	LOC101261115	sorting and assembly machinery component 50 homolog B-like	XM_004238130	Solyc04g079270.3.1							0.0080175	2.00729	2.00729							0.00142887	2.4905	2.4905
Les.3267.1.S1_at	101266745	LOC101266745	UDP-glucose 4-epimerase 1-like	XM_004245586	Solyc08g080570.3.1							0.00358395	6.71254	6.71254							0.000397136	13.0052	13.0052
Les.3268.1.S1_at	101245434	LOC101245434	uncharacterized LOC101245434	XM_004251795	Solyc12g013530.2.1				0.0187702	0.275214	-3.63353										0.0082223	3.94123	3.94123
Les.327.1.S1_at	101259171	LOC101259171	root phototropism protein 2-like	XM_004243605	Solyc07g043130.3.1							0.00451255	0.394018	-2.53796	0.0323872	2.09411	2.09411
Les.3270.1.S1_at	101261439	LOC101261439	probable methyltransferase PMT14-like	XM_004245821 /// XM_004245822	Solyc08g077240.3.1																4.52071e-06	2.56289	2.56289
Les.3272.1.S1_at	101246955	LOC101246955	diaminopimelate epimerase, chloroplastic-like	XM_004246697	Solyc09g005700.3.1	0.0442664	9.33349	9.33349
Les.3273.1.S1_at	544067	TPRP-F1	proline rich protein	XM_004243609 /// XM_004243610	Solyc07g043000.3.1	0.0423216	0.405596	-2.4655				0.00922507	3.35502	3.35502	0.00983003	0.26201	-3.81665				0.0298416	2.73232	2.73232
Les.3274.3.A1_at	101250268	LOC101250268	selenoprotein K-like	XM_004250283	Solyc11g013100.2.1																0.00390414	0.406825	-2.45806
Les.3275.1.A1_at	101250246	LOC101250246	CBS domain-containing protein CBSX3, mitochondrial	NM_001308003	Solyc09g018750.3.1																0.00183329	0.476481	-2.09872
Les.3276.2.S1_at	101244013	LOC101244013	probable glutathione S-transferase-like	XM_004243144	Solyc07g056490.4.1																0.0044936	5.45208	5.45208
Les.3279.2.S1_at	101263095	LOC101263095	uncharacterized LOC101263095	XM_004235621	Solyc03g120710.2.1	0.00153795	0.357472	-2.79742
Les.3281.1.S1_at	101244265	LOC101244265	cysteine protease inhibitor 8-like	XM_004235443	Solyc03g098710.1.1							0.0252249	6.18838	6.18838
Les.3282.3.S1_at	101246915	LOC101246915	peroxisomal nicotinamide adenine dinucleotide carrier-like	XM_004236989 /// XM_004236990 /// XM_004236991 /// XM_004236992	Solyc04g005650.2.1																0.00870019	12.7958	12.7958
Les.3284.1.S1_at	778286	gMDH	glyoxisomal malate dehydrogenase	NM_001247076	Solyc01g106480.3.1							0.00487062	0.486908	-2.05378
Les.3287.1.S1_at	101261284	LOC101261284	ferredoxin--NADP reductase, leaf-type isozyme, chloroplastic-like	XM_004232447	Solyc02g083810.3.1	0.00697731	0.38219	-2.6165
Les.3288.1.A1_at	104645392	LOC104645392	uncharacterized LOC104645392	XR_739182 /// XR_739183 /// XR_739184 /// XR_739185	Solyc01g106175.1.1																0.0375148	0.142047	-7.03994
Les.3289.1.S1_at	543873	GABA-TP1	gamma-aminobutyrate transaminase subunit precursor isozyme 1	NM_001247407	Solyc07g043310.3.1																3.91542e-07	0.427388	-2.3398
Les.3291.2.A1_at	---	---	NADH dehydrogenase 1 beta subcomplex subunit 9 (AHRD V3.3 ***A0A0K9P2C4_ZOSMR)	---	Solyc01g110385.1.1							0.0189027	0.486961	-2.05355							5.479e-05	0.213432	-4.68533
Les.3292.1.A1_at	101252060	LOC101252060	protein ECERIFERUM 1-like	XM_004234799	Solyc03g065250.3.1							0.0114573	0.14637	-6.83201							0.000957641	0.060831	-16.439
Les.3293.1.S1_at	101249437	LOC101249437	ATP-dependent Clp protease ATP-binding subunit clpA homolog CD4B, chloroplastic-like	XM_004252232	Solyc12g042065.1.1																0.00128373	3.11651	3.11651
Les.3296.2.S1_at	101253713	LOC101253713	uncharacterized LOC101253713	XM_004228900	Solyc01g028860.3.1																0.000539996	2.45225	2.45225
Les.3299.2.A1_s_at	544271	ARG2	arginase 2	NM_001246922	Solyc01g091170.3.1				0.0251248	2.41165	2.41165
Les.33.1.S1_at	543604	LOC543604	phantastica	NM_001247347	Solyc09g010840.1.1	6.05162e-05	0.253571	-3.94366	0.00794921	0.421827	-2.37064				1.14484e-05	0.168323	-5.94095
Les.330.1.S1_at	101252556	LOC101252556	uncharacterized LOC101252556	XM_004251067	Solyc11g069170.2.1																0.0166424	0.489669	-2.0422
Les.3300.1.S1_at	543564	AN34	annexin p34	NM_001247175	Solyc04g073990.3.1							9.08896e-06	2.55085	2.55085							1.57052e-07	3.78618	3.78618
Les.3301.2.S1_at	101259184	LOC101259184	syntaxin-22-like	XM_004245900	Solyc08g076540.3.1													0.0262099	0.401099	-2.49315
Les.3303.1.S1_at	101254392	LOC101254392	uncharacterized LOC101254392	XM_004240980	Solyc06g053810.3.1										0.000116211	2.19864	2.19864
Les.3304.1.A1_at	101259405	LOC101259405	reticulon-like protein B8-like	XM_004251506	Solyc12g006290.2.1				0.0202213	0.29955	-3.33834	4.32173e-05	0.37343	-2.67788							1.69182e-05	0.331298	-3.01843
Les.3306.1.S1_at	101248722	LOC101248722	30S ribosomal protein S10, chloroplastic-like	XM_004248324	Solyc10g006030.3.1																0.00171399	0.367858	-2.71844
Les.3308.3.S1_at	101267758	LOC101267758	polyubiquitin-C-like	XM_004249837	Solyc11g005670.2.1																0.00105911	7.76491	7.76491
Les.3309.2.S1_at	101267442	LOC101267442	uncharacterized LOC101267442	XM_004228922 /// XM_004228923	Solyc01g049890.3.1																0.00315535	0.386081	-2.59013
Les.3311.3.S1_at	101268602	LOC101268602	isocitrate dehydrogenase [NADP]-like	XM_004228559	Solyc01g005560.3.1																0.0116099	5.18067	5.18067
Les.3312.2.S1_at	101251304	LOC101251304	subtilisin-like protease-like	XM_004243656	Solyc07g041970.3.1							0.00320046	8.31747	8.31747							0.000161817	21.8893	21.8893
Les.3314.1.S1_at	544106	LOC544106	glycolate oxidase	XM_004243141	Solyc07g056540.3.1							6.30231e-05	0.0867707	-11.5246							0.000806012	0.144641	-6.91367
Les.3317.1.S1_at	544142	LOC544142	H1 histone-like protein	NM_001247460	Solyc02g084240.3.1				0.0127295	0.491222	-2.03574	0.000690583	0.386602	-2.58664
Les.3318.3.S1_at	101256090	LOC101256090	serine hydroxymethyltransferase 1-like	XM_004239801	Solyc05g053810.3.1							0.00793222	6.0814	6.0814							0.00367241	8.05021	8.05021
Les.3319.1.S1_at	101245519	LOC101245519	probable allantoinase 1-like	XM_004232812 /// XM_004232813	Solyc02g078400.3.1	0.0429694	3.76918	3.76918	0.0245027	5.34067	5.34067										0.00214807	0.103094	-9.69984
Les.3320.2.S1_at	101252327	LOC101252327	protein FRIGIDA-like	XM_004247306	Solyc09g076050.3.1																0.00269229	17.0953	17.0953
Les.3324.1.S1_at	101249306	cTPT	triose phosphate/phosphate translocator, chloroplastic-like	NM_001308011	Solyc10g008980.3.1										0.00916753	2.19505	2.19505
Les.3327.2.S1_at	101247708	LOC101247708	AT-hook motif nuclear-localized protein 10	XM_004253068	Solyc12g094710.2.1	0.000296086	0.229925	-4.34923							0.00177162	0.262455	-3.81018				0.00066926	3.99802	3.99802
Les.3328.1.A1_at	101249116	LOC101249116	malonyl-CoA-acyl carrier protein transacylase, mitochondrial-like	XM_004228580	Solyc01g006980.3.1							0.00269903	0.396337	-2.5231							1.95596e-05	0.200447	-4.98885
Les.333.3.S1_at	101257149	LOC101257149	uncharacterized LOC101257149	XM_004234999	Solyc03g079940.3.1							0.0187637	5.05728	5.05728							0.00104385	12.8355	12.8355
Les.3330.2.S1_at	101260248	LOC101260248	fasciclin-like arabinogalactan protein 2-like	XM_004243525	Solyc07g045440.1.1	0.00730908	0.192564	-5.19307				0.00735568	5.18462	5.18462	0.041462	0.264608	-3.77918				0.00394459	6.42543	6.42543
Les.3332.1.S1_at	101252603	LOC101252603	uncharacterized LOC101252603	XM_004243584	Solyc07g043570.3.1													0.0290316	2.08373	2.08373	0.00848548	0.428842	-2.33186
Les.3333.1.S1_at	101248251	LOC101248251	40S ribosomal protein S5-2-like	XM_004249107	Solyc10g078620.1.1							0.00698202	2.80338	2.80338							0.000681305	4.22991	4.22991
Les.3333.2.A1_at	---	---	30S ribosomal protein S7, chloroplasti	---	Solyc03g045110.3.1																0.00903915	0.481364	-2.07743
Les.3334.1.S1_at	100316879	LOC100316879	calcium-dependent protein kinase	NM_001247678	Solyc03g033540.3.1	0.00646454	2.05667	2.05667				0.0426116	2.30621	2.30621	0.00103309	2.80179	2.80179				0.0091819	2.02062	2.02062
Les.3338.1.S1_at	101245012	LOC101245012	S-adenosylmethionine synthase 2-like	XM_004249433	Solyc10g083970.1.1							0.000828908	2.04693	2.04693
Les.334.1.S1_at	101251049	LOC101251049	uncharacterized LOC101251049	XM_004232087	Solyc02g089230.3.1							0.0346686	2.37277	2.37277							0.00716935	3.28211	3.28211
Les.3342.2.S1_at	101246251	LOC101246251	vacuolar protein sorting-associated protein 18 homolog	XM_004240293	Solyc06g005080.3.1																0.0262878	2.12008	2.12008
Les.3343.2.S1_at	101266280	LOC101266280	F-box/kelch-repeat protein At2g44130-like	XM_004249248 /// XM_004249249	Solyc10g080610.1.1																0.00715249	10.4454	10.4454
Les.3344.3.S1_at	101266602	LOC101266602	uncharacterized LOC101266602	XM_004234178	Solyc03g007995.1.1																0.000155295	2.80623	2.80623
Les.3345.1.S1_at	101268782	LOC101268782	uncharacterized LOC101268782	XM_004245508 /// XM_004245509	Solyc08g081760.2.1																0.000187946	2.00233	2.00233
Les.3348.1.S1_at	101247711	LOC101247711	uncharacterized LOC101247711	XM_004235980	Solyc03g116590.3.1				0.000155597	3.35427	3.35427
Les.3351.1.S1_at	101264607	LOC101264607	kelch repeat-containing protein At3g27220-like	XM_004235457	Solyc03g123910.3.1																0.00190328	9.23662	9.23662
Les.3354.2.S1_at	101257709	LOC101257709	ribosome biogenesis protein NSA2 homolog	XM_004247941	Solyc09g098360.3.1																0.00356993	2.10833	2.10833
Les.3357.1.S1_at	101253419	LOC101253419	ABC transporter I family member 19-like	XM_004247193 /// XM_004247194	Solyc09g066470.3.1																0.0360188	2.26758	2.26758
Les.3358.2.S1_at	543807	adc1	arginine decarboxylase	NM_001247135	Solyc10g054440.2.1							0.000431884	3.9922	3.9922							0.000469464	4.11223	4.11223
Les.336.1.A1_at	101246522	LOC101246522	4-hydroxybenzoate polyprenyltransferase, mitochondrial	XM_004236059	Solyc03g114300.3.1																0.00371807	0.401177	-2.49267
Les.3362.1.S1_at	101259469	LOC101259469	uncharacterized LOC101259469	XM_004245394	Solyc08g083330.2.1	0.00119074	2.10813	2.10813	0.000669032	2.44022	2.44022				0.000715794	2.42356	2.42356
Les.3365.2.S1_at	101245989	LOC101245989	zinc finger CCCH domain-containing protein 30-like	XM_004229579	Solyc01g087160.2.1							0.0213168	5.52787	5.52787				0.0311951	0.31874	-3.13735	0.00107077	5.91481	5.91481
Les.3367.1.S1_at	101248644	LOC101248644	hypersensitive-induced response protein 4-like	XM_004234119	Solyc03g007190.3.1																0.00538544	4.17192	4.17192
Les.3371.2.S1_at	101248281	LOC101248281	RWD domain-containing protein 1-like	XM_004235573	Solyc03g121310.2.1				0.023629	0.470027	-2.12754										0.00107994	3.02599	3.02599
Les.3372.1.S1_at	101261918	LOC101261918	protein NRT1/ PTR FAMILY 1.2	NM_001320124	Solyc05g005960.3.1							0.0325839	2.51803	2.51803	0.0204202	3.11262	3.11262
Les.3374.1.S1_at	101257242	LOC101257242	ketol-acid reductoisomerase, chloroplastic-like	XM_004251752	Solyc12g010840.2.1							0.0376721	3.06202	3.06202							0.000191961	11.5769	11.5769
Les.3375.1.S1_at	104647958	LOC104647958	ferritin-1, chloroplastic	XM_004239904	Solyc06g050980.3.1													0.00409121	0.418221	-2.39108
Les.3376.2.S1_at	778334	CIP1	CONSTANS interacting protein 1	NM_001247240	Solyc06g073180.3.1							0.000869042	0.22315	-4.48129							0.000292846	0.174791	-5.7211
Les.3377.2.S1_at	101259887	LOC101259887	shaggy-related protein kinase NtK-1-like	XM_004230295 /// XM_004230296	Solyc01g101000.3.1																0.00816375	8.37528	8.37528
Les.3378.3.S1_at	101253131	LOC101253131	malate dehydrogenase, cytoplasmic-like	XM_004247686	Solyc09g090140.3.1							0.0212295	4.46885	4.46885							0.00137702	10.3205	10.3205
Les.3379.1.S1_at	543714	DREB3	dehydration-responsive element binding protein 3	NM_001247778	Solyc04g072900.1.1							0.000113978	3.512	3.512				0.00631045	0.418788	-2.38784	5.67649e-06	5.4543	5.4543
Les.338.1.A1_at	101268103	LOC101268103	protein VERNALIZATION INSENSITIVE 3-like	XM_004239228	Solyc05g018390.3.1																0.00222647	0.355902	-2.80976
Les.3382.1.A1_at	101259104	LOC101259104	uncharacterized LOC101259104	XM_004249891	Solyc11g006470.2.1							0.000144138	0.350166	-2.85579							3.48239e-05	0.28985	-3.45006
Les.3384.2.A1_at	101255136	LOC101255136	1,2-dihydroxy-3-keto-5-methylthiopentene dioxygenase 1-like	XM_004247549	Solyc09g082630.3.1	0.0166974	2.34132	2.34132				0.0222228	0.446681	-2.23873	0.00312646	3.44451	3.44451				0.00339767	0.323898	-3.08739
Les.3385.2.S1_at	101247783	LOC101247783	mitochondrial import receptor subunit TOM20-like	XM_004233245	Solyc02g068130.3.1							0.0116898	2.62738	2.62738							0.00187363	3.67191	3.67191
Les.3387.1.S1_at	101263261	LOC101263261	actin-58-like	XM_004249238	Solyc06g076090.3.1																0.023906	4.94296	4.94296
Les.3392.3.S1_at	101245387	LOC101245387	heat shock protein STI-like	XM_004245683	Solyc08g079170.3.1							0.034917	2.38706	2.38706							0.000494103	5.43843	5.43843
Les.3396.2.S1_at	101248835	LOC101248835	uncharacterized LOC101248835	XM_004232912	Solyc02g077080.3.1	0.000221817	0.167204	-5.98071				0.00197409	0.372367	-2.68552	0.0485671	0.406297	-2.46125	0.0018981	0.208996	-4.78478	2.46828e-06	0.140707	-7.10695
Les.3397.1.S1_at	101261997	LOC101261997	trypsin inhibitor A-like	XM_004235363	Solyc03g098720.3.1													0.00623619	9.51456	9.51456
Les.3399.3.S1_at	101261844	LOC101261844	60S ribosomal protein L7-3-like	XM_004245995	Solyc08g075090.3.1							0.0150579	2.22886	2.22886							0.00117727	3.30285	3.30285
Les.34.1.S1_at	543554	LCA1	Ca2+-ATPase	NM_001247144	Solyc01g096190.3.1	0.00221741	2.2641	2.2641							0.00268142	2.43766	2.43766
Les.340.1.A1_at	---	---	cell wall invertase 2 (AHRD V3.3 --* AT3G52600.3)	---	Solyc08g065310.3.1																0.000454465	0.452434	-2.21027
Les.3401.2.S1_at	101268416	LOC101268416	FAM10 family protein At4g22670-like	XM_004245675	Solyc08g079260.3.1							0.0474664	2.59326	2.59326							0.000806185	6.57853	6.57853
Les.3402.1.S1_at	778285	mMDH	mitochondrial malate dehydrogenase	NM_001247072	Solyc07g062650.3.1							0.0038817	2.98042	2.98042							0.00187137	3.45908	3.45908
Les.3403.3.A1_at	101262662	LOC101262662	probable protein phosphatase 2C 34	XM_004230220	Solyc01g100040.3.1	0.0153979	2.50131	2.50131													0.000493695	2.22604	2.22604
Les.3406.1.S1_at	544148	CHI9	chitinase	NM_001247474	Solyc10g055810.2.1							0.00507234	2.86875	2.86875				0.00804734	2.99922	2.99922
Les.3409.1.A1_at	101257010	LOC101257010	fasciclin-like arabinogalactan protein 10-like	XM_004229780	Solyc01g091530.3.1							0.000330588	2.49165	2.49165							0.00117698	2.25937	2.25937
Les.341.1.A1_at	101260001	LOC101260001	uncharacterized LOC101260001	XM_010314206	Solyc11g006640.2.1							0.0165188	0.437336	-2.28657
Les.3411.3.S1_at	101259781	LOC101259781	pectinesterase 4-like	XM_004229130 /// XM_004229131	Solyc01g068120.3.1																0.0010089	0.490285	-2.03963
Les.3414.1.S1_at	101252619	LOC101252619	probable phytol kinase 3, chloroplastic-like	XM_004246212	Solyc09g018510.3.1																0.00816011	4.92238	4.92238
Les.3415.1.S1_at	101257377	LOC101257377	4-hydroxyphenylpyruvate dioxygenase-like	XM_004240123	Solyc05g041200.3.1							0.00117994	0.271824	-3.67885							0.000486479	0.226041	-4.42398
Les.3418.2.S1_a_at	101255117	LOC101255117	peroxisomal 2,4-dienoyl-CoA reductase SPS19-like	XM_004243507 /// XM_004243508	Solyc07g047800.3.1							0.0479968	3.35539	3.35539							0.0188963	4.58073	4.58073
Les.3421.2.S1_at	101262823	LOC101262823	60S ribosomal protein L5-like	XM_004242408	Solyc06g082870.3.1							0.00841199	2.83535	2.83535							0.000407336	4.90205	4.90205
Les.3429.1.S1_at	544102	LOC544102	histone H3 variant H3.3	NM_001247289	Solyc01g086760.3.1							0.00732542	0.390318	-2.56201							0.000330126	0.237833	-4.20462
Les.3429.2.S1_at	101262275	LOC101262275	histone H3.3-like	XM_004250067	Solyc11g010230.2.1							0.0371817	2.27779	2.27779							0.00173729	4.05984	4.05984
Les.3431.2.S1_a_at	101267451	LOC101267451	GRF1-interacting factor 3-like	XM_004248045 /// XM_004248046	Solyc10g009280.2.1							0.00227781	2.88193	2.88193							9.92214e-05	4.69516	4.69516
Les.3439.1.S1_at	101244963	LOC101244963	eukaryotic peptide chain release factor GTP-binding subunit ERF3A-like	XM_004241588	Solyc06g069020.3.1																0.0050958	2.38023	2.38023
Les.344.1.A1_at	101266138	LOC101266138	protein SYM1-like	XM_004243216	Solyc07g055340.3.1																0.0148939	0.35939	-2.7825
Les.3458.1.S1_at	544175	LIN8	invertase 8	NM_001324396	Solyc10g083300.2.1													0.024143	0.118036	-8.47201	0.0355293	0.162631	-6.14889
Les.346.1.A1_at	101260970	LOC101260970	uncharacterized LOC101260970	XM_004229881 /// XM_004229882	Solyc01g094770.3.1							0.0012003	0.484837	-2.06255							0.000323981	0.420867	-2.37605
Les.3460.1.S1_at	543502	Wiv-1	acid invertase	NM_001246913	Solyc10g083290.4.1				0.00422748	3.80668	3.80668	0.00408454	3.32506	3.32506
Les.3464.1.S1_at	544246	ext1	extensin-like protein Ext1	NM_001247899	Solyc12g049170.2.1				5.20479e-05	8.20649	8.20649
Les.3465.1.S1_at	543834	ETR6	ethylene receptor-like protein	NM_001247221	Solyc09g089610.3.1				0.0252672	8.77758	8.77758
Les.3473.1.S1_at	543698	LOC543698	beta-mannosidase enzyme	NM_001247691	Solyc03g119080.4.1	0.00730705	0.376699	-2.65464	0.0442314	0.460213	-2.17291
Les.3477.1.S1_at	543641	LOC543641	uncharacterized LOC543641	XM_004234198	Solyc03g005960.3.1										0.0204335	3.50131	3.50131				0.00975238	3.73206	3.73206
Les.3478.1.S1_at	543642	HPL	fatty acid hydroperoxide lyase	NM_001247491	Solyc07g049690.3.1				0.00316125	2.51131	2.51131
Les.3480.1.S1_at	543685	ST1	sulfate transporter 1	NM_001247636	Solyc10g047170.2.1																0.00687767	0.287311	-3.48055
Les.3481.1.S1_a_at	101257989	TPLD	phospholipase D alpha	NM_001302895	Solyc08g066800.3.1	0.00309252	0.431675	-2.31656	0.0126615	0.468793	-2.13314
Les.3482.1.S1_at	543677	LOC543677	lethal leaf spot 1-like protein	NM_001247606	Solyc11g066440.2.1							0.00241765	0.460508	-2.17152
Les.3485.1.S1_at	543771	NHX1	Na+/H+ antiporter, isoform 1	NM_001246987	Solyc06g008820.3.1							0.0489143	0.438479	-2.28061							0.0265173	0.377471	-2.64921
Les.3486.1.S1_at	543701	LOC543701	auxin-regulated protein	NM_001247706	Solyc06g075690.3.1	0.00513427	6.52542	6.52542				0.00103664	10.1238	10.1238	0.0142666	5.92724	5.92724				0.00537569	6.82364	6.82364
Les.3487.1.S1_at	543682	DXR	1-deoxy-D-xylulose-5-phosphate reductoisomerase	NM_001247624	Solyc03g114340.3.1																0.000407183	0.424526	-2.35557
Les.3488.1.S1_at	543688	Cry1b	cryptochrome 1b	NM_001247648	Solyc12g057040.2.1	0.0100859	0.296669	-3.37077				0.0038076	0.244459	-4.09067							0.00480163	0.245416	-4.07471
Les.349.1.S1_at	101252194	LOC101252194	dehydration-responsive element-binding protein 3-like	XM_004241698	Solyc06g066540.1.1													0.000541173	0.0993959	-10.0608
Les.3491.1.S1_at	543560	cel5	endo-1,4-beta-glucanase	NM_001247161	Solyc08g083210.3.1																0.0444411	0.227534	-4.39495
Les.3492.1.S1_at	543821	PLDb2	phospholipase PLDb2	NM_001247179	Solyc01g091910.4.1	0.000495755	2.30723	2.30723	0.000743298	2.44253	2.44253	7.58116e-06	3.47461	3.47461	0.00136058	2.29613	2.29613				0.000101091	2.76183	2.76183
Les.3493.1.S1_at	544181	PLDb1	phospholipase PLDb1	NM_001247580	Solyc08g080130.3.1				0.000916185	2.09537	2.09537							7.34054e-05	2.62337	2.62337
Les.3494.1.S1_at	544251	PLDa2	phospholipase PLDa2	NM_001247934	Solyc08g066790.3.1	0.00988542	2.67198	2.67198	0.00760815	3.14553	3.14553				0.00567354	3.31528	3.31528
Les.3500.1.S1_at	606299	ETR2	ethylene receptor homolog	NM_001247224	Solyc07g056580.3.1							0.0037104	0.410211	-2.43777
Les.3502.1.S1_at	543684	LOC543684	auxin-regulated dual specificity cytosolic kinase	NM_001247632	Solyc06g062920.3.1							0.00585052	3.49136	3.49136							0.00580928	3.63328	3.63328
Les.3504.1.S1_at	543597	LOC543597	iron-regulated transporter 1	NM_001247319	Solyc02g069200.3.1																0.0107539	0.1677	-5.96304
Les.3505.1.S1_at	543659	Ve1	verticillium wilt disease resistance protein	NM_001247545	---	0.0136366	5.80944	5.80944				0.000818513	13.6004	13.6004							0.0307647	4.71392	4.71392
Les.3510.1.S1_at	544220	dxs	1-D-deoxyxylulose 5-phosphate synthase	NM_001247743	Solyc01g067890.3.1							1.22185e-05	0.343135	-2.91431							0.000136421	0.413798	-2.41664
Les.3512.1.S1_at	778199	SlWRKY2	WRKY transcription factor 2	NM_001247717	Solyc07g066220.3.1																0.00044574	2.24784	2.24784
Les.3513.1.S1_at	778198	LOC778198	uncharacterized LOC778198	NM_001247713	Solyc07g066240.3.1																0.00587373	0.498033	-2.0079
Les.3514.1.S1_at	543681	LOC543681	phosphoethanolamine N-methyltransferase	NM_001247620	Solyc03g118755.1.1							0.00546967	0.392375	-2.54858							0.00486443	0.374906	-2.66733
Les.3519.1.S1_at	543722	CycD3;2	CycD3;2 protein	NM_001247824	Solyc01g107730.3.1	0.00806067	0.447455	-2.23486				0.000101625	3.90792	3.90792	0.00769727	0.404274	-2.47357				6.03185e-06	6.11593	6.11593
Les.3524.1.S1_at	543649	LOC543649	chromoplast-specific lycopene beta-cyclase	NM_001247516	Solyc06g074240.2.1	0.00164667	2.72521	2.72521													0.0141403	0.47093	-2.12346
Les.3525.1.S1_at	544209	ODC	ornithine decarboxylase	NM_001247687	Solyc04g082030.1.1							0.00261466	4.44043	4.44043							0.0180279	3.11865	3.11865
Les.3526.1.S1_a_at	544171	DGK1	calmodulin-binding diacylglycerol kinase	NM_001247547	Solyc07g054830.3.1							0.00219572	2.29604	2.29604							0.00351512	2.23526	2.23526
Les.3527.1.S1_at	543818	LOC543818	lipoxygenase	NM_001247169	Solyc01g099160.3.1													0.0218429	2.04126	2.04126
Les.3528.1.S1_at	543652	AO3	aldehyde oxidase	NM_001247527	Solyc11g071600.2.1							0.00542952	0.449068	-2.22683
Les.3535.1.S1_at	543965	TFT3	14-3-3 protein homologue	NM_001247748	Solyc04g074510.3.1													0.0062173	0.458166	-2.18261
Les.3537.1.S1_at	543511	LOC543511	ETAG-A3	XM_004236872	Solyc04g008210.2.1	4.78044e-05	0.336988	-2.96747										0.00157504	0.432141	-2.31406
Les.3541.1.S1_at	543735	sumo	SUMO protein	NM_001247905	Solyc09g059970.3.1							0.00591798	2.13012	2.13012							0.00254237	2.40592	2.40592
Les.3543.1.S1_at	543733	HY5	THY5 protein	NM_001247891	Solyc08g061130.3.1																0.000154194	0.18856	-5.30334
Les.3545.1.S1_at	544133	CrtR-b1	beta-carotene hydroxylase	NM_001247419	Solyc06g036260.3.1	0.0089429	2.13507	2.13507				0.0128015	0.48949	-2.04294	0.00167796	2.92893	2.92893	0.00482663	0.393793	-2.5394	0.00652164	0.439752	-2.27401
Les.3548.1.A1_at	543580	LOC543580	ER6 protein	XM_004237937	Solyc04g076200.3.1				0.0188395	0.496414	-2.01445	1.14765e-05	0.336427	-2.97241							6.42067e-06	0.307353	-3.25359
Les.3549.1.A1_at	543577	ER60	ethylene-responsive catalase	---	Solyc02g082760.3.1							0.00661693	0.458249	-2.18222							0.00153892	0.374274	-2.67184
Les.3550.1.S1_at	543576	ER21	ethylene-responsive heat shock protein cognate 70	---	Solyc04g011440.4.1	0.00167509	4.30741	4.30741	0.00823287	3.68887	3.68887	0.00417278	3.64334	3.64334	0.0232484	2.96408	2.96408				0.0237457	2.71167	2.71167
Les.3551.1.S1_at	101257712	LOC101257712	WAT1-related protein At1g68170-like	XM_004230544	Solyc01g104750.3.1	6.48738e-05	10.4434	10.4434	0.000523238	8.32714	8.32714				0.00030246	9.48022	9.48022				0.000390805	0.132974	-7.52027
Les.3559.1.A1_at	543741	TGAS118	gamma-thionin	NM_001247943	Solyc07g007750.3.1	0.0232718	0.240847	-4.15201				0.00265826	7.50426	7.50426							0.0101223	5.50218	5.50218
Les.356.1.S1_at	101262532	LOC101262532	uncharacterized LOC101262532	XM_004242611	Solyc07g006490.3.1																9.39231e-05	0.44681	-2.23809
Les.3567.1.S1_at	543559	EXPA7	expansin	---	Solyc03g115300.2.1																0.000733531	0.46625	-2.14477
Les.357.2.A1_at	104649487	LOC104649487	protein LHCP TRANSLOCATION DEFECT	XM_010328867	Solyc10g006370.3.1							0.00693832	0.314762	-3.177							0.00206593	0.243474	-4.10722
Les.3570.1.S1_at	544030	THox2	homeobox 2 protein	NM_001247004	Solyc08g080120.3.1							6.44243e-06	0.475496	-2.10307
Les.3576.1.S1_at	544019	DCL	defective chloroplasts and leaves; required for chloroplast development and palisade ce	NM_001246945	Solyc04g078850.3.1							0.00142511	0.485127	-2.06132							0.00155018	0.478128	-2.09149
Les.3579.1.S1_at	778300	LOC778300	Metallothionein-like protein	NM_001247125	Solyc04g058100.3.1	0.00305635	2.28392	2.28392													1.24575e-05	0.219335	-4.55924
Les.3580.1.S1_at	544038	sp	self-pruning protein	NM_001247045	Solyc06g074350.3.1																0.026194	0.430428	-2.32327
Les.3581.1.S1_at	544282	LOC544282	class II small heat shock protein Le-HSP17.6	NM_001246984	Solyc08g062450.1.1				0.0217633	0.196433	-5.09079
Les.3582.1.S1_at	543505	Mdip1	germin-like protein	NM_001246932	Solyc01g102380.4.1																0.00235439	0.252097	-3.96673
Les.3588.1.S1_at	101252554	LOC101252554	Solanum lycopersicum serine/threonine-protein kinase D6PK (LOC101252554)	XM_010315034 //XM_010315033// XM_010315032	Solyc11g067070.1.1																0.0041717	3.59213	3.59213
Les.3589.1.S1_at	544189	PK1	protein kinase	---	Solyc04g015130.3.1																0.0203951	5.0578	5.0578
Les.3590.1.S1_at	544272	XTH1	endo-xyloglucan transferase	NM_001246929	Solyc01g099630.3.1	0.0174735	0.373214	-2.67943				0.00515767	3.33365	3.33365	0.00263335	0.227931	-4.3873				0.00261192	3.9149	3.9149
Les.3591.1.S1_at	100147719	LOC100147719	uncharacterized LOC100147719	XM_004239086	Solyc05g013630.1.1													0.0019761	0.336182	-2.97458
Les.3595.1.S1_at	543971	LOC543971	osmotin-like protein	NM_001247785	Solyc11g066130.1.1							0.00371352	3.82857	3.82857							0.000762656	5.41991	5.41991
Les.36.1.S1_at	543588	ETR4	ethylene receptor homolog	NM_001247276	Solyc06g053710.3.1				0.000645767	6.47765	6.47765	0.0264858	2.63005	2.63005
Les.3601.1.S1_s_at	544061	LOC544061	glycine-rich protein	NM_001247128 /// NM_001305983	Solyc09g082810.3.1	0.00979361	0.177212	-5.64296				0.00868054	0.171251	-5.83937				0.000503483	17.5817	17.5817	0.00142405	0.0962027	-10.3947
Les.3608.1.S1_at	544084	CEVI-1	peroxidase	NM_001247203	Solyc01g006300.3.1	0.0323334	0.330414	-3.02651										0.0120095	4.46504	4.46504	0.00607636	0.214668	-4.65836
Les.3610.1.S1_at	544300	LOC544300	glycine rich protein	NM_001247067	Solyc02g032910.2.1																0.00627855	0.495013	-2.02015
Les.3619.1.S1_at	543953	ER1	proteinase inhibitor I	NM_001247686	Solyc08g080630.3.1													0.000163216	2.61764	2.61764	0.000319286	0.437061	-2.28801
Les.3623.1.S1_at	543958	SAR2	GTPase	NM_001247711	Solyc01g060130.3.1										0.000373148	0.419915	-2.38143
Les.3625.1.S1_at	543963	RSI-1	RSI-1 protein	NM_001247737	Solyc11g011210.2.1							0.0169005	3.81058	3.81058	0.00804338	0.18321	-5.45822
Les.363.1.A1_at	101245608	LOC101245608	uncharacterized LOC101245608	XM_004250267	Solyc11g012890.2.1																0.000436323	0.401733	-2.48922
Les.3632.1.S1_at	544009	loxD	linoleate 13S-lipoxygenase 3-1, chloroplastic	XM_004235501	Solyc03g122340.3.1	3.32696e-05	17.0496	17.0496				5.84797e-05	14.7615	14.7615	3.58137e-05	23.3282	23.3282				9.2124e-05	14.2559	14.2559
Les.3635.1.S1_at	544296	P69B	subtilisin-like protease	NM_001247053	Solyc08g079840.2.1										0.00496486	12.0224	12.0224
Les.3637.1.S1_at	778303	LOC778303	branched chain alpha-keto acid dehydrogenase E1-alpha subunit	NM_001247137	Solyc06g059840.3.1							0.000287362	0.249352	-4.01039							3.37766e-05	0.171335	-5.83653
Les.3640.1.S1_at	544110	AMT1-2	ammonium transporter	NM_001247324	Solyc04g050440.3.1	0.0178598	0.384816	-2.59865							0.0153617	0.333694	-2.99676
Les.3641.1.S1_at	778357	LysRS	Lysyl-tRNA synthetase	NM_001247356	Solyc10g076610.2.1	0.000244433	2.39657	2.39657				3.69842e-06	0.277625	-3.60199	0.00116995	2.27169	2.27169				4.23814e-07	0.208482	-4.79658
Les.3642.1.S1_at	778292	ACS3	ACC synthase	NM_001247097	Solyc02g091990.3.1							0.0182518	5.73395	5.73395
Les.3645.1.S1_at	100037489	CYP85A1	6-deoxocastasterone oxidase	NM_001247334	Solyc02g089160.3.1													0.0308934	0.348677	-2.86798
Les.3646.1.S1_at	544027	TAPG4	abscission polygalacturonase	NM_001246988	Solyc12g096740.1.1																0.000827317	0.430353	-2.32367
Les.3647.1.S1_at	544188	TAPG2	abscission polygalacturonase	NM_001247604	Solyc02g067640.3.1																0.000500712	0.338724	-2.95226
Les.3652.1.S1_at	544092	Q`b	glucan endo-1,3-beta-D-glucosidase	NM_001247229	Solyc10g079860.2.1													0.0110145	15.3412	15.3412
Les.3654.1.S1_at	544051	PG2	precursor polypeptide (AA -71 to 386)	NM_001247092	Solyc10g080210.2.1																0.000794433	0.459891	-2.17443
Les.3657.1.S1_at	101247772	LOC101247772	heat shock cognate 70 kDa protein 2-like	XM_004249526	Solyc10g086410.3.1				0.000825702	2.47584	2.47584										0.00278908	2.05089	2.05089
Les.3665.1.S1_at	544004	LOC544004	polygalacturonase precursor	NM_001246866	Solyc02g067630.3.1																0.00155809	0.481598	-2.07642
Les.3666.1.S1_at	543996	Cel2	endo-1,4-beta-glucanase precursor	NM_001247938	Solyc09g010210.3.1										0.00315044	0.180996	-5.525
Les.3667.1.S1_at	543995	Cel1	endo-1,4-beta-glucanase precursor	NM_001247933	Solyc08g081620.3.1													0.0180745	0.200142	-4.99646
Les.3668.1.S1_at	543994	LOX1.1	lipoxygenase	NM_001247927	Solyc08g014000.3.1							0.00109054	9.41072	9.41072
Les.3669.1.S1_at	543961	LOC543961	sucrose synthase	NM_001247726	Solyc12g009300.3.1													0.000369914	4.10045	4.10045	0.012821	2.25067	2.25067
Les.3673.1.S1_at	543986	LOC543986	beta-1,3-glucanase	NM_001247869	Solyc01g008620.3.1													0.0204047	5.44977	5.44977
Les.3676.1.S1_at	544113	THM18	myb-related transcription factor	NM_001247333	Solyc06g053610.3.1							0.00047357	0.466455	-2.14383				0.00169524	2.08349	2.08349
Les.3679.1.S1_at	606712	ERF1	ethylene-responsive factor 1	NM_001247912	Solyc05g051200.1.1				8.98091e-06	4.39365	4.39365							0.000109598	3.25078	3.25078
Les.3680.1.S1_at	101251258	LOC101251258	leucine-rich repeat protein kinase family protein	XM_004251647	Solyc12g009190.2.1																0.0010393	0.425438	-2.35052
Les.3682.1.S1_at	543717	LOC543717	TSB	NM_001247797	Solyc01g067370.3.1				0.00477329	5.96185	5.96185										0.000224159	0.0924962	-10.8113
Les.3684.1.A1_at	543757	LOC543757	peptidyl-prolyl cis-trans isomerase CYP95	XM_004245148	Solyc08g067090.3.1							0.0365556	0.448102	-2.23164							0.00751165	0.329853	-3.03165
Les.3686.1.S1_at	544307	THT7-8	N-hydroxycinnamoyl-CoA:tyramine N-hydroxycinnamoyl transferase THT7-8	NM_001247093	Solyc08g068780.2.1																0.000970243	2.3385	2.3385
Les.369.1.S1_at	543558	EXPA5	expansin	NM_001247156	Solyc02g088100.3.1	0.00387138	0.277602	-3.60228				0.00424763	3.54258	3.54258	0.014129	0.310498	-3.22063				0.0205719	2.73528	2.73528
Les.3690.1.S1_a_at	543627	LOC543627	PSTVd RNA-binding protein Virp1d	NM_001247445	Solyc01g106280.3.1													0.000485908	0.471411	-2.12129
Les.3692.1.S1_at	606713	ERF1	ethylene response factor 1	NM_001247919	Solyc06g065820.3.1	0.00223902	0.15012	-6.66132				6.04726e-05	16.6458	16.6458	0.00536907	0.152866	-6.54166				7.27282e-05	17.2612	17.2612
Les.3697.1.S1_at	543619	XET2	xyloglucan endotransglycosylase LeXET2	NM_001247413	Solyc07g009380.3.1	0.00155693	0.277447	-3.60429	3.01081e-05	8.71054	8.71054	0.0457075	2.07527	2.07527
Les.37.1.S1_at	544146	CHI14	chitinase	NM_001279329	Solyc02g061770.3.1													0.031589	2.37069	2.37069	0.0103764	2.66654	2.66654
Les.3700.1.S1_at	100736435	Glb1	non-symbiotic hemoglobin class 1	NM_001247569	Solyc07g008240.3.1													0.0198632	4.09628	4.09628	0.0199779	3.66418	3.66418
Les.3701.1.S1_at	101055549	LOC101055549	IAA19	NM_001279151	Solyc03g120380.3.1																0.000398372	0.41364	-2.41756
Les.3703.1.S1_at	543543	IAA9	IAA9 protein	XM_004230045	Solyc01g097290.3.1										0.00148644	0.480013	-2.08328	0.00159741	0.483165	-2.06969
Les.3705.1.S1_at	101055544	LOC101055544	IAA11	XM_004252970	Solyc12g096980.2.1										0.00169723	0.463096	-2.15938
Les.3706.1.S1_at	543540	IAA3	IAA3 protein	XM_004247164	Solyc09g065850.3.1													0.00502893	0.184697	-5.41427	0.0243756	3.29095	3.29095
Les.3707.1.A1_at	101055542	LOC101055542	IAA2	NM_001279113	Solyc06g084070.3.1	0.0159901	0.493788	-2.02516							0.000231343	0.250946	-3.98493				0.0103779	0.456585	-2.19017
Les.3708.1.S1_at	543706	INT4	transporter; Itr	XM_004250227 /// XM_004250228	Solyc11g012450.2.1																0.000768695	3.94084	3.94084
Les.3712.1.S1_at	543607	LOC543607	pirin	NM_001247363	Solyc09g098180.3.1				0.000290216	5.04714	5.04714	0.0347058	2.06469	2.06469
Les.3718.1.S1_at	544306	aoc	allene oxide cyclase	NM_001247090	Solyc02g085730.3.1				0.00065123	4.76551	4.76551	0.000394897	4.37597	4.37597							0.0353294	2.19075	2.19075
Les.372.1.S1_at	543567	LOC543567	hypoxia-induced protein L31	XM_004250846	Solyc11g064890.2.1							0.0275659	3.04444	3.04444							0.000824287	6.98899	6.98899
Les.3725.1.S1_at	543737	ht1	hexose transporter 1	NM_001247920	Solyc02g079220.3.1				5.66552e-06	2.07107	2.07107
Les.3729.1.S1_at	543648	PDF1B	peptide deformylase-like protein	NM_001247512	Solyc02g086680.3.1							0.000267453	0.354044	-2.8245							0.000686183	0.380718	-2.62661
Les.3732.1.S1_at	101247302	LOC101247302	endoglucanase 1	XM_010316201	Solyc12g055970.2.1							0.011414	0.297272	-3.36393	0.00445804	0.243347	-4.10936	0.0342255	0.37178	-2.68976	1.18528e-05	0.0855829	-11.6846
Les.3733.1.S1_at	543582	EXP2	expansin	NM_001247236	Solyc06g049050.3.1							0.0216399	0.235687	-4.24291	0.00816536	0.147115	-6.79739				3.79896e-05	0.037137	-26.9273
Les.3734.1.S1_at	543817	LOC543817	uncharacterized LOC543817	NM_001247165	Solyc07g056500.3.1													0.00314402	2.39333	2.39333
Les.3742.1.S1_at	543601	Prg1	Pto-responsive gene 1 protein	NM_001247332	Solyc11g011030.2.1	0.0128893	12.479	12.479	0.000531602	77.7574	77.7574	0.000786984	41.4546	41.4546	0.0256801	11.9459	11.9459
Les.3743.1.S1_at	544065	APS1	acid phosphatase	NM_001247142	Solyc06g034110.3.1																5.23444e-05	0.334842	-2.98648
Les.3747.1.S1_at	101262105	LOC101262105	extensin	---	---										0.0370416	0.458699	-2.18008				0.000226714	0.224475	-4.45484
Les.375.1.A1_at	101261943	LOC101261943	uncharacterized LOC101261943	XM_004245652	Solyc08g079600.3.1	0.000519327	5.95357	5.95357	0.0123699	3.66452	3.66452				0.0018499	5.5608	5.5608	0.0189626	3.32895	3.32895	0.0491835	0.404811	-2.47029
Les.3751.1.S1_at	544198	h52	homeodomain protein	NM_001247642	Solyc04g074700.3.1				0.0206169	2.54167	2.54167
Les.3755.1.A1_at	101244560	VGT1	D-xylose-proton symporter-like 3, chloroplastic-like	NM_001300724	Solyc03g078000.3.1							0.0008615	0.289779	-3.45091
Les.3756.1.S1_a_at	543962	ARPI	proteinase inhibitor	NM_001247732	Solyc11g021060.2.1	0.00411019	0.0551044	-18.1474				0.0212285	9.14435	9.14435				0.0139848	14.4764	14.4764
Les.3757.1.S1_at	544312	LOC544312	expressed predominantly in leaves	NM_001247110	Solyc03g006490.3.1				0.000941	6.48291	6.48291										0.0233783	0.34369	-2.9096
Les.3759.1.S1_at	544157	LOC544157	late embryogenesis (Lea)-like protein	NM_001247502	Solyc01g095150.3.1							3.31945e-06	5.09848	5.09848							4.53631e-06	5.13703	5.13703
Les.376.1.S1_at	543973	RBCS-1	ribulose bisphosphate carboxylase small chain 1, chloroplastic	NM_001308943	Solyc02g063150.3.1	0.0460444	0.232939	-4.29297
Les.3761.1.S1_at	101255883	LOC101255883	homeobox-leucine zipper protein HAT5-like	XM_004238716	Solyc05g006980.3.1				0.00313097	0.343416	-2.91192							0.00613418	0.37886	-2.6395	0.0109746	0.442298	-2.26092
Les.3762.1.S1_at	543763	opr3	12-oxophytodienoate reductase 3	NM_001246944	Solyc07g007870.3.1	0.00117489	2.27161	2.27161	0.00137505	2.45946	2.45946	0.00165083	2.19652	2.19652	0.00205224	2.35312	2.35312
Les.3769.1.S1_at	606302	ACS6	1-aminocyclopropane-1-carboxylate synthase	NM_001247235	Solyc08g008087.1.1							0.00509109	0.43142	-2.31793							0.00587029	0.42808	-2.33601
Les.3773.1.S1_at	543522	ME2	cytosolic NADP-malic enzyme	NM_001247022	Solyc05g050120.3.1							0.00275224	2.17333	2.17333							0.00272936	2.22787	2.22787
Les.3774.1.S1_at	543728	ht2	hexose transporter protein	NM_001247856	Solyc09g075820.3.1				1.12895e-05	6.58626	6.58626	0.00442975	2.43683	2.43683
Les.3777.1.S1_at	544103	twi1	scopoletin glucosyltransferase	NM_001328632	Solyc01g107820.2.1	0.000120546	3.69357	3.69357							0.000128279	4.27109	4.27109				5.13012e-05	0.231839	-4.31333
Les.3790.1.S1_at	544079	RPL8	ribosomal protein L2	NM_001247186	Solyc10g006580.3.1							0.00221696	2.36694	2.36694							0.000436588	2.93629	2.93629
Les.3792.1.S1_s_at	100736434	LOC100736434	putative cytochrome P450	NM_001247565	Solyc07g043460.3.1							0.0155554	4.12091	4.12091
Les.38.1.S1_at	544120	THM16	myb-related transcription factor	NM_001247371	Solyc11g011050.2.1				0.0454621	0.464504	-2.15283
Les.380.2.A1_at	101055606	LOC101055606	Hop-interacting protein THI063	XM_004231505	Solyc02g021640.3.1							0.00928226	0.449882	-2.2228							0.000336003	0.282585	-3.53876
Les.3807.1.S1_at	101249671	LOC101249671	nitrate transporter 1.1-like	XM_004245698	Solyc08g078950.3.1													3.72121e-05	0.124218	-8.05034	0.0104244	0.371658	-2.69065
Les.3809.2.S1_a_at	101265846	LOC101265846	nitrate transporter 1.1-like	XM_004244524	Solyc08g007430.2.1													0.0383786	8.82977	8.82977
Les.3813.1.S1_at	100134880	SAMDC	S-adenosylmethionine decarboxylase	NM_001247770	Solyc05g010423.1.1																0.000864144	0.44224	-2.26122
Les.3814.1.S1_at	543705	fer	bHLH transcriptional regulator	NM_001247725	Solyc06g051550.3.1																0.00268377	0.167732	-5.9619
Les.3815.1.S1_at	543779	hxk1	hexokinase	NM_001247028	Solyc03g121070.3.1																1.79112e-06	0.442682	-2.25896
Les.3817.1.S1_at	544236	SIP	alkaline alpha-galactosidase seed imbibition protein	NM_001247834	Solyc07g065980.3.1							0.0401287	0.456199	-2.19202							0.00221327	0.267767	-3.73458
Les.3819.1.S1_at	543847	LOC543847	ovate protein	NM_001247292	Solyc02g085510.1.1													0.0401944	0.352266	-2.83876
Les.3824.1.S1_at	101249456	LOC101249456	uncharacterized LOC101249456	XM_004239025	Solyc05g012560.2.1				0.0217775	0.451425	-2.21521	0.00244035	0.227954	-4.38685							0.00291377	0.22571	-4.43047
Les.3828.1.S1_at	101259903	LOC101259903	probable mannitol dehydrogenase-like	XM_004250143	Solyc11g011330.2.1																0.000529468	0.336109	-2.97523
Les.3832.1.A1_at	101261033	LOC101261033	uncharacterized LOC101261033	XM_004240914 /// XM_004240915 /// XM_004240916 /// XM_004240917	Solyc06g052080.3.1							0.0140442	0.174741	-5.72274							0.000717631	0.0657267	-15.2145
Les.386.1.A1_at	101259375	LOC101259375	probable protein phosphatase 2C 1-like	XM_004248104	Solyc10g008490.3.1																0.000824848	0.219869	-4.54817
Les.388.1.S1_at	101259279	LOC101259279	alpha,alpha-trehalose-phosphate synthase [UDP-forming] 6-like	XM_004228698	Solyc01g005210.3.1				0.0150384	0.426709	-2.34352							0.0262521	0.464995	-2.15056
Les.39.1.S1_at	544194	THM1	transcription factor	NM_001247626	Solyc08g081500.2.1																0.0408928	0.359609	-2.7808
Les.391.1.S1_s_at	778284	RPL3	proteasome alpha subunit /// ribosomal protein L3	NM_001247068	Solyc01g104590.3.1																0.000128233	2.43076	2.43076
Les.392.1.S1_at	544268	LOC544268	chloroplast-specific ribosomal protein	NM_001246905	Solyc06g073090.3.1							9.66158e-05	0.284565	-3.51414							0.00260897	0.408443	-2.44832
Les.3924.1.S1_at	101256423	LOC101256423	DUF21 domain-containing protein At4g33700	XM_019211863	Solyc01g106570.3.1				0.0112716	0.302846	-3.302	0.0199113	0.381021	-2.62453				0.0372887	0.387662	-2.57957
Les.3925.2.S1_at	101252070	LOC101252070	iron-sulfur cluster assembly protein 1-like	XM_004236163	Solyc03g112900.3.1																0.00873828	3.26827	3.26827
Les.395.1.S1_at	101257217	LOC101257217	uncharacterized LOC101257217	XM_004230542 /// XM_004230543	Solyc01g105140.3.1																0.000105186	0.354559	-2.82041
Les.396.1.S1_at	101262189	LOC101262189	ras-related protein RABH1e-like	XM_004235014	Solyc03g078570.3.1							0.00191359	2.04052	2.04052							0.000764988	2.274	2.274
Les.3963.1.S1_at	543856	LOC543856	probable WRKY transcription factor 65	XM_004229336	Solyc01g079360.3.1				0.0428933	2.49411	2.49411
Les.3964.1.S1_at	543855	LOC543855	probable WRKY transcription factor 17	XM_004253015	Solyc12g096350.2.1							0.0361102	2.64671	2.64671
Les.3967.1.S1_at	544203	Fad7	omega-3 fatty acid desaturase	NM_001247663	Solyc06g051400.3.1	0.0155835	3.0475	3.0475	0.000191465	9.16785	9.16785	3.52199e-05	10.3039	10.3039	0.0200395	3.28397	3.28397				0.003118	4.37324	4.37324
Les.3971.2.A1_at	543810	LOC543810	NEDD8-conjugating enzyme Ubc12	NM_001310077	Solyc04g079970.3.1							0.00190846	0.451477	-2.21495							0.000851809	0.404795	-2.47039
Les.3972.1.S1_at	543743	exp9	expansin9	NM_001247952	Solyc06g005560.3.1	0.00609955	0.272049	-3.6758	0.0136809	0.27901	-3.5841	0.0111498	3.26279	3.26279	8.74226e-05	0.0909439	-10.9958				0.00158136	5.02195	5.02195
Les.3974.1.A1_at	544286	mcpi	metallocarboxypeptidase inhibitor	NM_001247005	Solyc07g007250.3.1							0.0234121	7.29216	7.29216
Les.3979.1.S1_at	544167	TBG1	beta-galactosidase precursor	NM_001247536	Solyc12g044880.2.1	2.04853e-05	0.4097	-2.44081							1.51024e-05	0.358879	-2.78645
Les.398.1.A1_at	101249585	LOC101249585	probable leucine-rich repeat receptor-like protein kinase At5g49770-like	XM_004230344	Solyc02g024060.2.1							0.00124321	0.18633	-5.36681	0.0225217	3.36206	3.36206				0.000510801	0.146618	-6.82045
Les.3984.1.S1_at	544235	DREB2	dehydration responsive element binding protein	NM_001247830	Solyc12g008350.2.1	0.0011501	0.222757	-4.48919							0.00384317	0.23791	-4.20327	0.00965531	0.286761	-3.48722
Les.3986.1.S1_at	101247264	LeAOS3	cytochrome P450 CYP74C3	XM_004248149	Solyc10g007960.1.1				0.0401553	9.90114	9.90114	0.00126696	35.9881	35.9881
Les.3990.1.S1_at	544247	help1	hero resistance protein 1 homologue	NM_001247907	Solyc04g008200.3.1				0.000394121	3.04381	3.04381
Les.3991.1.S1_at	543515	LOC543515	beta-D-xylosidase 2	NM_001309789	Solyc01g104950.3.1										0.00331393	0.392129	-2.55018	0.00250227	0.378217	-2.64399
Les.3995.1.S1_at	778328	LOC778328	methionine rich arabinogalactan	NM_001247216	Solyc08g078020.1.1	6.58631e-09	0.148881	-6.71677	1.83734e-06	0.246316	-4.05982				1.13043e-08	0.128749	-7.76705	7.54337e-05	0.362384	-2.75951
Les.3999.2.S1_at	101245225	LOC101245225	thioredoxin domain-containing protein 9-like	XM_004233486 /// XM_004233487	Solyc02g062540.3.1																0.0182006	2.47725	2.47725
Les.4002.2.S1_at	101257121	LOC101257121	60S ribosomal protein L21-2-like	XM_004249138	Solyc10g078960.2.1							0.00584215	2.10152	2.10152							0.000920393	2.65558	2.65558
Les.4008.2.S1_at	778213	XTH16	xyloglucan endotransglycosylase/hydrolase 16 protein	XM_004243384	Solyc07g052980.3.1													0.00936064	0.295377	-3.38551	0.0182095	2.72198	2.72198
Les.4012.1.S1_at	101264241	LOC101264241	60S ribosomal protein L13-2-like	XM_004245917	Solyc08g075700.3.1							0.00102297	2.34392	2.34392							6.95163e-05	3.20856	3.20856
Les.4014.2.S1_at	101255184	LOC101255184	40S ribosomal protein S7	XM_004235760	Solyc03g119360.3.1																0.00334759	0.401082	-2.49326
Les.4021.1.A1_at	101253793	LOC101253793	uncharacterized LOC101253793	XM_004241278 /// XM_004241279 /// XM_004241280	Solyc06g074260.3.1	0.000102327	5.20744	5.20744	1.44175e-06	14.4948	14.4948	0.0429395	2.0306	2.0306	2.76761e-05	8.04432	8.04432	4.3915e-05	7.38161	7.38161	2.50705e-05	3.11885	3.11885
Les.4022.1.S1_at	544108	cevi57	proteinase inhibitor II	NM_001247317	Solyc03g020050.3.1				0.00709091	9.23469	9.23469							0.0477848	4.68455	4.68455
Les.4026.1.S1_at	543853	Xegip	xyloglucan-specific fungal endoglucanase inhibitor protein precursor	NM_001247320	Solyc01g080010.2.1				0.0144584	2.11508	2.11508							0.0165545	0.481405	-2.07725	3.46266e-07	0.123855	-8.07398
Les.4028.1.A1_at	101247472	LOC101247472	E3 ubiquitin-protein ligase UPL3-like	XM_010329112	Solyc10g055450.2.1																0.00135253	0.427299	-2.34028
Les.4031.1.S1_at	101261384	LOC101261384	transmembrane amino acid transporter family protein	NM_001348448	Solyc02g082510.1.1																0.00643566	0.160412	-6.23394
Les.4033.1.S1_at	101258986	LOC101258986	probable U6 snRNA-associated Sm-like protein LSm7-like	XM_004246481 /// XM_004246482 /// XM_004246483	Solyc09g009640.3.1							0.010776	0.384345	-2.60183							0.000420264	0.220117	-4.54303
Les.4038.1.S1_at	101267147	LOC101267147	tyramine N-feruloyltransferase 4/11-like	XM_004245238	Solyc08g068770.2.1							0.00764815	2.97903	2.97903							0.00319417	3.59075	3.59075
Les.4040.1.S1_at	101244691	LOC101244691	3-ketoacyl-CoA synthase 11-like	XM_010326831//XM_004245166	Solyc08g067410.2.1				0.00906325	3.14654	3.14654
Les.4050.1.S1_at	101258688	LOC101258688	probable LRR receptor-like serine/threonine-protein kinase At1g67720	XM_004246651	Solyc09g007280.3.1							0.00269292	0.462544	-2.16195							0.000737711	0.393557	-2.54093
Les.4054.1.S1_at	101254892	LOC101254892	phosphatidylinositol 4-kinase gamma 5-like	XM_004237016	Solyc04g005255.1.1							0.0103808	0.135935	-7.35647							0.00119534	0.0617269	-16.2004
Les.4055.1.S1_at	544085	hdc	histidine decarboxylase	NM_001247207	Solyc07g054060.3.1							0.0429771	0.377443	-2.64941							0.0107296	0.26745	-3.73901
Les.406.1.A1_at	101265280	LOC101265280	protein IQ-DOMAIN 14-like	XM_004229640	Solyc01g088250.3.1							0.0323487	0.328881	-3.04062							0.024755	0.297611	-3.36009
Les.4062.1.S1_at	101265774	LOC101265774	uncharacterized LOC101265774	XM_004230061	Solyc01g097570.2.1																0.0214556	0.38377	-2.60572
Les.4063.1.A1_at	101250239	LOC101250239	uncharacterized LOC101250239	XM_004245185	Solyc08g067885.1.1							0.0196825	0.380479	-2.62827							0.00334192	0.266216	-3.75635
Les.4065.1.A1_at	101258407	LOC101258407	MATE efflux family protein 5	XM_004229207	Solyc01g066560.3.1							0.00393945	0.318467	-3.14005							0.000715315	0.231492	-4.3198
Les.4066.1.A1_at	101255137	LOC101255137	casein kinase I-like	XM_004247693	Solyc09g090250.3.1							0.0103063	0.392208	-2.54967							0.000355473	0.223703	-4.47022
Les.4068.1.S1_at	101257279	LOC101257279	ABC transporter F family member 4-like	XP_004242809	Solyc07g008610.2.1							0.0110086	0.409359	-2.44285							0.000615882	0.256651	-3.89635
Les.4073.1.S1_at	544207	AAP2	amino acid transporter	NM_001247677	Solyc06g060110.3.1							0.00231711	2.92436	2.92436
Les.4076.1.S1_at	543836	LOC543836	glutathione S-transferase-like protein	NM_001247228	Solyc07g056420.4.1				0.0373887	0.426797	-2.34303	0.0195019	0.418562	-2.38913							0.00281165	0.295524	-3.38382
Les.4077.1.S1_at	543972	MTA	metallothionein II-like protein	NM_001247791	Solyc04g058150.3.1																1.95572e-05	0.154733	-6.46275
Les.4079.1.A1_at	101248999	LOC101248999	cullin-3A-like	XM_004228333	Solyc01g010820.3.1							0.00525175	0.322899	-3.09694							0.000312118	0.191917	-5.21059
Les.4080.1.S1_at	544109	VAHOX1	homeobox	NM_001247321	Solyc03g113270.3.1							0.00014535	0.337302	-2.9647							7.91433e-05	0.30457	-3.28332
Les.4081.1.A1_at	101253133	LOC101253133	40S ribosomal protein S10-like	XM_004230186	Solyc01g099675.1.1				0.0440493	2.20704	2.20704	0.0127312	0.403155	-2.48043				0.0491369	2.16216	2.16216	0.00164276	0.283079	-3.53259
Les.4084.1.S1_at	---	---	LOW QUALITY:CLIP-associating protein 1 (AHRD V3.3 --* A0A0B2NZ56_GLYSO)	---	Solyc03g096420.1.1													0.0181487	3.06601	3.06601
Les.4085.1.S1_at	101248073	LOC101248073	transcription factor LHW-like	XM_004251053	Solyc11g068960.2.1	0.0137243	0.376785	-2.65403	0.0335201	0.399749	-2.50157
Les.4086.1.S1_at	101246658	LOC101246658	60S ribosomal protein L23a-like	XM_004246696	Solyc09g005720.3.1																0.00140586	2.13468	2.13468
Les.4089.1.S1_at	101254501	LOC101254501	uncharacterized LOC101254501	XM_004241621	Solyc06g068620.3.1										0.0141467	0.33285	-3.00436
Les.409.3.S1_at	101255644	LOC101255644	uncharacterized LOC101255644	XM_004231775	Solyc02g093630.3.1																0.0133134	6.36903	6.36903
Les.4090.1.S1_at	101258822	LOC101258822	uncharacterized LOC101258822	XM_004251165	Solyc11g071790.2.1							0.0101762	2.16115	2.16115							0.0101451	2.21391	2.21391
Les.4095.1.S1_at	101255303	IAA4	auxin-responsive protein IAA4-like	XM_004240983 /// XM_004240984	Solyc06g053840.3.1													0.0155698	0.343219	-2.91359
Les.410.1.A1_at	101247139	LOC101247139	BAH and coiled-coil domain-containing protein 1-like	XM_004243481	Solyc07g049210.3.1							0.0198932	0.393313	-2.5425							0.0262525	0.402254	-2.48599
Les.4102.1.S1_at	543866	ERF2	ethylene response factor 2	NM_001247379	Solyc09g075420.3.1				5.75392e-06	4.19126	4.19126	2.11571e-06	4.01991	4.01991							4.64594e-07	5.02922	5.02922
Les.411.1.S1_at	101248690	LOC101248690	EIN3-binding F-box protein 1-like	XM_004242734	Solyc07g008250.3.1				0.0145069	2.22141	2.22141	0.00159313	2.68636	2.68636
Les.413.1.S1_s_at	543628	BI-GST/GPX	glutathione S-transferase/peroxidase	NM_001247450	Solyc07g056480.3.1																0.00683964	0.41055	-2.43576
Les.4137.1.S1_at	543695	KN4	knotted homeodomain protein 4	XM_004230260	Solyc01g100510.3.1							0.00197311	0.412228	-2.42584							8.57871e-05	0.275548	-3.62913
Les.4139.1.S1_at	543867	ERF4	ethylene response factor 4	NM_001247384	Solyc05g052030.1.1				9.80518e-06	4.07821	4.07821							2.11568e-07	6.74214	6.74214
Les.4140.1.S1_at	101267589	LOC101267589	ethylene-responsive transcription factor 1-like	XM_004235138	Solyc03g093610.1.1							0.000572707	3.33026	3.33026							0.000496136	3.52555	3.52555
Les.4141.1.S1_at	544190	LOC544190	acid phosphatase 1	XM_004235132	Solyc03g093470.3.1							0.000377624	0.189438	-5.27878							0.000171403	0.155323	-6.43821
Les.415.1.A1_at	100316884	NDPS1	neryl diphosphate synthase 1	NM_001247704	Solyc08g005680.3.1																0.00978707	0.167383	-5.97431
Les.417.1.S1_at	101266025	LOC101266025	snakin-1-like	XR_182689	Solyc04g078200.3.1	0.000454861	0.146953	-6.80489	0.000204145	0.0969186	-10.3179				0.000140182	0.0885456	-11.2936
Les.4181.1.A1_at	101255874	LOC101255874	protein HOTHEAD-like	XM_004236342	Solyc03g121600.3.1										0.0343255	2.23399	2.23399				0.0272268	0.459107	-2.17814
Les.42.1.S1_at	544018	Pro1	profilin	NM_001246940	Solyc12g044630.2.1							6.16709e-05	0.244207	-4.09489				0.000160611	0.237902	-4.20341	2.89419e-05	0.210526	-4.75
Les.420.1.A1_at	101258787	LOC101258787	protein SULFUR DEFICIENCY-INDUCED 2	XM_004247790	Solyc09g091600.3.1																0.0190322	0.103656	-9.64732
Les.4217.1.S1_at	101252505	Cyp-3	cysteine proteinase 3-like	XM_004243660	Solyc07g041900.3.1				0.0033147	0.484122	-2.0656
Les.4222.1.S1_at	543825	LOC543825	alternative oxidase 1b	NM_001247191	Solyc08g075550.3.1							0.000109359	0.109315	-9.14785							2.50047e-06	0.0413912	-24.1597
Les.4223.1.S1_at	543824	LOC543824	alternative oxidase 1a	NM_001247188	Solyc08g075540.4.1	0.000278766	5.4428	5.4428							0.0003415	6.38509	6.38509
Les.4225.2.S1_at	101256543	LOC101256543	uncharacterized LOC101256543	XM_004250218	Solyc11g012280.2.1																8.04082e-05	2.22437	2.22437
Les.4229.1.S1_at	101252997	LOC101252997	peroxisome biogenesis protein 19-1-like	XM_004241953	Solyc06g060720.3.1							0.0166332	3.09757	3.09757							0.00543567	4.05521	4.05521
Les.423.1.S1_at	101243814	LOC101243814	uncharacterized LOC101243814	XM_004246342 /// XM_004246343	Solyc09g011470.3.1				0.00626263	3.34544	3.34544	0.00783189	0.352244	-2.83894							0.0168143	0.388761	-2.57228
Les.4233.2.A1_at	101256409	LOC101256409	universal stress protein A-like protein-like	XM_004229000 /// XM_004229001	Solyc01g057000.3.1										0.00938476	3.96976	3.96976
Les.4235.1.S1_at	101266327	LOC101266327	pollen-specific protein C13-like	XM_004237367	Solyc04g054810.3.1							7.73286e-06	2.16615	2.16615							1.15093e-05	2.16006	2.16006
Les.4242.2.S1_at	101262805	LOC101262805	lipoxygenase homology domain-containing protein 1-like	XM_004237355	Solyc04g054980.3.1							0.000631268	3.35958	3.35958							0.000255263	3.96719	3.96719
Les.4248.2.S1_at	101248152	LOC101248152	uncharacterized LOC101248152	XM_004231537	Solyc02g031860.3.1							0.0266553	2.04541	2.04541							0.00160698	3.14326	3.14326
Les.4258.1.A1_at	101248189	LOC101248189	uncharacterized LOC101248189	XM_004237389	Solyc04g054190.3.1							0.0157551	0.333746	-2.99629
Les.4258.2.S1_at	101261521	LOC101261521	60S acidic ribosomal protein P0-like	XM_004239733	Solyc05g054580.3.1																0.00690535	9.83504	9.83504
Les.4262.1.S1_at	543876	GAL83	SNF1 kinase complex anchoring protein	XM_004252824	Solyc12g099970.2.1																0.0217045	2.26683	2.26683
Les.4263.1.S1_at	543687	infA	translation initiation factor IF1	NM_001247644	Solyc12g098350.1.1							0.000788297	0.428892	-2.33159
Les.4264.1.S1_at	544258	GABA-TP3	gamma-aminobutyrate transaminase subunit precursor isozyme 3	NM_001246848	Solyc12g006450.2.1							3.40687e-05	0.103785	-9.63528							0.000137812	0.129427	-7.72638
Les.4268.1.S1_at	101244430	LOC101244430	aquaporin SIP1-2-like	XM_004249093 /// XM_004249094	Solyc10g078490.2.1							0.00365157	2.30296	2.30296
Les.4271.2.S1_at	101243922	LOC101243922	phenylalanine ammonia-lyase-like	XM_004246602	Solyc09g007920.3.1																0.010989	6.4955	6.4955
Les.4277.1.A1_at	101247376	LOC101247376	24-methylenesterol C-methyltransferase 2-like	XM_004231016	Solyc01g111830.3.1							0.00157817	2.19492	2.19492							0.00104156	2.34533	2.34533
Les.428.1.S1_at	543833	LOC543833	serine/threonine protein kinase pk23	NM_001247217	Solyc03g082500.3.1				0.00141756	2.03297	2.03297	3.59618e-05	2.53957	2.53957							0.000159842	2.29991	2.29991
Les.4281.1.A1_at	101250072	LOC101250072	apyrase-like	XM_004232569	Solyc02g081980.3.1							0.02925	0.452072	-2.21204							0.00127047	0.263577	-3.79396
Les.4287.1.S1_at	101248653	LOC101248653	21 kDa protein-like	XM_004234887	Solyc03g083730.1.1				0.00681012	10.3343	10.3343
Les.4287.2.S1_at	101244534	LOC101244534	probable 26S proteasome non-ATPase regulatory subunit 3-like	XM_004231006	Solyc01g111710.3.1																0.0154905	8.52113	8.52113
Les.4288.1.S1_at	101248036	LOC101248036	pyruvate kinase, cytosolic isozyme-like	XM_004246530 /// XM_004246531	Solyc09g008840.3.1										0.00248136	0.179389	-5.57447				0.0112225	0.281854	-3.54794
Les.4289.2.S1_at	101266585	LOC101266585	proteasome subunit beta type-1-like	XM_004232383	Solyc02g084920.3.1																0.0031536	2.42917	2.42917
Les.429.1.S1_at	101263120	LOC101263120	cytochrome b5	NM_001247278	Solyc06g053180.3.1	0.0326093	3.1263	3.1263				0.000229821	9.98558	9.98558							1.34856e-05	22.1581	22.1581
Les.4292.2.S1_at	101268328	LOC101268328	SKP1-like protein 1B-like	XM_004231001	Solyc01g111650.3.1																0.00270531	2.06503	2.06503
Les.4296.1.S1_at	101250636	LOC101250636	uncharacterized LOC101250636	XM_004230853	Solyc01g110480.3.1							0.00358928	2.09594	2.09594							0.00192427	2.2906	2.2906
Les.4299.1.S1_at	101259064	LOC101259064	polyphenol oxidase F, chloroplastic-like	XM_004245985	Solyc08g074630.2.1	0.0348019	0.160334	-6.23697	0.0118899	12.3985	12.3985	0.0017662	19.5353	19.5353
Les.4300.3.S1_at	101262737	LOC101262737	uncharacterized LOC101262737	XM_004245144	Solyc08g067030.3.1	0.00219257	0.238807	-4.18749				0.000130731	7.14171	7.14171	0.00120874	0.178137	-5.61364				1.50566e-05	11.8947	11.8947
Les.4303.1.S1_at	543868	NRAMP1	root-specific metal transporter	NM_001247389	Solyc11g018530.2.1				0.0168091	0.307751	-3.24939										0.0388687	0.400117	-2.49927
Les.4304.1.S1_at	543795	exp12	expansin12	XM_004238770	Solyc05g007830.3.1	0.00247631	0.214479	-4.66246	0.0296438	0.317802	-3.14661				8.4956e-06	0.0458775	-21.7972
Les.431.1.A1_at	101253914	LOC101253914	uncharacterized LOC101253914	XM_004243177	Solyc07g056030.3.1																0.000826183	0.381339	-2.62234
Les.4311.1.S1_at	543881	GAI	GAI-like protein	NM_001247436	Solyc11g011260.1.1							5.47017e-05	0.453424	-2.20544							2.32951e-05	0.414206	-2.41426
Les.4312.1.A1_at	101249793	LOC101249793	uncharacterized LOC101249793	XM_004233949//XM_010319083//XM_010319084	Solyc03g005015.1.1							0.00128384	0.495077	-2.01989
Les.4312.2.S1_at	101244981	LOC101244981	14 kDa proline-rich protein DC2.15-like	XM_004246019	Solyc08g074480.1.1	0.0252118	0.319108	-3.13373				0.000303996	8.34944	8.34944							3.64402e-05	14.7747	14.7747
Les.4317.1.S1_at	543875	LOC543875	asparagine synthetase [glutamine-hydrolyzing]	XM_004240358	Solyc06g007180.3.1													0.0011412	0.127994	-7.81284	0.00730068	0.229226	-4.3625
Les.4326.1.S1_at	543872	LOC543872	P58IPK	NM_001247403	Solyc09g007630.3.1	0.000585002	0.350616	-2.85212							0.000272204	0.27996	-3.57194
Les.4327.1.S1_at	543796	LOC543796	probable beta-1,4-xylosyltransferase IRX9H	XM_004237991 /// XM_004237992	Solyc04g076910.3.1							0.000236553	7.00698	7.00698							4.0383e-05	10.8466	10.8466
Les.433.2.S1_at	101253544	LOC101253544	proteasome subunit alpha type-3-like	XM_004249291	Solyc10g081130.2.1																0.00891311	4.23393	4.23393
Les.4333.1.S1_at	544066	TSW12	TSW12 protein	NM_001247145	Solyc10g075110.2.1													0.0326699	0.215555	-4.63918
Les.4334.2.S1_at	101248560	LOC101248560	agglutinin alpha chain-like	XM_004235574	Solyc03g121295.1.1	0.00260505	0.433684	-2.30582
Les.4335.1.S1_at	101245136	LOC101245136	putative glycine-rich cell wall structural protein 1	XM_004251879	Solyc12g014630.1.1							0.0477885	6.04058	6.04058							0.0470239	6.43082	6.43082
Les.4337.1.S1_at	101247941	LOC101247941	ubiquinol oxidase 1, mitochondrial-like	XM_004244382	Solyc08g005550.3.1																0.000581397	0.376013	-2.65948
Les.4346.1.S1_at	543736	tEG3	ss-galactosidase	NM_001247913	Solyc12g008840.2.1	4.46941e-06	0.287229	-3.48155	0.000930587	0.434426	-2.30189	2.89057e-06	0.274477	-3.64329	0.00263608	0.480919	-2.07935				0.000676256	0.450418	-2.22016
Les.435.1.S1_at	101253788	LOC101253788	acidic endochitinase-like	XM_004240042	Solyc05g050130.3.1							0.0462367	2.31736	2.31736	0.0156594	3.24047	3.24047				0.032508	2.55646	2.55646
Les.4355.2.A1_at	101250112	LOC101250112	uncharacterized LOC101250112	XM_004238178	Solyc04g079940.3.1	4.41581e-07	5.24198	5.24198	0.000885703	2.52595	2.52595	0.0177409	4.18973	4.18973	4.96003e-06	4.60846	4.60846				0.0195814	4.26147	4.26147
Les.4358.2.S1_a_at	101247256	LOC101247256	pre-mRNA-splicing factor SF2-like	XM_004247372 /// XM_004247373	Solyc09g075090.1.1																6.38982e-05	2.25879	2.25879
Les.4365.1.S1_at	543901	GPAT	glycerol-3-phosphate acyltransferase	NM_001247501	Solyc08g076470.3.1							0.000164041	7.52273	7.52273							0.000182372	7.82914	7.82914
Les.4368.1.S1_s_at	544060	LOC544060	extensin (class II)	XM_004249806	---				0.00340504	4.2298	4.2298	0.000993398	4.5232	4.5232							0.0129823	2.95058	2.95058
Les.4376.1.S1_at	101260931	LOC101260931	uncharacterized LOC101260931	XM_004237802	Solyc04g072240.3.1													0.000889431	2.04375	2.04375	0.000120711	2.26125	2.26125
Les.4377.2.S1_at	101261236	LOC101261236	60S ribosomal protein L19-2-like	XM_004240505	Solyc06g009210.3.1							0.0212982	2.82083	2.82083							0.00109515	5.27701	5.27701
Les.438.1.S1_at	543527	LEJA1	jasmonic acid 1	NM_001309791 /// NM_001309794 ///	Solyc05g007180.3.1	0.00144065	0.302129	-3.30985							0.00761941	0.345467	-2.89463
Les.4385.3.S1_at	101250771	LOC101250771	ABC transporter F family member 1-like	XM_004251063	Solyc11g069090.2.1																0.00243263	7.5873	7.5873
Les.4390.1.A1_at	101249394	LOC101249394	hydroxymethylglutaryl-CoA synthase-like	XM_004245613	---																0.000813493	0.374555	-2.66983
Les.4396.1.S1_at	101245440	LOC101245440	peroxisome biogenesis protein 3-2-like	XM_004252221	Solyc12g040480.2.1																0.0038257	0.474703	-2.10658
Les.4397.1.S1_at	---	---	subunit of exocyst complex 8 (AHRD V3.3 --* AT3G10380.2)	---	Solyc06g059870.1.1										0.00129798	3.06726	3.06726
Les.4403.1.A1_at	543586	MAF1	MFP1 attachment factor 1	NM_001247264	Solyc04g078380.2.1																0.00543375	0.421663	-2.37156
Les.4405.1.A1_at	101244176	LOC101244176	magnesium-chelatase subunit ChlH, chloroplastic	XM_004236562	Solyc04g015750.3.1							0.0385491	0.337961	-2.95892							0.0430716	0.336237	-2.97409
Les.441.1.S1_s_at	544107	cevi19	lipid desaturase-like protein	NM_001305821	Solyc12g044950.2.1	0.000268063	0.218069	-4.58571	0.000225074	0.176587	-5.66293	0.00665877	2.77564	2.77564	0.0287837	0.414744	-2.41112				2.18571e-05	7.3671	7.3671
Les.4426.2.S1_s_at	778358	MT4	Metallothionein-like protein	NM_001247362	Solyc06g076140.3.1	0.0349875	0.492346	-2.03109													0.00931837	2.55173	2.55173
Les.4427.2.S1_at	101254763	LOC101254763	60S ribosomal protein L36-2-like	XM_004234359	Solyc03g025520.3.1							0.000375254	2.0489	2.0489							0.000330366	2.11603	2.11603
Les.4429.1.S1_at	101267573	LOC101267573	protein C2-DOMAIN ABA-RELATED 11	XM_004250255	Solyc11g012780.2.1				0.00183744	2.32835	2.32835	0.000118682	2.43894	2.43894							0.00106515	2.06556	2.06556
Les.4438.2.S1_at	101244163	LOC101244163	uncharacterized LOC101244163	XM_004234778	Solyc03g063350.3.1				0.0251911	0.485058	-2.06161										0.0145534	2.09592	2.09592
Les.4444.1.S1_s_at	543723	CycD3;3	CycD3;3 protein	NM_001247829	Solyc04g078470.3.1	0.0143023	0.391022	-2.5574							0.00153045	0.232974	-4.29233				0.0329011	2.27618	2.27618
Les.4450.1.S1_at	543708	MADS-RIN	MADS-box transcription factor	NM_001247741	Solyc05g012020.3.1																0.00132563	0.467704	-2.1381
Les.4455.1.S1_at	543670	LOC543670	plastid quinol oxidase	NM_001247582	Solyc11g011990.2.1							5.6055e-06	0.24059	-4.15645							0.000133627	0.332117	-3.01099
Les.4459.1.S1_s_at	544160	AGP-1	Arabinogalactan 1	NM_001247514	Solyc02g092790.3.1							4.65769e-05	13.2288	13.2288				0.0350358	0.299829	-3.33523	2.63121e-06	30.3024	30.3024
Les.446.2.S1_at	101247077	LOC101247077	uncharacterized LOC101247077	XM_004231015	Solyc01g111810.3.1																0.00652388	2.58625	2.58625
Les.4462.1.S1_at	101244435	LOC101244435	heat shock factor protein HSF24-like	XM_004231986//NM_001321450	Solyc02g090820.2.1				9.53301e-05	2.77887	2.77887				0.00142238	2.14348	2.14348
Les.4465.1.S1_x_at	---	---	Ubiquitin-conjugating enzyme E2-like protein (AHRD V3.3 ***Q2PYY4_SOLTU)	---	Solyc06g007510.3.1							0.0195924	0.474823	-2.10605							0.000984185	0.304004	-3.28943
Les.4472.1.S1_at	544249	hqt	hydroxycinnamoyl CoA quinate transferase	NM_001247921	Solyc07g005760.3.1							0.000436171	0.369806	-2.70412				5.169e-05	0.252052	-3.96743	7.97537e-09	0.0790519	-12.6499
Les.4473.1.S1_at	543797	spe4	spe4 protein	NM_001247098	Solyc08g061970.3.1							0.000460313	3.64665	3.64665	0.0298694	0.455597	-2.19492	0.0218109	0.432619	-2.3115
Les.4475.1.S1_at	101257657	LOC101257657	double-stranded RNA-binding protein 6	XM_004237957	Solyc04g076420.3.1																3.01485e-05	0.487717	-2.05037
Les.4482.1.S1_at	101243822	SlFBA4	fructose 1,6-bisphosphate aldolase	NM_001346977	Solyc09g059040.3.1	0.00116835	0.478886	-2.08818
Les.4483.1.S1_at	543917	NAC1	NAC domain protein	NM_001247553	Solyc04g009440.3.1	0.00218251	4.70574	4.70574	7.8072e-05	12.1583	12.1583				0.0052281	4.64085	4.64085
Les.4487.1.S1_at	---	---	LOW QUALITY:DNA repair metallo-beta-lactamase family protein (AHRDV3.3 --* AT3G26680.3)	---	Solyc12g062450.2.1							0.000698767	0.380981	-2.6248							0.00459776	0.45738	-2.18636
Les.449.1.A1_at	101255010	LOC101255010	uncharacterized LOC101255010	XM_004242968	Solyc07g006920.3.1				0.0137263	2.01178	2.01178							0.00723051	2.17486	2.17486
Les.4490.1.S1_at	101259741	LOC101259741	protein disulfide-isomerase LQY1-like	XM_004238299 /// XM_004238300	Solyc04g081320.3.1							0.00753128	0.433803	-2.30519							0.00246171	0.364064	-2.74677
Les.4491.1.S1_at	544234	LOC544234	lecithine cholesterol acyltransferase-like protein	NM_001247826	Solyc02g068920.3.1							1.0693e-05	0.4964	-2.01451
Les.4493.1.S1_at	101249777	LOC101249777	ribulose bisphosphate carboxylase/oxygenase activase, chloroplastic-like	XR_183213	Solyc10g086580.2.1										0.0104463	4.53359	4.53359
Les.4493.2.A1_at	101254150	LOC101254150	oligopeptidase A-like	XM_004231932	Solyc02g091580.3.1																0.00392406	0.493201	-2.02757
Les.4496.1.S1_at	101246381	LOC101246381	pathogenesis-related protein STH-2-like	XM_004247747	Solyc09g090980.3.1	0.000111521	0.36844	-2.71414
Les.45.1.S1_at	544082	TPM-1	osmotin-like protein OSML13	NM_001309287	Solyc08g080650.3.1				0.0141256	2.24343	2.24343							0.000417972	3.67161	3.67161
Les.4500.1.S1_at	101251967	LOC101251967	uncharacterized LOC101251967	XM_004235911	Solyc03g116670.3.1										0.0116616	2.11489	2.11489
Les.4501.1.S1_at	101265571	LOC101265571	probable glutathione S-transferase-like	XM_004246333	Solyc09g011590.3.1																0.000154395	0.426759	-2.34324
Les.4503.2.S1_at	101258804	LOC101258804	14 kDa zinc-binding protein-like	XM_004249309	Solyc10g081310.2.1							0.00457285	2.05387	2.05387							0.000300923	2.81229	2.81229
Les.4504.2.S1_at	101257139	LOC101257139	inner membrane protein PPF-1, chloroplastic-like	XM_004250918	Solyc11g066110.2.1				0.00396775	0.352575	-2.83628	0.0042016	0.396571	-2.52162				0.0331198	0.485279	-2.06067	0.00309855	0.309915	-3.22669
Les.4505.3.S1_at	101265681	LOC101265681	stromal 70 kDa heat shock-related protein, chloroplastic-like	XM_004230397	Solyc01g103450.3.1																0.000278669	2.23695	2.23695
Les.4507.1.S1_at	101252341	LOC101252341	40S ribosomal protein S17-4-like	XM_004249371	Solyc10g083165.1.1																0.000166757	2.36798	2.36798
Les.4510.2.S1_at	101261290	LOC101261290	40S ribosomal protein S25-2	XM_004233120	Solyc02g069850.3.1							0.0231078	0.460635	-2.17092							0.00102433	0.279873	-3.57305
Les.4513.1.S1_at	101258854	LOC101258854	uncharacterized LOC101258854	XM_004238123 /// XM_004238124	Solyc04g079180.3.1							0.0201006	4.57365	4.57365							0.00467677	7.34318	7.34318
Les.4514.2.S1_at	101256324	LOC101256324	uncharacterized LOC101256324	XM_004229200	Solyc01g066720.3.1							0.000448448	2.7822	2.7822							8.7166e-05	3.48166	3.48166
Les.4519.2.S1_at	101245021	LOC101245021	protein transport protein Sec61 subunit alpha-like	XM_004232985	Solyc02g072130.3.1							0.0410277	2.38335	2.38335							0.0019151	4.45129	4.45129
Les.4522.1.S1_at	544265	XTH6	xyloglucan endotransglucosylase-hydrolase XTH6	NM_001246890	Solyc11g066270.2.1	5.96201e-06	0.14261	-7.01214	0.000266928	0.216311	-4.62297	0.000161266	0.236431	-4.22957	0.000265842	0.21617	-4.62599				3.45091e-05	0.178603	-5.59902
Les.4523.1.S1_at	543913	XTH5	xyloglucan endotransglucosylase-hydrolase XTH5	NM_001247541	Solyc01g081060.3.1																1.67927e-05	0.461607	-2.16634
Les.4524.1.S1_at	544204	AREB	AREB-like protein	NM_001247667	Solyc04g078840.3.1	0.000901319	2.84534	2.84534	0.0148604	0.456127	-2.19237	0.0125768	2.06053	2.06053	0.00140776	3.02875	3.02875	3.41216e-06	0.136394	-7.33171
Les.4528.1.S1_at	606710	LOC606710	polyphenol oxidase A	XM_004245981	Solyc08g074680.3.1				0.0155466	3.43364	3.43364										0.000112456	0.0705585	-14.1726
Les.4530.1.S1_at	543916	XTH9	xyloglucan endotransglucosylase-hydrolase XTH9	NM_001247549	Solyc12g011030.2.1							0.00674397	4.7035	4.7035				0.00140286	0.116996	-8.54729	0.000402774	9.81788	9.81788
Les.4533.1.S1_at	543928	EIN2	ethylene signaling protein	NM_001247589	Solyc09g007870.3.1							0.0032794	0.433395	-2.30737
Les.4542.1.S1_at	101251215	LOC101251215	signal recognition particle 54 kDa protein, chloroplastic-like	XM_004246455 /// XM_004246456	Solyc09g009940.3.1							0.00028839	0.417977	-2.39248							0.00152609	0.475397	-2.1035
Les.455.2.S1_at	101256310	LOC101256310	plasminogen activator inhibitor 1 RNA-binding protein-like	XM_004244658	---																0.00783826	5.99474	5.99474
Les.457.1.S1_at	101255737	LOC101255737	uncharacterized LOC101255737	XM_004230451 /// XM_004230452	Solyc01g104190.2.1	0.00774629	0.449265	-2.22586				0.00249441	2.56424	2.56424							0.00257022	2.62953	2.62953
Les.4573.1.S1_at	101246321	LOC101246321	uncharacterized LOC101246321	XM_004234783 /// XM_004234784	Solyc03g063600.4.1				0.000341879	2.6642	2.6642	7.66206e-06	3.50038	3.50038							3.59492e-05	3.08803	3.08803
Les.4577.1.S1_at	101259068	LOC101259068	protein SSUH2 homolog	XM_004246311	Solyc09g011880.3.1	0.000365092	2.18717	2.18717	0.00118335	2.15	2.15				0.00028215	2.45786	2.45786
Les.4583.1.S1_at	101257677	LOC101257677	UDP-glucuronate 4-epimerase 1-like	XM_004242594	Solyc07g006220.2.1							4.60124e-06	3.84176	3.84176	0.00654846	0.498793	-2.00484				9.33268e-07	4.84208	4.84208
Les.459.1.A1_at	101268189	LOC101268189	uncharacterized LOC101268189	XM_004240527	---							0.0175497	0.333234	-3.0009							0.0397905	0.383866	-2.60507
Les.4593.1.S1_at	101249527	LOC101249527	protein CfxQ-like	XM_004251558 /// XM_004251559	Solyc12g007100.2.1							4.36889e-06	2.81608	2.81608							8.05106e-07	3.39461	3.39461
Les.4594.1.S1_at	101264726	LOC101264726	phosphomethylpyrimidine synthase, chloroplastic-like	XM_004240350	Solyc06g006080.3.1	0.00285856	2.25981	2.25981	0.00490165	0.429447	-2.32858				0.00163871	2.66389	2.66389	0.0108463	2.11029	2.11029
Les.4598.1.S1_at	101248635	LOC101248635	uncharacterized LOC101248635	XM_004249856	Solyc11g005920.2.1										0.00285584	2.21421	2.21421
Les.460.1.A1_at	101266688	LOC101266688	uncharacterized LOC101266688	XM_004232797	Solyc02g078560.3.1							0.00582829	0.394301	-2.53613							0.00301953	0.348734	-2.86751
Les.4603.1.S1_at	101250929	LOC101250929	histone H3.2-like	XM_004248075	Solyc10g008910.1.1							0.0150049	3.21159	3.21159
Les.4604.1.S1_at	101258781	LOC101258781	zinc finger protein CONSTANS-LIKE 13-like	XM_004247410	Solyc09g074560.3.1							1.87285e-05	0.301687	-3.31469							8.50173e-06	0.266426	-3.75339
Les.4605.1.S1_at	101255003	LOC101255003	uncharacterized LOC101255003	XM_004240728	Solyc06g030470.3.1							0.000217922	5.07522	5.07522							1.09709e-05	9.15386	9.15386
Les.4607.1.S1_at	101257817	LOC101257817	uncharacterized LOC101257817	XM_004248972 /// XM_004248973 /// XM_004248974	Solyc10g074790.2.1										0.00972792	2.24623	2.24623
Les.4610.1.S1_at	101267842	LOC101267842	60S ribosomal protein L18-2-like	XM_004247356	Solyc09g075290.3.1							0.000195789	2.67935	2.67935							1.95819e-05	3.53709	3.53709
Les.4617.1.S1_at	101262732	LOC101262732	NADP-dependent glyceraldehyde-3-phosphate dehydrogenase-like	XM_004242528	Solyc07g005390.3.1																0.000696346	0.196018	-5.10157
Les.4618.1.S1_at	101260928	LOC101260928	FAD-dependent urate hydroxylase-like	XM_004237207	Solyc04g025650.3.1	0.0116975	2.57329	2.57329	0.0288013	2.44042	2.44042				0.016691	2.69812	2.69812
Les.462.1.S1_at	101253371	LOC101253371	alpha-1,4-glucan-protein synthase [UDP-forming] 2	---	Solyc04g005340.2.1				0.0285195	2.34572	2.34572										0.0100446	0.385528	-2.59385
Les.4621.1.S1_at	101250433	LOC101250433	serine/threonine-protein kinase SAPK3-like	XM_004245785	Solyc08g077780.3.1	0.00284556	2.25669	2.25669	0.00102063	2.81692	2.81692				0.014206	2.03667	2.03667	0.00686766	0.448527	-2.22952
Les.4625.1.S1_at	101261196	LOC101261196	electron transfer flavoprotein subunit alpha, mitochondrial-like	XM_004251427	Solyc12g005200.2.1																9.77988e-05	0.363073	-2.75426
Les.4626.1.S1_at	101258920	LOC101258920	transcription factor UNE12-like	XM_004233980	Solyc03g005355.1.1							0.0037274	0.318792	-3.13684							0.00613653	0.33417	-2.99249
Les.4628.1.S1_at	101252675	LOC101252675	phosphoenolpyruvate/phosphate translocator 2, chloroplastic-like	XM_004236165	Solyc03g112870.3.1																6.37772e-05	0.383408	-2.60819
Les.463.2.S1_at	101254112	LOC101254112	acetolactate synthase 2, chloroplastic-like	XM_010326113	Solyc07g061940.3.1																0.000600545	8.07014	8.07014
Les.4631.1.S1_at	101258609	LOC101258609	serine/threonine-protein kinase PBS1-like	XM_004249561	Solyc10g085990.2.1							0.0313685	2.08417	2.08417							0.00461192	2.87431	2.87431
Les.4644.1.S1_at	101245325	LOC101245325	ADP-ribosylation factor-binding protein GGA3-like	XM_004251124	Solyc11g071270.2.1																0.000475195	0.478521	-2.08977
Les.4652.1.S1_at	101256939	LOC101256939	uncharacterized LOC101256939	XM_004251000 /// XM_004251001	Solyc11g067260.2.1							0.0148513	0.401	-2.49376
Les.4656.1.S1_at	101252245	LOC101252245	DNA-directed RNA polymerase III subunit RPC5-like	XM_004232337	Solyc02g085560.3.1							0.000465482	0.472273	-2.11742							0.000918983	0.48879	-2.04587
Les.4663.1.S1_at	101260521	LOC101260521	threonine synthase, chloroplastic-like	XM_004235528 /// XM_004235529	Solyc03g121910.1.1																0.00240741	2.02715	2.02715
Les.467.1.S1_at	101247067	LOC101247067	glycine-rich RNA-binding protein 2, mitochondrial-like	XM_004247834	Solyc09g092320.3.1	0.00550869	0.367556	-2.72067							0.00225497	0.281728	-3.54952				0.0175754	2.34393	2.34393
Les.4671.1.S1_at	101249818	LOC101249818	uncharacterized LOC101249818	XM_004238091	Solyc04g078680.3.1				1.03362e-06	2.30299	2.30299
Les.4674.1.S1_at	101252433	LOC101252433	cycloartenol-C-24-methyltransferase 1-like	XM_004229602	Solyc01g087560.3.1										0.00217625	0.472326	-2.11718	0.000675423	0.421277	-2.37374
Les.4677.1.S1_at	101267183	LOC101267183	uncharacterized LOC101267183	XM_004232217	Solyc02g087260.1.1																2.04221e-05	2.49639	2.49639
Les.468.1.S1_at	101258377	LOC101258377	histone deacetylase 6-like	XM_004241464	Solyc06g071680.3.1							0.0323355	3.88278	3.88278							0.00147831	9.82237	9.82237
Les.4683.1.A1_at	101264429	LOC101264429	DAG protein, chloroplastic-like	XM_004240434	Solyc06g008220.3.1							9.14421e-05	0.314764	-3.17699							2.17841e-05	0.256456	-3.8993
Les.4684.1.S1_at	101257694	LOC101257694	CBL-interacting serine/threonine-protein kinase 3-like	XM_004228445 /// XM_004228446 /// XM_004228447	Solyc01g008850.3.1				0.00250579	4.50712	4.50712
Les.4691.1.S1_at	101244573	LOC101244573	uncharacterized LOC101244573	XM_004237378	Solyc04g054470.3.1																0.000872766	0.495735	-2.01721
Les.4692.1.S1_at	101246796	LOC101246796	peroxidase 27-like	XM_004251464	Solyc12g005790.2.1	2.80065e-05	0.151771	-6.58886	0.0131447	0.361861	-2.7635				0.000492427	0.204547	-4.88884
Les.4693.1.S1_at	544185	P4	pathogenesis-related protein P4	NM_001247594	Solyc09g007010.1.1							0.0421033	18.3265	18.3265				0.00268421	185.106	185.106
Les.4697.1.S1_at	101264502	LOC101264502	zinc finger protein NUTCRACKER-like	XM_004235542 /// XM_004235543	Solyc03g121660.3.1				0.0181338	2.08517	2.08517	0.00622184	2.19506	2.19506
Les.470.2.A1_at	101266240	LOC101266240	uncharacterized LOC101266240	XM_004243962	Solyc07g066060.3.1																0.0390654	0.385646	-2.59305
Les.4701.1.S1_at	101250055	LOC101250055	probable aldo-keto reductase 4-like	XR_183152	Solyc09g097960.3.1							0.000129098	0.277039	-3.6096	0.016043	2.16306	2.16306				6.32364e-07	0.123344	-8.10738
Les.4707.1.S1_at	101254471	LOC101254471	probable pectate lyase 18-like	XM_004236255	Solyc03g111690.3.1										5.76188e-05	0.101455	-9.85656
Les.471.1.A1_at	101244548	LOC101244548	subtilisin-like protease-like	XM_004233234	Solyc02g068280.3.1							0.00154092	0.370123	-2.7018							0.00353569	0.39902	-2.50614
Les.4718.1.S1_at	101257698	LOC101257698	CTP synthase-like	XM_004229003	Solyc01g056850.3.1							0.00102198	0.415729	-2.40541				0.00276687	0.420788	-2.37649	4.77872e-05	0.288181	-3.47004
Les.4719.1.A1_at	101258384	LOC101258384	uncharacterized LOC101258384	XM_004242844 /// XM_004242845	Solyc07g017400.3.1							0.0316684	0.191367	-5.22555							0.00425581	0.0898327	-11.1318
Les.4724.1.S1_at	101264894	LOC101264894	glutaminyl-peptide cyclotransferase-like	XM_004234172	Solyc03g007920.3.1													0.000115278	3.46843	3.46843
Les.4726.1.S1_at	101244727	LOC101244727	uncharacterized LOC101244727	XM_004249432	Solyc10g083960.2.1							0.000375131	0.388318	-2.57521
Les.4727.1.S1_at	101250401	LOC101250401	probable nucleoredoxin 1-like	XM_004238614	Solyc05g005460.3.1				0.0332666	2.46479	2.46479							0.0135949	2.9261	2.9261
Les.4730.1.S1_at	101252120	LOC101252120	acyl-coenzyme A thioesterase 8-like	XM_004229851	Solyc01g094550.3.1	6.23555e-06	2.22138	2.22138	4.99122e-07	2.98117	2.98117	7.13938e-06	2.2014	2.2014	6.92746e-06	2.42171	2.42171
Les.4737.1.S1_at	101245814	LOC101245814	uncharacterized LOC101245814	XM_004232638 /// XM_004232639	Solyc02g081030.3.1				0.00052885	2.56346	2.56346
Les.474.3.S1_at	101253814	LOC101253814	aminopeptidase N-like	XM_004245542	Solyc08g081250.3.1							0.0419993	2.221	2.221							0.00192927	3.96726	3.96726
Les.4740.1.S1_at	101259869	LOC101259869	uncharacterized LOC101259869	XM_004228453 /// XM_004228454	Solyc01g008780.3.1				0.0100924	0.486732	-2.05452
Les.4741.1.S1_at	101243810	LOC101243810	uncharacterized aarF domain-containing protein kinase At4g31390, chloroplastic	XM_004246015	Solyc08g074560.3.1							0.000346848	0.220205	-4.54121							0.000132769	0.178728	-5.5951
Les.4744.1.S1_at	101250028	LOC101250028	putative G3BP-like protein-like	XM_004242363	Solyc06g083300.3.1				0.0281065	0.423295	-2.36242										0.00176862	3.41863	3.41863
Les.4749.1.S1_at	101263759	LOC101263759	uncharacterized LOC101263759	XM_004229972	Solyc01g096360.3.1	0.0133196	0.395831	-2.52633							0.0284461	0.407839	-2.45195
Les.4754.1.S1_at	101253061	LOC101253061	protein notum homolog	XM_004234353	Solyc03g025600.3.1	8.50871e-07	0.271096	-3.68873							7.00657e-05	0.367204	-2.72329
Les.4759.1.S1_at	101252719	LOC101252719	40S ribosomal protein S3a-like	XM_004247541	Solyc09g082520.3.1																7.95894e-05	2.19948	2.19948
Les.476.2.S1_at	101257580	LOC101257580	pescadillo homolog	XM_004243516	Solyc07g047670.3.1				0.0340943	0.389864	-2.565										0.00407367	3.50929	3.50929
Les.4760.1.S1_at	101257080	LOC101257080	uncharacterized LOC101257080	XM_004239891	Solyc05g052630.3.1							4.34481e-05	0.456085	-2.19258
Les.4761.1.S1_at	101244564	LOC101244564	serine carboxypeptidase-like 33-like	XM_004252885	Solyc12g099160.2.1	0.000675288	2.24678	2.24678
Les.4766.1.S1_at	101259800	LOC101259800	snakin-2-like	XM_004232442	Solyc02g083880.3.1				0.00381432	5.3457	5.3457	0.000155819	8.8406	8.8406				0.0362147	0.321849	-3.10705	0.000598534	7.01177	7.01177
Les.4769.1.S1_at	100134886	EXLA1	expansin-like protein precursor	NM_001247807	Solyc01g112000.3.1							0.000362208	4.77883	4.77883							2.27815e-05	8.24712	8.24712
Les.477.1.S1_at	101260459	LOC101260459	hornerin-like	XM_004245480	Solyc08g082120.2.1							0.000183583	0.397139	-2.51801				6.32689e-06	0.245171	-4.07879	0.0011339	0.458856	-2.17933
Les.4773.1.S1_at	101250111	LOC101250111	uncharacterized LOC101250111	XM_004238092 /// XM_004238093 /// XM_004238094 /// XM_004238095	Solyc04g078750.3.1				0.000288306	2.12809	2.12809	1.79878e-07	3.58279	3.58279							4.40175e-07	3.4188	3.4188
Les.4774.1.S1_at	101265552	LOC101265552	uncharacterized LOC101265552	XM_004241995 /// XM_004241996	Solyc06g060090.2.1				8.33395e-06	2.37848	2.37848	8.73345e-06	2.16389	2.16389							3.39934e-05	2.02595	2.02595
Les.4777.1.S1_at	101265487	LOC101265487	probable receptor-like serine/threonine-protein kinase At5g57670-like	XM_004230991	Solyc01g111570.3.1																0.00108661	0.43864	-2.27977
Les.4779.1.S1_at	101244142	LOC101244142	mitochondrial uncoupling protein 5-like	XM_004250092	Solyc11g010500.1.1							0.000225803	4.31063	4.31063							7.98533e-05	5.31234	5.31234
Les.4780.1.S1_at	101257219	LOC101257219	probable protein phosphatase 2C 63-like	XM_004248720	Solyc10g049630.2.1	0.00482286	3.06309	3.06309				0.00713412	2.87363	2.87363							0.00335965	3.36826	3.36826
Les.4782.1.S1_at	101246342	LOC101246342	inositol-tetrakisphosphate 1-kinase 2-like	XM_004238001	Solyc04g077120.3.1							0.0042026	0.4611	-2.16873
Les.4783.1.S1_at	101256237	LOC101256237	calcium-binding protein CML24-like	XM_004231939	---	0.0412348	2.65192	2.65192
Les.479.1.S1_at	544266	Dea1	arachidonic acid-induced DEA1	NM_001246895	Solyc08g078900.1.1	0.00343891	0.299623	-3.33753				0.0038289	3.27835	3.27835							0.00119416	4.15305	4.15305
Les.4792.1.S1_at	101251658	LOC101251658	ubiquitin carboxyl-terminal hydrolase 6-like	XM_004252323	Solyc12g044740.2.1							0.0380205	2.73683	2.73683							0.00257581	5.13815	5.13815
Les.4793.1.S1_at	101249513	LOC101249513	protein SAMHD1 homolog	XM_004232243	Solyc02g086900.3.1				0.00476296	2.12888	2.12888
Les.4807.1.S1_at	101259275	LOC101259275	GEM-like protein 5-like	XM_004245730	Solyc08g078510.3.1	0.00226225	2.98825	2.98825				0.0128761	2.32681	2.32681	0.00121953	3.75351	3.75351				0.0209305	2.21792	2.21792
Les.4808.1.S1_at	101265923	LOC101265923	leucine-rich repeat extensin-like protein 4-like	XM_004239278	Solyc05g026240.2.1	0.00368751	0.442735	-2.25869				0.00654632	2.11563	2.11563							0.000610525	2.86064	2.86064
Les.4819.1.S1_at	100736433	hsc70	heat shock protein cognate 70	NM_001247562	Solyc06g076020.3.1	0.00306195	5.11475	5.11475	0.0220151	3.77377	3.77377	2.25404e-05	15.8295	15.8295	0.0363148	3.30849	3.30849				0.000111714	11.6116	11.6116
Les.4825.1.S1_at	101256537	LOC101256537	heparanase-like protein 3-like	XM_004249554	Solyc10g085225.1.1				0.0198869	3.3649	3.3649	0.0253106	2.81546	2.81546
Les.4826.1.S1_at	101250301	LOC101250301	uncharacterized LOC101250301	XM_004239028	Solyc05g012600.3.1	0.00393065	0.420926	-2.37572	0.0031791	0.369232	-2.70833							0.00702271	0.411434	-2.43053
Les.4829.1.S1_at	100125906	ODD	2-oxoglutarate-dependent dioxygenase	NM_001247695	Solyc12g006380.2.1	0.000172038	10.0922	10.0922	0.0032085	6.29346	6.29346				8.64032e-05	15.9018	15.9018				0.00145019	0.152567	-6.55448
Les.4830.1.S1_at	101262800	LOC101262800	polynucleotide 5'-hydroxyl-kinase NOL9-like	XM_004236114	Solyc03g113610.3.1																0.000509856	2.33956	2.33956
Les.4839.1.A1_at	778281	H1	histone H1	NM_001247056	Solyc06g084020.3.1	0.000419782	0.411699	-2.42896	0.00675974	0.498513	-2.00597
Les.4843.1.S1_at	101264151	LOC101264151	uncharacterized LOC101264151	XM_004229331	Solyc01g079310.3.1							7.60752e-05	0.418436	-2.38985							0.000352483	0.463375	-2.15808
Les.4844.1.S1_at	101256566	LOC101256566	metal-nicotianamine transporter YSL2-like	XM_010319745	Solyc03g082620.3.1										0.00159729	2.13134	2.13134
Les.4854.1.S1_at	101267611	LOC101267611	calvin cycle protein CP12-1, chloroplastic	XM_010323569	Solyc06g009630.1.1							0.00844405	0.301979	-3.31149							0.0201463	0.346213	-2.8884
Les.4855.1.S1_at	101248885	LOC101248885	hypersensitive-induced response protein 1-like	XM_004241515	Solyc06g071050.3.1										5.20886e-05	2.07803	2.07803
Les.4857.2.S1_at	101261537	LOC101261537	nudix hydrolase 8-like	XM_004244511	Solyc08g007240.3.1	0.0324822	2.78208	2.78208													0.00301754	0.20748	-4.81973
Les.4862.1.S1_at	101250995	LOC101250995	ras-related protein RABE1c-like	XM_004240305	Solyc06g005340.3.1																0.00138362	0.445048	-2.24695
Les.4863.1.S1_at	101253854	LOC101253854	isoleucine--tRNA ligase, cytoplasmic-like	XM_004250209	Solyc11g012140.2.1							0.000379779	0.260528	-3.83836							0.00626831	0.377814	-2.64681
Les.4864.1.S1_at	101260038	LOC101260038	protein kinase APK1A, chloroplastic-like	XM_004236697	Solyc04g011520.3.1				0.00253033	2.56634	2.56634
Les.4866.1.S1_at	101254361	LOC101254361	ras-related protein RABA1f-like	XM_004234050	Solyc03g006270.3.1																0.000971437	0.44233	-2.26076
Les.4870.1.S1_at	101256817	LOC101256817	calcium-binding protein CAST-like	XM_004248970	Solyc10g074740.1.1							0.000735853	2.12723	2.12723
Les.4879.1.S1_at	101266162	LOC101266162	uncharacterized LOC101266162	XM_004229898	Solyc01g095000.3.1							9.53467e-05	0.195701	-5.10983							0.00104687	0.272056	-3.67571
Les.4880.1.S1_at	101252373	LOC101252373	cytochrome P450 71A1-like	XM_004235500	Solyc03g122350.3.1	0.000277776	3.72425	3.72425				0.000193439	3.91596	3.91596	3.1989e-05	6.13483	6.13483				7.91083e-05	4.65094	4.65094
Les.4883.1.S1_at	101257420	LOC101257420	U-box domain-containing protein 2	XM_004231944	Solyc02g091430.3.1							4.10417e-05	0.37137	-2.69273							0.000821481	0.471836	-2.11938
Les.4886.1.S1_at	101264367	LOC101264367	serine/threonine-protein kinase Nek2-like	XM_004247145	Solyc09g065570.3.1	0.0232355	0.415112	-2.40899				0.00122771	3.94564	3.94564	0.0138609	0.338802	-2.95157
Les.4895.1.S1_at	101262372	LOC101262372	transcription factor DIVARICATA-like	XM_004249902	Solyc11g006720.2.1	1.194e-05	5.16481	5.16481	8.22538e-07	9.8224	9.8224	0.0120307	2.10798	2.10798	9.76654e-05	4.55003	4.55003
Les.4896.1.S1_at	101247921	LOC101247921	olee1-like protein-like	XR_182773	Solyc05g051870.3.1	0.00429797	0.427158	-2.34105	0.00255096	0.359978	-2.77794				5.99594e-05	0.213827	-4.67667
Les.490.1.A1_at	101247293	LOC101247293	protein mrp homolog	XM_004251551 /// XM_004251552	Solyc12g007010.2.1							0.00327069	0.353325	-2.83025							0.00182446	0.31405	-3.18421
Les.4900.1.S1_at	543933	LOC543933	alpha/beta fold family protein	NM_001247607	Solyc02g085180.4.1							0.00539554	0.49658	-2.01377
Les.4912.1.S1_at	101263761	LOC101263761	peroxisomal adenine nucleotide carrier 1-like	XM_004230139	Solyc01g098910.3.1	0.00223332	2.26048	2.26048	0.000482276	2.98908	2.98908	2.41491e-05	3.72574	3.72574	0.00179293	2.55471	2.55471				0.000521416	2.72055	2.72055
Les.4913.1.A1_at	101247957	LOC101247957	tRNA-dihydrouridine(16/17) synthase [NAD(P)(+)]	NM_001329118	Solyc01g087300.3.1							0.00336076	0.391489	-2.55435							0.00167574	0.346719	-2.88418
Les.4921.1.S1_at	101248120	LOC101248120	uncharacterized LOC101248120	XM_004243239	Solyc02g076820.3.1																0.0135866	2.32338	2.32338
Les.4922.1.A1_at	---	---	Ribosomal RNA small subunit methyltransferase A (AHRD V3.3 ***A0A0B0NTG7_GOSAR)	---	Solyc11g010625.1.1							0.0439075	0.136135	-7.34567							0.00405365	0.0428734	-23.3245
Les.4923.1.S1_at	101261662	LOC101261662	protein LHY-like	XM_004248368	Solyc10g005080.3.1				0.00650423	3.74455	3.74455	0.00208709	0.250436	-3.99303							0.00824189	0.309375	-3.23232
Les.4924.1.S1_at	101260176	LOC101260176	peptide transporter PTR3-A-like	XM_004247709	Solyc09g090470.3.1																0.0315764	0.350099	-2.85634
Les.493.1.A1_at	101256183	LOC101256183	serine/threonine-protein kinase PBS1-like	XM_004239257	Solyc05g024290.3.1				0.00740812	2.27608	2.27608
Les.4930.1.A1_at	543574	ASR1	abscisic stress ripening protein 1	NM_001247208	Solyc04g071610.3.1				0.0443117	2.37908	2.37908	0.00402876	0.303786	-3.29179							1.76053e-05	0.110089	-9.08355
Les.4933.1.S1_at	101246727	LOC101246727	uncharacterized LOC101246727	XM_004241254	Solyc06g074620.3.1													0.0289535	0.440267	-2.27135	0.00344415	2.94716	2.94716
Les.4934.1.S1_at	101254202	LOC101254202	uncharacterized LOC101254202	XM_004239118	Solyc05g014120.1.1							9.65588e-05	0.401081	-2.49326							2.8052e-05	0.347497	-2.87772
Les.4938.1.S1_at	101244745	LOC101244745	uncharacterized LOC101244745	XM_004251457	Solyc12g005700.2.1				0.0275317	0.482842	-2.07107	2.91997e-05	4.69877	4.69877							1.45866e-07	11.5922	11.5922
Les.494.3.S1_at	101268039	LOC101268039	26S protease regulatory subunit S10B homolog B-like	XM_004230826	Solyc01g109940.3.1							0.0357841	3.30223	3.30223							0.00197787	7.26415	7.26415
Les.4941.1.S1_at	101251312	LOC101251312	PGR5-like protein 1A, chloroplastic-like	XM_004245620	Solyc08g080050.3.1				0.0163934	0.477435	-2.09453							0.0164673	0.477725	-2.09326
Les.4945.1.S1_at	101251292	LOC101251292	F-box protein At3g58530-like	XM_004240306	Solyc06g005380.3.1							0.00147686	0.430774	-2.3214
Les.4952.1.S1_at	101268099	LOC101268099	peroxidase 9-like	XM_004238239	Solyc04g080760.3.1							0.00340706	0.412964	-2.42152							6.52554e-07	0.122797	-8.14355
Les.4954.1.A1_at	101264240	LOC101264240	ubiquitin-ribosomal fusion protein	NM_001330775	Solyc08g083120.3.1				0.026737	2.85749	2.85749										0.0134409	0.332094	-3.01119
Les.4957.1.S1_at	101244800	LOC101244800	adenosine kinase 2-like	XM_004246605	Solyc09g007940.3.1				0.00125735	2.74887	2.74887
Les.4959.1.S1_at	101264863	LOC101264863	probable aminotransferase TAT2-like	XM_004248207	Solyc10g007110.3.1													0.021229	0.227788	-4.39006	6.11907e-06	0.029484	-33.9168
Les.496.1.A1_at	101254909	LOC101254909	E3 ubiquitin-protein ligase CHIP-like	XM_004242380	Solyc06g083150.3.1	0.00187008	2.00695	2.00695
Les.4965.1.A1_at	101259258	LOC101259258	deSI-like protein At4g17486	XM_004241636	Solyc06g068380.3.1							0.00256534	0.300239	-3.33068							0.000633941	0.229684	-4.35382
Les.4966.1.S1_at	101248047	LOC101248047	beta-glucosidase 11-like	XM_004247375	Solyc09g075070.3.1													0.00109224	2.02489	2.02489
Les.4972.1.S1_at	101258962	LOC101258962	parafibromin-like	XM_004240995 /// XM_004240996	Solyc06g054080.3.1													0.0125336	2.00734	2.00734
Les.4974.1.S1_at	101254516	LOC101254516	tropinone reductase 1-like	XM_004246380	Solyc09g011140.3.1	0.00712624	0.293831	-3.40332							0.00281273	0.209003	-4.78462				0.00812916	0.290353	-3.44408
Les.4978.1.S1_at	101243636	LOC101243636	protein PROLIFERA-like	XM_004229347	Solyc01g079507.1.1										0.0457365	0.327353	-3.05481
Les.4979.1.S1_at	100125904	CCR1	cinnamoyl-CoA reductase	NM_001247683	Solyc06g068440.3.1				0.00033805	0.408944	-2.44532				0.00263971	0.49615	-2.01552	0.000371209	0.412611	-2.42359
Les.4981.1.S1_at	101252840	LOC101252840	glucuronoxylan 4-O-methyltransferase 2-like	XM_004250600 /// XM_004250601	Solyc11g031950.1.1	0.000414623	0.366219	-2.7306	0.00196068	0.392381	-2.54854				0.00201753	0.393727	-2.53983				0.00344427	0.449216	-2.2261
Les.4988.1.S1_at	101266215	LOC101266215	blue copper protein-like	XM_004237901	Solyc04g074740.3.1							0.00329047	2.26276	2.26276
Les.4993.1.S1_at	101258913	LOC101258913	alternative NAD(P)H dehydrogenase 2, mitochondrial-like	XM_004232770	Solyc02g078900.3.1	1.0085e-05	3.50533	3.50533	0.000170888	2.9425	2.9425				1.43469e-05	3.89731	3.89731
Les.4997.1.S1_at	101257513	LOC101257513	disease resistance response protein 206-like	XM_004230962	Solyc01g111230.3.1	0.000131545	0.239451	-4.17622	0.00366277	0.337168	-2.96588				0.00306535	0.328195	-3.04697
Les.4999.1.S1_at	101251503	LOC101251503	peroxidase 21-like	XM_004246625	Solyc09g007520.3.1	0.00841981	0.435939	-2.2939	0.00689912	2.60569	2.60569	0.000544134	0.30414	-3.28796	0.0234202	0.461014	-2.16913				0.00116658	0.325242	-3.07464
Les.5.1.S1_a_at	101266902	AOS2	allene oxide synthase	NM_001287778	Solyc11g069800.1.1							0.000949641	0.400837	-2.49478							0.000582542	0.369064	-2.70956
Les.5006.1.S1_at	101266563	LOC101266563	dCTP pyrophosphatase 1-like	XM_004247969	Solyc09g097930.3.1													0.00151827	2.25165	2.25165	0.000557737	0.430904	-2.3207
Les.501.2.A1_at	101258908	LOC101258908	transcription factor bHLH48-like	XM_004249143	Solyc10g079070.2.1							0.00177319	0.185124	-5.40178							0.00866965	0.249445	-4.0089
Les.5012.1.S1_at	101252310	LOC101252310	acid phosphatase 1-like	XM_004245111	Solyc08g066530.3.1										0.0121946	0.445175	-2.24631				5.01505e-06	0.169984	-5.8829
Les.5016.1.S1_at	101258802	LOC101258802	adenylosuccinate synthetase, chloroplastic-like	XM_004249225	Solyc10g080320.2.1																5.00633e-05	2.0114	2.0114
Les.5017.1.S1_at	101262486	LOC101262486	transcription factor MYB48-like	XM_004251260	Solyc11g073120.2.1							0.0052316	0.236434	-4.22951							0.00950665	0.257905	-3.8774
Les.502.2.S1_at	101260902	LOC101260902	citrate synthase, glyoxysomal-like	XM_004251765	Solyc12g011000.2.1																0.0036316	2.89699	2.89699
Les.5021.1.S1_at	101249583	LOC101249583	selenium-binding protein 2-like	XM_004247843	Solyc09g092430.3.1							9.8078e-05	0.374591	-2.66958							0.00189016	0.481614	-2.07635
Les.5022.1.S1_at	101260364	LOC101260364	uncharacterized LOC101260364	XM_004245054 /// XM_004245055	Solyc08g065260.3.1				0.00890662	0.298528	-3.34977	0.000407054	0.19891	-5.02741							0.00285288	0.267845	-3.7335
Les.5024.1.S1_at	104645706	LOC104645706	truncated transcription factor CAULIFLOWER A	XM_010317904	Solyc02g089210.3.1																0.00110409	0.318564	-3.13908
Les.5027.1.S1_at	101244445	LOC101244445	uncharacterized LOC101244445	XM_004232808 /// XM_004232809	Solyc02g078460.3.1							4.01842e-06	0.428506	-2.33369
Les.5029.1.S1_at	101244041	LOC101244041	cytochrome c biogenesis protein CCS1, chloroplastic-like	XM_004248679	Solyc10g051200.2.1							6.49105e-05	0.306148	-3.26639							0.000166693	0.328649	-3.04276
Les.5035.1.S1_at	---	---	mediator of RNA polymerase II transcription subunit (AHRD V3.3 --*AT1G23230.3)	---	Solyc01g008400.3.1							0.00671037	2.04917	2.04917
Les.5044.1.S1_at	101249973	LOC101249973	putative syntaxin-24-like	XM_004249363	Solyc10g081980.2.1							0.0188637	2.36927	2.36927							0.0021964	3.45402	3.45402
Les.5050.1.S1_at	101260271	LOC101260271	probable mitochondrial chaperone BCS1-A-like	XM_004229960	Solyc01g096230.3.1																0.0048283	0.463809	-2.15606
Les.5052.1.S1_at	101248128	LOC101248128	uncharacterized LOC101248128	XM_004228665	Solyc01g006050.2.1																0.0194379	0.402037	-2.48734
Les.5054.1.S1_at	101250827	LOC101250827	14 kDa proline-rich protein DC2.15-like	XM_004245702	Solyc08g078910.1.1																0.000127131	0.0407613	-24.5331
Les.5057.1.S1_at	101260536	LOC101260536	cytochrome P450 78A3-like	XM_004240066	Solyc05g047680.3.1							0.00288487	0.351304	-2.84653							0.00781312	0.393397	-2.54196
Les.5058.1.S1_at	101259466	LOC101259466	probable lactoylglutathione lyase, chloroplast-like	XM_004245134	Solyc08g066850.3.1																0.0245374	0.405675	-2.46503
Les.5062.1.S1_at	101266256	LOC101266256	UPF0061 protein azo1574-like	XM_004228876	Solyc01g006490.3.1							0.000766093	0.348136	-2.87244							0.000465609	0.316542	-3.15914
Les.5065.1.S1_at	100134910	LOC100134910	trehalose-phosphate synthase 1	NM_001247950	Solyc07g062140.3.1							0.00550885	0.360142	-2.77668							5.10841e-05	0.165778	-6.03217
Les.5067.1.S1_at	101257056	LOC101257056	LOB domain-containing protein 41-like	XM_004235767	Solyc03g119530.3.1							0.000884574	2.89598	2.89598							3.17817e-06	6.5174	6.5174
Les.5068.1.S1_at	101252316	LOC101252316	isochorismatase-like	XM_004228509	Solyc01g007920.2.1							5.85111e-06	0.363645	-2.74993
Les.5070.1.S1_at	101255271	LOC101255271	probable lactoylglutathione lyase, chloroplast-like	XM_004251575	Solyc12g007310.2.1							4.4402e-06	0.485208	-2.06097
Les.5074.1.S1_at	101247734	LOC101247734	uncharacterized LOC101247734	XM_004243986	Solyc07g065720.3.1							0.00523822	0.495449	-2.01837							0.00102225	0.407577	-2.45353
Les.5077.1.S1_at	101259504	LOC101259504	MACPF domain-containing protein NSL1-like	XM_004232864	Solyc02g077780.3.1				0.000351429	2.67221	2.67221	0.000179489	2.56746	2.56746	0.00360588	2.09905	2.09905
Les.5081.1.S1_at	101260057	LOC101260057	lysosomal beta glucosidase-like	XM_004241129	Solyc06g076780.3.1										5.16985e-05	0.453921	-2.20303				4.25746e-05	0.476434	-2.09893
Les.5090.1.S1_at	101243998	LOC101243998	uncharacterized LOC101243998	XM_004240012	Solyc05g050800.3.1	0.00179724	2.24695	2.24695	0.00616007	2.14611	2.14611	3.40741e-05	3.42401	3.42401	0.00761751	2.09406	2.09406				0.000380429	2.71837	2.71837
Les.5091.1.S1_at	101252819	LOC101252819	myb-related protein Myb4-like	XM_004247685	Solyc09g090130.3.1				0.00681007	2.73887	2.73887	0.00026347	3.86304	3.86304							0.00700539	2.52154	2.52154
Les.5092.1.S1_at	101258500	LOC101258500	bifunctional 3-dehydroquinate dehydratase/shikimate dehydrogenase, chloroplastic-like	XM_004248484	Solyc10g038080.2.1										0.0223401	0.4663	-2.14454				0.00799526	0.430724	-2.32167
Les.51.1.S1_at	544098	rnale	ribonuclease	NM_001247266	Solyc05g007950.3.1				0.0058518	3.34473	3.34473				2.26586e-06	0.0658061	-15.1962
Les.510.2.S1_at	101265667	LOC101265667	coatomer subunit beta-1-like	XM_004228551	Solyc01g007150.3.1							0.0169472	4.45247	4.45247							0.000648826	11.4569	11.4569
Les.5100.1.S1_at	101260008	LOC101260008	sulfiredoxin, chloroplastic/mitochondrial-like	XM_004233198	Solyc02g068710.3.1							0.000311072	0.307836	-3.24848							0.00490107	0.420766	-2.37662
Les.5102.1.S1_at	101267623	LOC101267623	probable WRKY transcription factor 69-like	XM_004243221	Solyc07g055280.3.1	0.00264464	2.36443	2.36443	0.000967165	2.97797	2.97797				0.0149835	2.09116	2.09116				0.0122804	0.494476	-2.02234
Les.5107.1.S1_at	101263286	LOC101263286	ras-related protein RABB1c-like	XM_004251770	Solyc12g011130.2.1																0.0035334	0.406645	-2.45915
Les.5112.1.S1_at	101055507	LOC101055507	Lsi-1	XM_004234246	Solyc03g013340.3.1							0.00451508	0.22224	-4.49964				0.00650478	4.91862	4.91862	0.00107661	0.154211	-6.48462
Les.5113.1.S1_at	778238	LOC778238	4-amino-4-deoxychorismate lyase	NM_001247949	Solyc11g071280.2.1							0.000130039	0.366944	-2.72521				0.00107693	2.43903	2.43903	1.96703e-05	0.291494	-3.4306
Les.5114.1.S1_at	100736521	TCP17	TCP transcription factor 17	NM_001246886	Solyc06g070900.3.1							0.00235004	0.459154	-2.17792
Les.5117.1.A1_at	101265967	LOC101265967	protein CWC15 homolog	XM_004248296	Solyc10g005800.3.1							0.0052455	0.41638	-2.40165							0.00238455	0.365081	-2.73911
Les.5118.1.A1_at	101244266	LOC101244266	pleiotropic drug resistance protein 1-like	XM_004252799	Solyc12g100180.2.1																0.0154013	0.479453	-2.08571
Les.5124.1.S1_at	101259035	LOC101259035	ruBisCO large subunit-binding protein subunit beta, chloroplastic-like	XM_004235607	Solyc03g120850.3.1										0.0110972	2.12895	2.12895
Les.5128.1.S1_at	101263355	LOC101263355	uncharacterized LOC101263355	XM_004230984	Solyc01g111440.3.1	0.000242629	4.31869	4.31869	0.0246888	2.37123	2.37123				0.00226173	3.53782	3.53782
Les.513.1.S1_at	101252447	LOC101252447	subtilisin-like protease-like	XM_004249456	Solyc10g084320.2.1							0.000286404	5.41695	5.41695
Les.5130.1.S1_at	101254049	LOC101254049	uncharacterized LOC101254049	XM_004250296	Solyc11g013330.2.1							0.000523904	0.224227	-4.45976							0.00201374	0.269107	-3.716
Les.5135.1.S1_at	101261637	LOC101261637	DNA repair protein recA homolog 1, chloroplastic-like	XM_004243946	Solyc07g066320.3.1							0.00093615	0.437979	-2.28321
Les.5138.1.S1_at	101262042	LOC101262042	auxin-induced in root cultures protein 12-like	XM_004246988	Solyc09g056385.1.1				0.000652285	2.33489	2.33489	9.9166e-06	3.12302	3.12302
Les.5144.1.S1_at	101251344	LOC101251344	protein IQ-DOMAIN 1-like	XM_004249452	Solyc10g084280.2.1							6.72032e-05	2.08869	2.08869
Les.5145.1.S1_at	101266402	LOC101266402	putative lipase YOR059C-like	XM_004235134	Solyc03g093510.2.1	1.14142e-06	3.12285	3.12285	9.48004e-06	2.917	2.917	1.30994e-05	2.53769	2.53769	0.000773005	2.0069	2.0069
Les.5146.1.S1_at	101245895	LOC101245895	auxin-induced protein 10A5-like	XM_004230927	Solyc01g110560.3.1										0.000322512	0.427747	-2.33783
Les.5149.1.A1_at	101253718	LOC101253718	putative DNA-binding protein ESCAROLA	XM_004229465	Solyc01g080960.3.1																0.0165214	0.380027	-2.6314
Les.5156.1.S1_at	101244889	LOC101244889	transmembrane protein 184C-like	XM_004244145 /// XM_004244146	Solyc07g063520.3.1							0.00924631	2.2137	2.2137							0.00733856	2.33912	2.33912
Les.5158.1.S1_at	101251435	LOC101251435	uncharacterized LOC101251435	XM_004232416	Solyc02g084410.3.1							0.00041193	4.11003	4.11003				0.0184553	0.393113	-2.5438
Les.516.1.A1_at	101254896	LOC101254896	RNA-binding protein 1	XM_004238029	Solyc04g077520.2.1							0.0046416	0.368388	-2.71453							0.000905114	0.280252	-3.56822
Les.5160.1.S1_at	101247003	LOC101247003	probable receptor-like protein kinase At5g18500-like	XM_004252894 /// XM_004252895	Solyc12g098960.2.1							0.000311166	2.41716	2.41716							0.00050606	2.37042	2.37042
Les.5162.1.S1_at	101264346	LOC101264346	uncharacterized LOC101264346	XM_004243955	Solyc07g066090.3.1																0.00153154	2.54075	2.54075
Les.5177.1.S1_at	101268544	LOC101268544	probable indole-3-acetic acid-amido synthetase GH3.1-like	XM_004233398	Solyc02g064830.3.1				0.00411495	3.64874	3.64874
Les.5179.1.S1_at	101264103	LOC101264103	micronuclear linker histone polyprotein-like	XM_010315957 /// XM_010315958 /// XM_010315960 /// XM_010315963 /// XM_010315965	Solyc12g042990.2.1							0.000233737	0.49028	-2.03965							0.000379667	0.49758	-2.00973
Les.5181.1.S1_at	101245229	LOC101245229	probable aminotransferase ACS12-like	XM_004234107	Solyc03g007070.3.1							0.00905999	0.479502	-2.0855
Les.5183.1.S1_at	101246126	LOC101246126	F-box/kelch-repeat protein SKIP11-like	XM_004236986 /// XM_004236987	Solyc04g005670.2.1	0.00427117	2.12886	2.12886				0.00135746	2.40828	2.40828							0.000226264	3.02667	3.02667
Les.5186.1.S1_at	101244314	LOC101244314	poly(A) polymerase-like	XM_004228980	Solyc01g058260.3.1	2.1594e-05	3.50143	3.50143							0.00105656	2.57073	2.57073
Les.5190.1.S1_at	101257128	LOC101257128	scarecrow-like protein 4-like	XM_004232354	Solyc02g085340.1.1				0.00550361	0.451506	-2.21481	0.00025043	0.354053	-2.82444							0.00432569	0.468009	-2.13671
Les.5194.1.A1_at	101268111	LOC101268111	probable transcription factor PosF21	XM_019214437	Solyc06g053350.3.1																0.0148778	0.15008	-6.6631
Les.5197.1.S1_at	101255950	LOC101255950	uncharacterized LOC101255950	XM_004232759	Solyc02g079040.3.1	0.00104854	2.01271	2.01271	0.00120788	2.15733	2.15733	0.000172243	2.34487	2.34487							0.000822996	2.09979	2.09979
Les.5198.1.S1_at	101247686	LOC101247686	uncharacterized LOC101247686	XM_004232994	Solyc02g076680.3.1				0.0116321	0.264404	-3.78209				0.000507437	0.13174	-7.59068
Les.5205.1.S1_at	101259548	LOC101259548	leucine-rich repeat receptor-like serine/threonine/tyrosine-protein kinase SOBIR1-like	XM_004241468	Solyc06g071810.1.1							0.000199295	3.12853	3.12853	0.012476	2.1143	2.1143				0.00104517	2.66378	2.66378
Les.5208.1.S1_at	101256979	LOC101256979	EDS1	XM_004241459	Solyc06g071280.3.1	2.97267e-05	3.9464	3.9464	0.0169944	2.03548	2.03548	9.98731e-05	3.40573	3.40573	2.3327e-05	4.80005	4.80005				0.000262729	3.1451	3.1451
Les.5209.1.S1_at	101264718	LOC101264718	nucleobase-ascorbate transporter 3-like	XM_004238142	Solyc04g079430.3.1				0.000585012	2.19483	2.19483	1.32479e-05	2.76526	2.76526							8.26437e-06	2.97952	2.97952
Les.5216.1.A1_at	101244198	LOC101244198	FGGY carbohydrate kinase domain-containing protein	XM_004242634	Solyc07g006780.3.1							0.00227284	0.31711	-3.15348							0.000354308	0.229139	-4.36416
Les.5217.1.S1_at	101266949	LOC101266949	aspartic proteinase Asp1-like	XM_004241576	Solyc06g069190.3.1										0.00066349	2.00467	2.00467
Les.5219.1.S1_at	101257973	LOC101257973	uncharacterized LOC101257973	XM_004241381	Solyc06g073050.2.1							0.0299117	2.1017	2.1017							0.0144362	2.41403	2.41403
Les.5225.1.S1_at	101254155	LOC101254155	endoglucanase 12-like	XM_004250041 /// XM_004250042	Solyc11g008820.2.1				0.0345804	2.30344	2.30344										0.000707981	0.24855	-4.02333
Les.5226.1.S1_at	101265313	LOC101265313	probable WRKY transcription factor 20-like	XM_004251861	Solyc12g014610.2.1							0.000388122	0.404562	-2.47181
Les.5228.1.A1_at	101263173	LOC101263173	lutescent 2	XM_004249323	Solyc10g081470.2.1							0.00224919	0.384135	-2.60325							0.00819358	0.440703	-2.2691
Les.5229.1.S1_at	101247825	LOC101247825	uncharacterized LOC101247825	XM_004240464	Solyc06g008620.1.1				0.00335525	8.95907	8.95907							0.0395862	4.16919	4.16919	0.0216559	0.224341	-4.45749
Les.5231.1.S1_at	101244210	LOC101244210	probable aquaporin NIP5-1-like	XM_004244686	Solyc08g013730.3.1																0.00010956	2.24438	2.24438
Les.5233.1.S1_at	101245743	LOC101245743	pectinesterase 3-like	XM_004235478	Solyc03g123620.4.1	0.0160513	3.407	3.407				0.000268906	8.29945	8.29945							0.000948194	6.66472	6.66472
Les.5234.1.S1_at	101248352	LOC101248352	long chain base biosynthesis protein 1-like	XM_004250358	Solyc11g019950.2.1																0.000219861	0.469611	-2.12942
Les.5235.1.S1_at	101244849	LOC101244849	V-type proton ATPase subunit E-like	XM_004252553	Solyc12g056110.2.1							0.000349542	2.02873	2.02873							0.00017991	2.18462	2.18462
Les.5239.1.S1_at	101245293	LOC101245293	dihydrolipoyl dehydrogenase-like	XM_004230247	Solyc01g100360.3.1										0.00350565	0.48485	-2.06249
Les.5240.1.S1_at	101252733	LOC101252733	subtilisin-like protease-like	XM_004249457	Solyc10g084325.1.1				0.00566403	2.74281	2.74281	0.000203255	3.8651	3.8651
Les.5249.1.S1_at	101248585	LOC101248585	dnaJ homolog subfamily B member 4-like	XM_004241514	Solyc06g071110.3.1																0.0101257	0.432913	-2.30993
Les.5252.1.A1_at	101244850	LOC101244850	uncharacterized LOC101244850	XM_010319989	Solyc03g097260.3.1							0.0158635	0.113887	-8.78062							0.000607655	0.0292757	-34.158
Les.5255.1.S1_at	101257324	LOC101257324	uncharacterized LOC101257324	XM_004249801	Solyc11g005080.1.1										0.00176934	2.57826	2.57826
Les.5259.1.A1_at	101252218	LOC101252218	protein EMSY-LIKE 3	XM_010323836	Solyc01g073960.3.1							0.00904306	0.177772	-5.6252							0.00212003	0.111489	-8.96946
Les.526.1.A1_at	101260292	LOC101260292	uncharacterized LOC101260292	XM_004249975	Solyc11g007910.2.1							0.000670808	0.437353	-2.28648							0.000110601	0.356837	-2.8024
Les.5262.1.S1_at	101252108	LOC101252108	uncharacterized LOC101252108	XM_004246109	Solyc08g078530.3.1							0.00356775	0.477145	-2.0958							0.000756536	0.395663	-2.5274
Les.5263.1.S1_at	101256015	LOC101256015	L-ascorbate oxidase homolog	XM_004243428	Solyc07g052240.3.1	0.0282187	0.355824	-2.81038							0.00565313	0.216653	-4.61567	0.0285123	0.315752	-3.16704
Les.5264.1.S1_at	101255349	LOC101255349	subtilisin-like protease-like	XM_004231855	Solyc02g092670.1.1							0.00453393	2.17937	2.17937	0.00853648	2.20632	2.20632
Les.5265.1.S1_at	101261514	LOC101261514	GTPase HflX-like	XM_004238216	Solyc04g080770.3.1							6.13525e-05	0.255754	-3.91001							9.68489e-05	0.260426	-3.83987
Les.527.1.A1_at	104645674	LOC104645674	ADP-ribosylation factor-like protein 8A	XM_010317722	Solyc02g092330.3.1							0.0040435	0.282164	-3.54404							0.00236622	0.245877	-4.06707
Les.5271.1.S1_s_at	544105	THOM1	HD-ZIP protein	NM_001247304	Solyc01g090460.3.1																0.0360672	0.389817	-2.56531
Les.5273.1.S1_at	101245589	LOC101245589	NADPH:adrenodoxin oxidoreductase, mitochondrial-like	XM_004230332	Solyc01g102490.3.1	0.0112252	2.993	2.993	0.00360188	4.29637	4.29637	0.00416951	3.58702	3.58702	0.0149459	3.21004	3.21004				0.0124672	3.03436	3.03436
Les.5275.1.S1_at	101264634	LOC101264634	outer envelope protein 61, chloroplastic-like	XM_004241316 /// XM_004241317	Solyc06g073840.3.1	1.88578e-05	2.1346	2.1346
Les.5277.1.S1_at	101267483	LOC101267483	uncharacterized LOC101267483	XM_004251194	Solyc11g072160.2.1							0.00594559	0.45672	-2.18952							0.00507186	0.437327	-2.28662
Les.5278.1.S1_at	101261187	LOC101261187	nibrin-like	XM_004232605 /// XM_004232606	Solyc02g081520.3.1							0.0299374	0.435448	-2.29649							0.0252559	0.411637	-2.42932
Les.5279.1.S1_at	101250935	LOC101250935	lysine histidine transporter-like 8-like	XM_004231029	Solyc01g111980.3.1							0.0109008	2.14751	2.14751							0.00453221	2.466	2.466
Les.5282.1.S1_at	101245241	LOC101245241	probable peptide transporter At1g52190-like	XM_004253060	Solyc12g095810.2.1	0.0105301	2.6349	2.6349	0.0426361	0.438739	-2.27926				0.0115062	2.90724	2.90724	0.0139028	0.355969	-2.80923
Les.5284.1.S1_at	101245575	LOC101245575	uncharacterized LOC101245575	XM_004228487	Solyc01g008180.3.1							0.0243183	0.429334	-2.32919							0.0089399	0.352545	-2.83652
Les.5285.1.S1_at	101055518	LOC101055518	Hop-interacting protein THI030	XM_004233084	Solyc02g070390.3.1							1.50107e-05	0.309605	-3.22992							0.000419201	0.416345	-2.40186
Les.5286.1.S1_at	100736445	ARF9	auxin response factor 9	NM_001247605	Solyc08g082630.3.1				0.00151965	0.39968	-2.502
Les.5287.1.S1_at	100736534	LOC100736534	AP2 transcription factor SlAP2c	NM_001246957	Solyc02g093150.3.1							0.000696856	0.26958	-3.70947							0.000768517	0.262858	-3.80434
Les.5290.1.S1_at	101247280	LOC101247280	bifunctional nuclease 2-like	XM_004232483	Solyc02g083310.3.1	0.000110403	3.18549	3.18549							0.0111993	2.07551	2.07551
Les.5292.1.S1_at	101245716	LOC101245716	uncharacterized LOC101245716	XM_004232555	Solyc02g082140.3.1							0.000150847	2.78024	2.78024							0.000104767	2.9823	2.9823
Les.5307.1.S1_at	101257818	LOC101257818	probable S-acyltransferase At3g56930-like	XM_004249052 /// XM_004249053	Solyc10g077050.2.1							3.45404e-05	0.342522	-2.91952							0.000205001	0.394498	-2.53487
Les.5309.1.S1_at	101268729	LOC101268729	alanine--glyoxylate aminotransferase 2 homolog 3, mitochondrial-like	XM_004249009	Solyc10g076250.2.1													0.0081673	0.327897	-3.04974	0.0108187	0.374558	-2.66981
Les.5310.1.S1_at	101254752	LOC101254752	ATP-dependent RNA helicase-like protein DB10-like	XM_004232261 /// XM_004232262	Solyc02g086660.3.1																2.86951e-06	2.48252	2.48252
Les.5311.1.S1_at	101256522	LOC101256522	uncharacterized LOC101256522	XM_004229948 /// XM_004229949	Solyc01g096090.3.1				0.000237544	0.455313	-2.19629	0.000116898	0.469572	-2.1296
Les.5312.1.S1_at	101262053	LOC101262053	probable indole-3-acetic acid-amido synthetase GH3.5-like	XM_004248027	Solyc10g011660.3.1							0.000658101	0.40135	-2.49159
Les.5315.1.S1_at	101254133	LOC101254133	UV-stimulated scaffold protein A homolog	XM_004229941	Solyc01g096030.3.1																0.0119314	0.412969	-2.42149
Les.5316.1.S1_at	101245909	LOC101245909	GTPase Era-like	XM_004232902	Solyc02g077280.3.1							0.000130395	0.345574	-2.89374
Les.5318.1.S1_at	101258710	LOC101258710	uncharacterized LOC101258710	XM_004249394	Solyc10g083360.2.1										0.000223804	2.68455	2.68455
Les.5326.1.S1_at	101259587	LOC101259587	pyruvate kinase isozyme A, chloroplastic-like	XM_004230628	Solyc01g106780.3.1							0.000119217	0.388328	-2.57514
Les.5327.1.S1_at	101254257	LOC101254257	probable inactive receptor kinase At1g48480-like	XM_004250124	Solyc11g011020.2.1							0.0042417	2.87119	2.87119	0.0303863	0.431257	-2.3188
Les.5330.1.S1_at	101249012	LOC101249012	probable fructokinase-4-like	XM_004247178	Solyc09g066130.3.1							0.0173481	0.491212	-2.03578
Les.5334.1.S1_at	101263657	LOC101263657	probable mitochondrial-processing peptidase subunit beta-like	XR_182453	Solyc02g088700.3.1																0.00408068	2.03321	2.03321
Les.5350.1.S1_at	101257306	LOC101257306	NAD(P)H dehydrogenase B1, mitochondrial-like	XM_004248097	Solyc10g008630.3.1							0.000385516	0.430631	-2.32217
Les.5351.1.A1_at	101265168	LOC101265168	acylamino-acid-releasing enzyme-like	XM_004247583	Solyc09g083120.3.1							0.00161267	0.347168	-2.88045							0.00015169	0.242114	-4.13028
Les.5352.1.S1_at	101260024	LOC101260024	probable cellulose synthase A catalytic subunit 9 [UDP-forming]-like	XM_004252522	Solyc12g056580.2.1				0.00139298	2.12063	2.12063	3.81289e-05	2.66464	2.66464							2.42169e-05	2.8651	2.8651
Les.5354.1.S1_at	101263255	LOC101263255	uncharacterized LOC101263255	XM_004230728 /// XM_004230729	Solyc01g108070.3.1	0.00493039	3.12752	3.12752	0.0200552	2.74605	2.74605
Les.5357.1.S1_at	101262386	LOC101262386	protein TRANSPARENT TESTA 12-like	XM_004234385	Solyc03g025220.3.1	0.0102272	3.0643	3.0643	0.000846367	5.8218	5.8218	0.0108506	3.03086	3.03086	0.00433177	4.17227	4.17227
Les.5361.1.S1_at	101264814	LOC101264814	microtubule-associated protein 70-2-like	XM_004236882	Solyc04g008040.3.1																0.00472508	0.452044	-2.21218
Les.5363.1.S1_at	101248260	LOC101248260	aspartic proteinase-like	XM_004232647	Solyc02g080880.3.1													0.000825166	0.448072	-2.23178
Les.5364.1.S1_at	101258208	LOC101258208	zinc finger CCCH domain-containing protein 30-like	XM_004249223	Solyc10g080260.2.1							0.000504557	0.482219	-2.07375
Les.5365.1.S1_at	101266053	LOC101266053	probable ADP-ribosylation factor GTPase-activating protein AGD11-like	XM_004244905	Solyc08g043140.3.1	0.0121694	2.04769	2.04769
Les.5366.1.S1_at	101248888	LOC101248888	cellulose synthase A catalytic subunit 7 [UDP-forming]-like	XM_004242566	Solyc07g005840.2.1							0.000104473	4.36267	4.36267				0.0267483	0.455747	-2.1942
Les.5368.1.S1_at	101246446	LOC101246446	uncharacterized LOC101246446	XM_004243717	Solyc07g038100.3.1							0.00422552	0.423981	-2.35859							0.00773039	0.445692	-2.2437
Les.537.1.A1_at	101246254	LOC101246254	probable prefoldin subunit 2-like	XM_004240951	Solyc06g053460.2.1																0.000596364	0.492489	-2.0305
Les.5374.1.S1_at	101250024	LOC101250024	probable plastidic glucose transporter 3-like	XM_004241690 /// XM_004241691	Solyc06g066600.3.1							0.000321915	3.67478	3.67478							0.00221014	2.91775	2.91775
Les.5376.1.A1_at	101244576	LOC101244576	xylulose kinase	XM_004237997	Solyc04g077040.3.1																0.00485148	0.160532	-6.2293
Les.538.2.S1_at	101251102	LOC101251102	mitochondrial import inner membrane translocase subunit TIM17-2-like	XM_004242453	Solyc06g082270.2.1																0.00131135	3.44834	3.44834
Les.5381.1.S1_at	101249240	LOC101249240	rust resistance kinase Lr10	XM_004234120	Solyc03g007210.3.1										0.00193441	2.29768	2.29768
Les.5382.1.S1_at	101244940	LOC101244940	inactive protein kinase SELMODRAFT_444075-like	XM_004235561	Solyc03g121440.3.1	0.000424742	0.342539	-2.91937							0.000375368	0.297015	-3.36684
Les.5399.1.S1_at	101244713	LOC101244713	pentatricopeptide repeat-containing protein At1g09190-like	XM_004230245	Solyc01g100340.3.1							0.0191078	0.472097	-2.11821
Les.54.1.S1_at	544083	PR-1a1	PR-1a1 protein	NM_001247199	Solyc01g106610.2.1				0.040432	2.38301	2.38301							0.00119048	4.62407	4.62407
Les.5408.1.S1_at	101255942	LOC101255942	GDP-L-galactose phosphorylase 1-like	XM_004231938	Solyc02g091510.3.1																2.65773e-05	0.475293	-2.10396
Les.5410.1.S1_at	101268518	LOC101268518	protein notum homolog	XM_004230324	Solyc01g102350.3.1							4.59201e-06	4.01381	4.01381							6.22949e-05	3.12246	3.12246
Les.5411.1.S1_at	101257076	LOC101257076	nitrile-specifier protein 5-like	XM_004239259	Solyc05g024415.1.1																0.000362279	0.457379	-2.18637
Les.5412.1.A1_at	101260213	LOC101260213	probable protein S-acyltransferase 7	XM_004235275	Solyc03g097630.3.1							0.00213787	0.168775	-5.92503							0.000412563	0.107795	-9.27687
Les.542.1.A1_at	101249304	LOC101249304	probable receptor protein kinase TMK1-like	XM_004247842	Solyc09g092460.3.1							0.000414667	0.373949	-2.67416							0.000298879	0.349895	-2.858
Les.5421.1.S1_at	101257674	LOC101257674	IAA-amino acid hydrolase ILR1-like 5-like	XM_004241380	Solyc06g073060.3.1																0.000730968	0.486365	-2.05607
Les.5428.1.S1_at	101256326	LOC101256326	cyclin-P3-1-like	XM_004247117 /// XM_004247118	Solyc09g065200.3.1													0.00022472	0.450074	-2.22186
Les.5431.1.S1_at	101255805	LOC101255805	NEDD8 ultimate buster 1-like	XM_004242675	Solyc07g007370.3.1										0.000169299	2.27291	2.27291
Les.5432.1.S1_at	101248908	LOC101248908	selT-like protein-like	XM_004246704	Solyc09g005590.3.1	0.0469546	0.259965	-3.84668
Les.5435.1.S1_at	101259480	LOC101259480	uncharacterized LOC101259480	XM_004229129	Solyc01g068140.3.1																0.00843644	0.283107	-3.53223
Les.5437.1.S1_at	101245769	LOC101245769	uncharacterized LOC101245769	XM_004241675	Solyc06g066800.2.1				0.0142691	2.9556	2.9556	5.04276e-07	17.1449	17.1449				0.0216024	0.366587	-2.72786	1.58867e-07	24.4533	24.4533
Les.5439.1.S1_at	101245454	LOC101245454	amino acid permease 6-like	XR_182685	Solyc04g077050.3.1				0.000214687	3.93418	3.93418										0.00213606	2.63907	2.63907
Les.544.1.A1_at	101249417	LOC101249417	phosphoglycolate phosphatase-like	XM_004250025	Solyc11g008620.2.1							0.0127902	0.365795	-2.73377							0.001974	0.25511	-3.91988
Les.5441.1.S1_at	101263628	LOC101263628	tRNA (cytosine(38)-C(5))-methyltransferase-like	XM_004245147	Solyc08g067070.3.1							0.00198992	0.393351	-2.54226							0.000566754	0.327064	-3.0575
Les.5442.1.S1_at	101055553	LOC101055553	IAA29	XM_004244802	Solyc08g021820.3.1													0.0192533	0.313925	-3.18548
Les.5444.1.S1_at	101247821	LOC101247821	probable WRKY transcription factor 57-like	XM_004239019 /// XM_004239020	Solyc05g012500.3.1				1.12781e-06	3.81142	3.81142	2.91719e-05	2.4866	2.4866	0.000858593	2.05963	2.05963				1.24856e-06	3.39981	3.39981
Les.5452.1.S1_at	101266380	LOC101266380	uncharacterized LOC101266380	XM_004232134 /// XM_004232135	Solyc02g088570.2.1							0.00309501	0.440888	-2.26815							0.0011269	0.382771	-2.61253
Les.5455.1.S1_at	101249925	LOC101249925	putative B3 domain-containing protein At5g58280-like	XM_004240385	Solyc06g007530.2.1										0.01994	0.255259	-3.9176
Les.5461.1.S1_at	101249491	LOC101249491	rho GDP-dissociation inhibitor 1-like	XM_004247463	Solyc09g072670.3.1																2.6329e-05	0.473852	-2.11036
Les.5472.1.S1_at	101255602	LOC101255602	probable VAMP-like protein At1g33475-like	XM_004241880	---							0.00278186	0.463605	-2.15701
Les.5475.1.S1_at	101255904	LOC101255904	WD repeat-containing protein 74-like	XM_004244573	Solyc08g008160.3.1																0.00564036	0.49833	-2.0067
Les.5476.1.S1_at	101263722	LOC101263722	preprotein translocase subunit SCY1, chloroplastic-like	XM_004242615	Solyc07g006520.3.1																0.00789047	0.435013	-2.29878
Les.5477.1.S1_at	101245245	LOC101245245	phosphatidylinositol 4-phosphate 5-kinase 9	XM_019213356 /// XM_019213357	Solyc04g017620.3.1	0.0204135	2.54458	2.54458	0.0168275	2.95273	2.95273
Les.5481.1.A1_at	101261585	LOC101261585	uncharacterized LOC101261585	XM_004233989	Solyc03g005470.3.1																1.92975e-05	0.25714	-3.88893
Les.5482.1.A1_at	101266229	LOC101266229	polyadenylate-binding protein-interacting protein 11-like	XM_004240932	Solyc06g053300.3.1							0.00251193	0.211292	-4.73279							0.000523652	0.144228	-6.93348
Les.5485.1.S1_at	101258870	LOC101258870	tetraspanin-8-like	XM_010324926	Solyc07g006280.3.1	0.0444193	3.04187	3.04187				0.00475841	2.15671	2.15671							0.00277135	2.34952	2.34952
Les.5488.1.S1_at	101249169	LOC101249169	uncharacterized LOC101249169	XM_004236580	Solyc04g015480.3.1							0.000493465	0.224463	-4.45508							0.00783666	0.341367	-2.92939
Les.5489.1.S1_at	101258961	LOC101258961	E3 ubiquitin-protein ligase SINAT3-like	XM_004240910	Solyc06g051980.3.1							2.91681e-05	0.414332	-2.41352
Les.5490.1.S1_at	101245119	LOC101245119	probable purine permease 4-like	XM_004232554	Solyc02g082170.2.1							0.000262458	0.252416	-3.96172				0.0106982	2.59703	2.59703
Les.5493.1.S1_at	101246567	LOC101246567	cysteine synthase-like	XM_004230082	Solyc01g097950.3.1													0.00639346	2.16548	2.16548
Les.5497.1.S1_at	101266227	LOC101266227	vacuolar protein sorting-associated protein 2 homolog 3-like	XM_004240440	Solyc06g008290.3.1				0.000430587	2.05924	2.05924
Les.5499.1.S1_at	101245840	LOC101245840	probable nucleoredoxin 2-like	XM_004238336	Solyc04g081900.3.1													0.000815238	0.23396	-4.27424
Les.5504.1.S1_at	101245865	LOC101245865	6-hydroxynicotinate 3-monooxygenase-like	XM_004245170	Solyc08g067470.3.1							0.000676008	0.455503	-2.19538
Les.5506.1.S1_at	101260288	LOC101260288	caffeic acid 3-O-methyltransferase 1-like	XM_004249567	Solyc10g085830.2.1							0.0193282	2.03782	2.03782							0.0117665	2.23017	2.23017
Les.551.1.A1_at	101246944	LOC101246944	conserved oligomeric Golgi complex subunit 2-like	XM_004244460	---																0.00483715	0.404897	-2.46976
Les.5511.1.A1_at	101261162	LOC101261162	sec-independent protein translocase protein TATA, chloroplastic-like	XM_004230047	Solyc01g097310.3.1				0.0108682	4.08286	4.08286										0.00817812	0.257036	-3.89051
Les.5516.1.S1_at	101246921	LOC101246921	uncharacterized LOC101246921	XM_004238003	Solyc04g077140.3.1	0.0115701	0.462828	-2.16063				4.7982e-09	21.2876	21.2876							2.40912e-09	27.2987	27.2987
Les.5517.1.S1_at	101263113	LOC101263113	uncharacterized LOC101263113	XM_004238657	Solyc05g006030.3.1	0.000123952	3.22467	3.22467
Les.5519.1.S1_at	101267461	LOC101267461	uncharacterized LOC101267461	XM_010313744 /// XM_010329449	Solyc10g078420.2.1							0.00363822	0.496517	-2.01403
Les.5521.1.S1_at	101253402	LOC101253402	uncharacterized LOC101253402	XM_004244712	Solyc08g014290.1.1	0.000146117	2.24573	2.24573	0.000206596	2.39492	2.39492				4.26575e-05	2.76736	2.76736
Les.5523.1.S1_at	101244634	LOC101244634	lamin-like protein-like	XM_004232145	Solyc02g088390.3.1	0.0023509	0.399934	-2.50041							0.000212702	0.258881	-3.86278
Les.5530.1.S1_at	101259996	LOC101259996	uncharacterized LOC101259996	XM_004249566	Solyc10g086280.2.1	0.0449351	2.9437	2.9437
Les.5534.1.S1_at	101252645	LOC101252645	methyltransferase-like protein 6-like	XM_004249869	Solyc11g006130.2.1							0.000836978	0.397013	-2.51881							0.0012999	0.405116	-2.46843
Les.5537.1.S1_at	101258757	LOC101258757	uncharacterized LOC101258757	XM_004240497	Solyc06g009120.3.1							0.00810181	0.431573	-2.31711
Les.5538.1.S1_at	101249508	LOC101249508	GDP-mannose-dependent alpha-mannosyltransferase-like	XM_004249532	Solyc10g085100.2.1	0.000110844	0.385585	-2.59346	0.000331223	0.385656	-2.59298	0.000725613	0.457719	-2.18474	4.16268e-05	0.310579	-3.21979	1.56534e-05	3.58422	3.58422
Les.5545.1.S1_at	101257393	LOC101257393	GTP-binding protein At2g22870	NM_001346605	Solyc08g068200.3.1							0.00094386	0.488168	-2.04847
Les.5546.1.S1_at	101243872	LOC101243872	protein sel-1 homolog 2-like	XM_004235721 /// XM_004235722	Solyc03g118670.3.1																0.00693679	4.76449	4.76449
Les.5547.1.S1_at	101250575	LOC101250575	putative RNA-binding protein YlmH-like	XM_004251812	Solyc12g013870.2.1							0.00445164	0.467952	-2.13697							0.000642833	0.367807	-2.71882
Les.5549.1.S1_at	101258582	LOC101258582	probable acyl-activating enzyme 1, peroxisomal-like	XM_004245899	Solyc08g075810.3.1							0.000697169	0.489852	-2.04143							0.000319533	0.448619	-2.22906
Les.555.1.A1_at	101254536	LOC101254536	nudix hydrolase 15, mitochondrial-like	XM_004248088	Solyc10g008770.3.1																0.000505258	0.370228	-2.70104
Les.5554.1.S1_at	101244922	LOC101244922	pentatricopeptide repeat-containing protein At5g04810, chloroplastic-like	XM_004250422	Solyc11g006680.2.1							0.0244938	0.400578	-2.49639
Les.5557.1.S1_at	101267897	LOC101267897	uncharacterized LOC101267897	XM_004240526	Solyc06g009670.3.1				0.0364587	4.10466	4.10466
Les.5559.1.S1_at	101262545	LOC101262545	pollen-specific protein SF21-like	XM_004245062	Solyc08g065430.3.1							1.79091e-05	8.92208	8.92208							0.00224318	3.90187	3.90187
Les.5567.1.S1_at	101256921	LOC101256921	broad-range acid phosphatase DET1-like	XM_004230116	Solyc01g098590.3.1	0.000986551	6.75418	6.75418	0.0189868	3.99716	3.99716	0.00168474	5.98642	5.98642	0.000111119	14.857	14.857
Les.5571.1.S1_at	101249381	LOC101249381	ethylene-responsive transcription factor 4-like	XM_004243323	Solyc07g053740.1.1							0.000730548	2.10477	2.10477							0.000346651	2.30048	2.30048
Les.5572.1.S1_at	101247182	LOC101247182	auxin-induced protein 5NG4-like	XM_004250273	Solyc11g012930.2.1																0.0262529	0.478432	-2.09016
Les.5576.1.A1_at	101247345	LOC101247345	uncharacterized LOC101247345	XM_004244240	Solyc07g062250.3.1							0.0275944	0.16015	-6.24415							0.00461676	0.077079	-12.9737
Les.5579.1.S1_at	101254639	LOC101254639	probable pectate lyase 15-like	XM_004247775	Solyc09g091430.3.1										0.000371367	0.143186	-6.98391
Les.558.1.A1_at	778246	MTS1	monoterpene synthase 1	NM_001246876	Solyc01g105890.3.1				0.0079732	2.94582	2.94582
Les.5580.1.S1_at	101251571	LOC101251571	proteasome subunit beta type-7-B-like	XM_004237184	Solyc04g024420.3.1																2.51387e-05	0.417592	-2.39468
Les.5584.1.S1_at	101265878	LOC101265878	F-box protein PP2-A15-like	XM_004249418	Solyc10g083730.2.1							0.00672472	0.355741	-2.81104
Les.5590.1.S1_at	101257412	LOC101257412	WPP domain-interacting protein 2-like	XM_004248267 /// XM_004248268	Solyc07g066170.3.1				0.027248	0.447528	-2.2345
Les.5591.1.S1_at	101265431	LOC101265431	transcription factor TGA1-like	XM_004237817	Solyc04g072460.3.1				2.51142e-05	0.358474	-2.78961	8.2976e-06	0.36401	-2.74718							5.01988e-05	0.411532	-2.42995
Les.5597.1.S1_at	101244079	LOC101244079	protein disulfide-isomerase-like	XM_004239592	Solyc05g056400.3.1																0.0292182	4.43693	4.43693
Les.5604.1.S1_at	101260373	LOC101260373	F-box/kelch-repeat protein SKIP30-like	XM_004247132 /// XM_004247133	Solyc09g065400.2.1							0.000748749	0.386089	-2.59007							0.00153002	0.406287	-2.46131
Les.5607.1.S1_at	101245869	LOC101245869	F-box protein PP2-A12-like	XM_004245601	Solyc08g080360.3.1				1.80337e-05	5.02756	5.02756	0.000166872	3.22852	3.22852							0.00941089	2.07573	2.07573
Les.5608.1.S1_at	101255826	LOC101255826	probable sodium/metabolite cotransporter BASS3, chloroplastic-like	XM_004246979	Solyc09g055940.3.1							0.0178732	2.60815	2.60815	0.0283491	2.66144	2.66144
Les.5612.1.S1_at	101248038	LOC101248038	protein SCO1 homolog 1, mitochondrial-like	XM_004246701	Solyc09g005640.3.1																0.000289611	0.496118	-2.01565
Les.5615.1.S1_at	101260169	LOC101260169	SAP-like protein BP-73-like	XM_004246899 /// XM_004246900 /// XM_004246901	Solyc09g025260.3.1							0.0109128	0.391499	-2.55428							0.00366503	0.319349	-3.13137
Les.5616.1.S1_at	101245466	LOC101245466	uncharacterized LOC101245466	XM_004240787	Solyc06g048440.3.1																0.000453665	0.482813	-2.07119
Les.5617.1.S1_at	101257132	LOC101257132	uncharacterized LOC101257132	XM_004250220	Solyc11g012320.2.1										0.0207224	0.375765	-2.66124	0.0479398	0.441755	-2.2637
Les.5620.1.S1_at	101246966	LOC101246966	cyclin-H1-1-like	XM_004230167	Solyc01g099310.3.1																7.11328e-05	0.41484	-2.41057
Les.5623.1.A1_at	101264014	LOC101264014	uncharacterized LOC101264014	XM_004240925 /// XM_004240926 /// XM_004240927	Solyc06g053230.3.1																0.00602363	0.110683	-9.03485
Les.5629.1.S1_at	101260894	LOC101260894	GDSL esterase/lipase At1g29670-like	XM_004232954	Solyc02g071620.3.1				0.000779449	17.5674	17.5674
Les.5630.1.S1_at	101254096	LOC101254096	uncharacterized LOC101254096	XM_004240043 /// XM_004240044	Solyc05g050110.3.1	0.00306996	0.242844	-4.11787
Les.5632.1.A1_at	101265634	LOC101265634	alpha-ketoglutarate-dependent dioxygenase alkB	XM_004237516	Solyc04g045590.3.1							0.00217769	0.464544	-2.15265							0.000887893	0.413712	-2.41714
Les.564.1.S1_at	101244370	LOC101244370	endoglucanase 25-like	XM_004238593	Solyc05g005080.3.1							0.00218254	2.2912	2.2912				0.0126791	0.48985	-2.04144
Les.5640.1.S1_at	101267058	LOC101267058	exosome complex component RRP4	XM_004247438	Solyc09g074090.3.1							0.0173552	0.475078	-2.10492							0.00217518	0.348413	-2.87016
Les.5641.1.S1_at	101266467	LOC101266467	uncharacterized LOC101266467	XM_004231227	Solyc01g099220.3.1							0.00219468	0.219871	-4.54812				0.0482776	2.70253	2.70253	0.0114234	0.293882	-3.40273
Les.5646.1.S1_at	101256070	LOC101256070	uncharacterized LOC101256070	XM_004234641	Solyc03g045090.3.1																5.43009e-05	2.02938	2.02938
Les.5647.1.S1_at	101252563	LOC101252563	serine/threonine-protein kinase AtPK2/AtPK19-like	XM_004235171	Solyc03g095510.3.1				0.0460255	2.48739	2.48739	5.22446e-05	0.127715	-7.82992							2.9148e-05	0.106669	-9.3748
Les.5649.1.A1_at	101263236	LOC101263236	pyruvate kinase isozyme G, chloroplastic	XM_004245828	Solyc08g077180.3.1							0.000916295	0.249972	-4.00045							0.000184151	0.182313	-5.48508
Les.565.1.A1_at	101263409	LOC101263409	probable protein phosphatase 2C 27-like	XM_004238396	Solyc04g082600.3.1							4.60566e-05	0.374323	-2.67149							3.32452e-05	0.352169	-2.83955
Les.5650.1.S1_at	101247851	LOC101247851	30S ribosomal protein S1, chloroplastic-like	XM_004228986	Solyc01g057830.3.1							0.0222967	0.496206	-2.01529
Les.5653.1.S1_at	101244488	LOC101244488	tRNA pseudouridine synthase A 1-like	XM_004239848	Solyc05g053190.3.1							0.0351687	0.383014	-2.61087							0.0120405	0.29609	-3.37735
Les.5655.1.S1_at	778242	LOC778242	stress regulated protein	NM_001246849	Solyc02g090020.3.1							0.00495958	0.296742	-3.36993
Les.5659.1.S1_at	101243818	LOC101243818	uncharacterized LOC101243818	XM_004246923	Solyc09g031940.1.1							0.000343485	0.364203	-2.74572							0.00450121	0.467993	-2.13679
Les.5664.1.S1_at	101250380	LOC101250380	uncharacterized LOC101250380	XM_004234893	Solyc03g083560.1.1	0.000142149	0.252221	-3.96478	0.0337104	0.486125	-2.05709	0.000499369	3.34488	3.34488	0.00771318	0.388393	-2.57471				5.73983e-06	6.68264	6.68264
Les.5665.1.S1_at	101250158	LOC101250158	tRNA 2'-phosphotransferase 1-like	XM_004229757	Solyc01g091210.3.1							0.00598651	0.484529	-2.06386							0.0051595	0.466003	-2.14591
Les.5666.1.S1_at	101262565	LOC101262565	TBC1 domain family member CG11727-like	XM_004230305	Solyc01g101090.3.1				0.00818654	2.06583	2.06583
Les.5669.1.S1_at	101266279	LOC101266279	inosine-5'-monophosphate dehydrogenase 2-like	XM_004249168	Solyc10g079500.2.1																9.76375e-08	2.38396	2.38396
Les.5670.1.S1_at	101261875	LOC101261875	probable purine permease 9-like	XM_004233038	Solyc02g071100.3.1							0.00110022	0.191073	-5.23361				0.0155396	0.283084	-3.53252	0.00139721	0.190658	-5.245
Les.5671.1.S1_at	101263162	LOC101263162	uncharacterized LOC101263162	XM_004230307	Solyc01g101130.3.1							0.00567648	0.478998	-2.08769
Les.5679.1.S1_at	101265389	LOC101265389	ribonuclease H2 subunit A-like	XM_004249909	Solyc11g006860.2.1										0.00328106	0.327888	-3.04982
Les.5682.1.S1_at	101265883	LOC101265883	AB hydrolase superfamily protein YfhM-like	XM_004232794 /// XM_004232795	Solyc02g078570.3.1										0.00498315	0.494594	-2.02186				8.0211e-06	0.276165	-3.62102
Les.5684.1.S1_at	778312	SDH	sorbitol related enzyme	NM_001247163	Solyc01g006510.3.1							2.94802e-05	0.495157	-2.01956
Les.5691.1.S1_at	101248592	LOC101248592	uncharacterized LOC101248592	XM_004243486	Solyc07g048120.3.1							0.000384086	0.498428	-2.00631							3.77602e-05	0.405364	-2.46692
Les.5696.1.S1_at	101254186	LOC101254186	uncharacterized LOC101254186	XM_004236254	Solyc03g111700.3.1										0.00163552	4.18827	4.18827
Les.5697.1.S1_at	101268548	LOC101268548	uncharacterized LOC101268548	XM_004233773	Solyc02g078940.3.1							0.012443	0.441174	-2.26668							0.0123604	0.429786	-2.32674
Les.5698.1.S1_at	101252346	LOC101252346	sister chromatid cohesion 1 protein 4	XM_004250035	Solyc11g008740.2.1																0.000252651	0.454601	-2.19973
Les.5699.1.S1_at	101267943	LOC101267943	protein FEZ-like	XM_004248590	Solyc10g055760.2.1	0.0180832	4.8613	4.8613				0.00393411	7.54856	7.54856	0.0012875	13.6703	13.6703				0.0133127	5.59849	5.59849
Les.57.1.S1_at	544290	GBF4	G-box binding protein	NM_001247025	Solyc02g085610.3.1	0.000206099	2.01289	2.01289
Les.570.1.S1_at	101255669	LOC101255669	uncharacterized LOC101255669	XM_004252180	Solyc12g036250.2.1							0.0138475	2.25585	2.25585							0.00171084	3.12998	3.12998
Les.5701.1.S1_at	101258101	LOC101258101	uncharacterized LOC101258101	XM_004247042	Solyc09g061320.3.1	0.00292347	3.14217	3.14217	0.035245	2.31552	2.31552				0.0017204	3.94202	3.94202
Les.5702.1.S1_at	100037502	GRAS10	GRAS10 protein	NM_001247398	Solyc03g025170.1.1							0.00566043	2.72457	2.72457							4.25077e-05	6.05781	6.05781
Les.5706.1.S1_at	101264213	LOC101264213	isoflavone reductase-like protein-like	XM_004238225	Solyc04g080550.3.1				0.00157236	0.318845	-3.13632	0.00193224	2.70772	2.70772				0.000609355	0.278369	-3.59235
Les.571.1.A1_at	100529104	LOC100529104	beta-hexosaminidase 2	NM_001247684	Solyc05g054710.3.1																0.00136818	0.325785	-3.0695
Les.5720.1.S1_at	101254658	LOC101254658	phosphatase IMPL1, chloroplastic-like	XM_004233181 /// XM_004233182	Solyc02g069010.3.1																0.00907437	0.491975	-2.03263
Les.5725.1.A1_at	101253491	LOC101253491	eukaryotic translation initiation factor 1A	XM_004240041	Solyc05g050200.3.1																0.000414917	0.455921	-2.19336
Les.573.1.A1_at	101265150	LOC101265150	uncharacterized LOC101265150	XM_004244806	Solyc08g022030.3.1																0.000775972	0.459055	-2.17839
Les.5733.1.S1_at	101251212	LOC101251212	transmembrane protein 56-B-like	XM_004246209 /// XM_004246210	Solyc09g018670.3.1							0.00107171	0.393076	-2.54404							0.00195383	0.409162	-2.44402
Les.5743.1.S1_at	101254080	LOC101254080	BRO1 domain-containing protein BROX-like	XM_004236933	Solyc04g007020.3.1																2.89153e-07	0.43663	-2.29027
Les.5745.1.S1_at	101250740	LOC101250740	UDP-glycosyltransferase 75C1-like	XM_004247847	Solyc09g092480.1.1							0.00116296	0.313147	-3.19339							0.00166355	0.318137	-3.1433
Les.5747.1.S1_at	101254492	LOC101254492	uncharacterized LOC101254492	XM_004239966	Solyc05g051620.3.1							0.00150781	0.364163	-2.74602							0.000181212	0.267377	-3.74004
Les.5753.1.S1_at	101249947	LOC101249947	uncharacterized LOC101249947	XM_004245615 /// XM_004245616	Solyc08g080110.3.1							3.98454e-05	0.378643	-2.64101							5.60444e-05	0.37914	-2.63755
Les.5755.1.S1_at	101257479	LOC101257479	SNAP25 homologous protein SNAP33-like	XM_004241544 /// XM_004241545 /// XM_004241546	Solyc06g069570.3.1							0.00165267	2.0095	2.0095
Les.5757.1.S1_at	101262281	LOC101262281	DNA ligase 1-like	XM_004250934	Solyc11g066370.2.1							0.00259638	0.459033	-2.17849							0.00661428	0.49529	-2.01902
Les.5775.1.A1_at	101256523	LOC101256523	sm-like protein LSM5	XM_004247782	Solyc09g091500.3.1																0.000454407	0.364075	-2.74669
Les.5779.1.S1_at	101267313	LOC101267313	DNA (cytosine-5)-methyltransferase DRM2-like	XM_004239839	Solyc05g053270.1.1							0.000955705	0.362811	-2.75625
Les.5780.1.A1_at	101256056	LOC101256056	uncharacterized LOC101256056	XM_010318712	Solyc02g068910.3.1							0.00138251	0.156282	-6.3987							0.000448908	0.113115	-8.84054
Les.5781.1.A1_at	101267931	LOC101267931	probable histone H2A variant 1	XM_004247157	Solyc09g065755.1.1							0.00552296	0.486717	-2.05458							0.00178762	0.420606	-2.37752
Les.5782.1.S1_at	101259113	LOC101259113	chaperonin 60 subunit alpha 2, chloroplastic-like	XM_004233195	Solyc02g068730.3.1							0.00913676	0.481489	-2.07689
Les.5787.1.S1_at	101245385	LOC101245385	pentatricopeptide repeat-containing protein At5g42310, mitochondrial-like	XM_004244915	Solyc08g045850.3.1							6.27258e-05	0.343604	-2.91033
Les.5789.1.S1_at	101261272	LOC101261272	histone H3.2-like	XR_742526	Solyc01g073970.3.1																0.00421254	0.309179	-3.23437
Les.5791.1.S1_at	101252411	LOC101252411	scarecrow-like transcription factor PAT1-like	XM_004243499	Solyc07g047950.1.1							2.93119e-05	0.400849	-2.4947
Les.5792.1.S1_at	101247235	LOC101247235	protein MEI2-like 2-like	XM_004243154	Solyc07g056340.3.1							0.00298831	0.4942	-2.02347
Les.5793.1.S1_at	101264128	LOC101264128	uncharacterized LOC101264128	XM_004240843	Solyc06g050620.3.1																0.0155521	0.442527	-2.25975
Les.5794.1.S1_at	101254787	LOC101254787	mechanosensitive ion channel protein 3, chloroplastic-like	XM_004237947	Solyc04g076300.3.1	0.0225785	2.214	2.214	0.0494865	2.11358	2.11358										0.0144583	0.410525	-2.43591
Les.5795.1.A1_at	104648977	LOC104648977	scarecrow-like protein 22	XM_010327293	Solyc01g090950.3.1																7.5966e-05	0.498414	-2.00636
Les.5799.1.S1_at	101260059	LOC101260059	uncharacterized LOC101260059	XM_004242309	Solyc06g083920.3.1																0.00263759	0.42828	-2.33492
Les.58.1.S1_at	543532	ProT3	proline transporter 3	NM_001247065	Solyc05g052820.3.1	0.00505674	0.371809	-2.68955	0.0383119	0.463415	-2.15789	7.2313e-06	0.137668	-7.26384	0.00918355	0.364552	-2.74309				0.000200424	0.22211	-4.50228
Les.5802.1.S1_at	101265193	LOC101265193	uncharacterized LOC101265193	XM_004232538	Solyc02g082400.3.1							0.00729097	0.374669	-2.66903
Les.5807.1.S1_at	101244212	LOC101244212	cytosolic Fe-S cluster assembly factor NARFL-like	XM_004245084	Solyc08g065990.3.1							4.25808e-05	0.456612	-2.19004
Les.5814.1.S1_at	101259424	LOC101259424	pyrophosphate-energized vacuolar membrane proton pump 1-like	XM_004235854	Solyc03g117480.3.1																6.97462e-06	2.27289	2.27289
Les.5817.1.S1_at	101259149	LOC101259149	endoglucanase 24-like	XM_004238297	Solyc04g081300.3.1							0.0482973	2.12195	2.12195	0.021395	0.36666	-2.72732
Les.5824.1.S1_at	101254052	LOC101254052	probable O-acetyltransferase CAS1-like	XM_004232929 /// XM_004232930	Solyc02g071120.3.1										0.00275338	0.480853	-2.07964
Les.5827.1.A1_at	101267159	LOC101267159	protein DEHYDRATION-INDUCED 19 homolog 4	XM_004229232	Solyc01g065550.3.1				0.0246844	2.19483	2.19483										0.00595705	0.396015	-2.52516
Les.5832.1.S1_at	101257246	LOC101257246	UDP-glycosyltransferase 73C4-like	XM_004252255	Solyc12g042600.2.1							0.00378039	0.211655	-4.72468							0.00176708	0.170183	-5.87604
Les.5833.1.S1_at	543918	LOC543918	MAP3Ka	NM_001247556	Solyc11g006000.2.1				0.00249228	2.00355	2.00355	2.708e-05	2.73604	2.73604							1.877e-05	2.92099	2.92099
Les.5839.1.S1_at	101252042	LOC101252042	serine/threonine-protein kinase HT1-like	XM_004232836	Solyc02g078140.3.1							1.26716e-06	0.393595	-2.54068							2.24631e-05	0.469617	-2.1294
Les.584.1.A1_at	101256594	LOC101256594	uncharacterized LOC101256594	XM_004240408	Solyc06g007870.3.1																0.0027348	0.466937	-2.14162
Les.5847.1.S1_at	101247353	LOC101247353	expansin-like B1-like	XM_004245774	Solyc08g077910.3.1													0.00194319	3.17262	3.17262
Les.5848.2.S1_at	101251363	LOC101251363	4-coumarate--CoA ligase 2	XM_004235246	Solyc03g097030.3.1																0.00782776	0.338844	-2.95121
Les.585.1.A1_at	101266660	LOC101266660	U-box domain-containing protein 52-like	XM_004245388	Solyc08g069180.3.1							8.25499e-05	0.219628	-4.55315							7.23214e-06	0.14314	-6.98618
Les.5852.3.S1_at	101249170	LOC101249170	ATP synthase subunit beta, mitochondrial-like	XM_004236916	Solyc04g007550.3.1																0.000195317	2.39628	2.39628
Les.5855.1.S1_at	101246594	LOC101246594	flavonol synthase/flavanone 3-hydroxylase-like	XM_004233491 /// XM_004233492 /// XM_004233493	Solyc02g062463.1.1				0.0127687	2.64673	2.64673
Les.5859.1.S1_at	101254042	LOC101254042	probable flavin-containing monooxygenase 1-like	XM_004231040	Solyc01g112100.3.1										0.0056503	2.56448	2.56448
Les.5860.1.A1_at	101267995	LOC101267995	translocase of chloroplast 34, chloroplastic-like	XM_004239929	Solyc05g052160.3.1							0.00727939	0.471354	-2.12155
Les.5865.1.S1_at	101267673	LOC101267673	uncharacterized LOC101267673	XM_004233056	Solyc02g070800.2.1				0.0211978	0.28095	-3.55936	0.0185194	0.31188	-3.20636
Les.587.1.S1_at	101257410	LOC101257410	uncharacterized LOC101257410	XM_004248012	Solyc10g011980.3.1	3.27235e-05	2.04158	2.04158							6.64602e-05	2.1111	2.1111
Les.5870.1.S1_at	104649397	LOC104649397	probable methyltransferase PMT3	XM_010328462	Solyc09g090190.3.1							6.69462e-06	2.89774	2.89774							6.9591e-05	2.43553	2.43553
Les.5871.2.S1_at	101256641	LOC101256641	succinate dehydrogenase [ubiquinone] flavoprotein subunit 1, mitochondrial-like	XM_004232352 /// XM_004232353	Solyc02g085350.3.1																0.00579368	5.59987	5.59987
Les.5877.1.A1_at	---	---	Ornithine aminotransferase (AHRD V3.3 --* OAT_VIGAC)	---	Solyc11g012455.1.1							0.00609602	0.294954	-3.39036							0.000956057	0.200143	-4.99642
Les.5879.1.S1_at	543896	LOC543896	alpha-DOX2	NM_001247485	Solyc02g087090.3.1				0.012639	2.62453	2.62453										0.000769813	0.269384	-3.71218
Les.588.1.A1_at	---	---	F-box protein, putative (AHRD V3.3 *-* A2Q1T0_MEDTR)	---	Solyc12g008330.2.1							0.011045	0.4871	-2.05297
Les.5880.1.S1_at	101268078	LOC101268078	molybdate-anion transporter	XM_010319744	Solyc03g082660.3.1							1.37665e-08	5.02711	5.02711							5.51945e-08	4.51045	4.51045
Les.5881.1.A1_at	101256729	LOC101256729	uncharacterized LOC101256729	XR_182434	Solyc02g032840.1.1										0.00860711	0.467088	-2.14092
Les.5884.1.S1_at	101262296	LOC101262296	miraculin-like	XM_004235364	Solyc03g098730.1.1							0.00281337	5.1909	5.1909							0.0203319	3.45699	3.45699
Les.5885.2.S1_at	101264209	LOC101264209	ethylene-responsive transcription factor RAP2-4-like	XM_004237359 /// XM_004237360 /// XM_004237361	Solyc04g054910.3.1							0.0202248	0.313848	-3.18625							0.0281857	0.326925	-3.0588
Les.5888.1.S1_at	101245763	LOC101245763	GILT-like protein F37H8.5-like	XM_004240369	Solyc06g007340.3.1																0.00615475	2.51843	2.51843
Les.5890.1.S1_at	101263496	LOC101263496	plastidic ATP/ADP-transporter	XM_004252278	Solyc12g042950.2.1																0.016882	2.94802	2.94802
Les.59.1.S1_at	543531	ProT2	proline transporter 2	NM_001247061	Solyc03g096380.3.1							7.28438e-10	0.126808	-7.88594							5.48063e-12	0.0524018	-19.0833
Les.5914.1.A1_at	543799	ail	IDS4-like protein	NM_001247105	Solyc08g060920.3.1							0.0101507	0.267137	-3.7434							0.000513055	0.132136	-7.56797
Les.5915.1.S1_at	543895	LOC543895	alpha-DOX1	NM_001247481	Solyc02g087070.3.1				0.00679004	2.84019	2.84019							0.000983502	3.8648	3.8648
Les.5916.1.S1_at	544180	abz1	anaerobic basic leucine zipper protein	NM_001247576	Solyc01g100460.3.1				0.00521205	3.78965	3.78965	6.05215e-06	0.0875932	-11.4164							2.57758e-05	0.109259	-9.15259
Les.5918.1.S1_at	543871	FRO1	ferric-chelate reductase	NM_001247400	Solyc01g094910.3.1																0.000137509	0.0407573	-24.5355
Les.5924.1.S1_at	543940	NML1	NIM1-like protein 1	NM_001247633	Solyc02g069310.3.1	0.00255541	2.36559	2.36559	0.00975908	2.205	2.205	0.000101236	3.44417	3.44417							4.88722e-05	3.92039	3.92039
Les.5925.1.S1_at	544270	NML2	NIM1-like protein 2	NM_001246915	Solyc07g044980.3.1				0.0455159	2.01174	2.01174										0.0259821	2.07322	2.07322
Les.5927.1.S1_at	101251569	LOC101251569	uncharacterized LOC101251569	XM_004237006	Solyc04g005480.1.1	0.00772477	2.96895	2.96895				0.000475928	4.76806	4.76806							0.00752191	3.0845	3.0845
Les.5931.1.S1_at	---	---	ATPase E1-E2 type family protein / haloacid dehalogenase-like hydrolase family protein (AHRD V3.3 --* AT3G25610.1)	---	Solyc01g095220.2.1	9.52183e-05	2.05578	2.05578	2.9023e-05	2.46049	2.46049				0.000321705	2.03832	2.03832
Les.5933.1.S1_at	101259546	LOC101259546	uncharacterized LOC101259546	XM_004240667	Solyc06g036310.3.1	8.45258e-05	3.15998	3.15998				2.12688e-05	3.69463	3.69463	6.61232e-05	3.73178	3.73178				0.000107733	3.18479	3.18479
Les.5936.1.S1_at	101266515	LOC101266515	uncharacterized LOC101266515	XM_004239584	Solyc05g056510.3.1							0.0255449	3.14411	3.14411							0.00462399	4.84235	4.84235
Les.5938.2.S1_a_at	101246230	LOC101246230	ADP-ribosylation factor-like	XM_004252891 /// XM_004252892	Solyc12g099080.2.1							0.0123234	3.47133	3.47133							0.000514179	7.17866	7.17866
Les.5940.1.S1_at	543939	NIM1	non-inducible immunity 1	NM_001247629	Solyc07g040690.3.1	0.000807897	2.11557	2.11557							0.00309836	2.02991	2.02991
Les.5941.1.A1_at	101251205	LOC101251205	homeobox-leucine zipper protein ATHB-15-like	XM_004245107	Solyc08g066500.3.1							2.88839e-05	2.49305	2.49305							3.54199e-06	3.08774	3.08774
Les.5942.1.S1_at	101262882	LOC101262882	60S ribosomal protein L11-2-like	XM_004232289	Solyc02g086240.3.1							0.0107796	2.57264	2.57264							0.000690979	4.11739	4.11739
Les.5943.1.S1_at	101262289	LOC101262289	leucine-rich repeat extensin-like protein 4-like	XM_004252006	Solyc12g006970.1.1							3.10085e-06	4.00079	4.00079							9.18072e-06	3.6896	3.6896
Les.5946.2.S1_at	101258673	LOC101258673	cyprosin-like	XM_004243436	Solyc07g051850.3.1	0.049194	2.03713	2.03713	0.046272	2.24213	2.24213	0.0138207	0.396871	-2.51971							0.00043163	0.218245	-4.582
Les.5947.1.S1_at	544309	LOC544309	involved in inorganic sulfate assimilation	NM_001247099	Solyc05g017950.3.1																0.00108044	2.57691	2.57691
Les.5948.1.S1_at	543946	MKK2	MAPKK	NM_001247659	Solyc03g123800.2.1																0.000173482	2.87684	2.87684
Les.5952.1.S1_at	543929	LOC543929	acyl carrier protein	NM_001247593	Solyc03g118410.3.1				0.0340055	3.32508	3.32508
Les.5957.1.S1_at	101259682	LOC101259682	cold-regulated 413 plasma membrane protein 2-like	XM_004230797 /// XM_004230798	Solyc01g109170.3.1													0.0126716	0.424474	-2.35586
Les.5958.1.S1_at	101258270	LOC101258270	probable CCR4-associated factor 1 homolog 9-like	XM_004241294	Solyc06g074030.1.1							0.0296024	3.11951	3.11951							0.00663656	4.62099	4.62099
Les.5960.1.S1_at	543951	TIP	TIP protein	XM_004241949	Solyc06g060760.3.1																0.00789613	0.471247	-2.12203
Les.597.1.A1_at	101248217	LOC101248217	WD repeat-containing protein 26	XM_010325627//XM_004243570//XM_010325626	Solyc07g044850.3.1																0.000228864	0.423571	-2.36088
Les.6.1.S1_at	543656	LOC543656	uncharacterized LOC543656	NM_001247537	Solyc07g055740.1.1										0.0232495	2.13559	2.13559
Les.602.1.A1_at	100736450	ARF8-1	auxin response factor 8-1	NM_001247623	Solyc03g031970.3.1				0.0251633	2.07867	2.07867
Les.603.1.A1_at	101245467	LOC101245467	uncharacterized LOC101245467	XR_742057 /// XR_742058	---																0.00625075	0.250887	-3.98586
Les.605.1.S1_at	101247388	LOC101247388	proline synthase co-transcribed bacterial homolog protein-like	XM_004232644	Solyc02g080940.3.1							0.0260192	2.48672	2.48672							0.000188246	6.3304	6.3304
Les.61.1.S1_at	544124	RdRP	RNA-directed RNA polymerase	NM_001247390	Solyc05g007510.3.1										8.88433e-05	2.70912	2.70912
Les.611.2.A1_at	101262041	LOC101262041	uncharacterized LOC101262041	XM_004229137	Solyc01g068030.2.1							0.000847465	0.241647	-4.13826							0.000129974	0.167084	-5.98502
Les.615.1.A1_at	101265766	LOC101265766	protein FAR1-RELATED SEQUENCE 7	XM_004247000	Solyc09g057870.3.1																0.000171454	0.430287	-2.32403
Les.618.1.A1_at	101256343	LOC101256343	uncharacterized LOC101256343	XM_004250130	Solyc11g011130.2.1				0.000161854	2.15617	2.15617
Les.63.1.S1_at	544200	20ox-3	gibberellin 20-oxidase-3	NM_001247650	Solyc11g072310.2.1							8.01886e-05	0.086061	-11.6197				0.00793461	4.8804	4.8804	0.00378591	0.19568	-5.11039
Les.631.2.S1_at	101253654	LOC101253654	probable sodium-coupled neutral amino acid transporter 6	XM_004233349	Solyc02g065680.3.1							0.00101861	0.123452	-8.10029							0.000225094	0.0782787	-12.7749
Les.634.1.A1_at	---	---	nuclear pore complex protein-like protein (AHRD V3.3 *-*AT5G05680.1)	---	Solyc11g008130.2.1																0.00356756	0.454383	-2.20079
Les.636.2.S1_at	101266875	LOC101266875	heavy metal-associated isoprenylated plant protein 26-like	XM_004230996	Solyc01g111600.2.1																0.000371994	0.335764	-2.97829
Les.638.1.S1_at	101257368	LOC101257368	uncharacterized LOC101257368	XM_004238721	Solyc05g007060.3.1							2.96548e-06	0.412983	-2.42141
Les.639.1.A1_at	101266201	LOC101266201	RNA polymerase II C-terminal domain phosphatase-like 3-like	XM_004252612	Solyc12g063050.2.1	0.00127248	2.13992	2.13992							0.00250107	2.1831	2.1831
Les.640.1.A1_at	101249605	LOC101249605	glycine-rich RNA-binding protein 4	XM_004233337	Solyc02g066940.3.1							0.0448276	0.450572	-2.2194							0.0250391	0.393247	-2.54293
Les.641.1.S1_at	101251208	LOC101251208	probable methyltransferase PMT21-like	XM_004245873 /// XM_004245874	Solyc08g075870.3.1				0.00103647	2.40751	2.40751	3.975e-07	5.01867	5.01867				0.00387959	0.476579	-2.09829	2.07046e-05	3.33256	3.33256
Les.648.1.A1_at	101253129	LOC101253129	ATP-dependent DNA helicase 2 subunit KU80	XM_004229767	Solyc01g091350.3.1							0.0107117	0.273009	-3.66288							0.00133346	0.16575	-6.03317
Les.649.2.A1_at	101263784	LOC101263784	pentatricopeptide repeat-containing protein At4g36680, mitochondrial-like	XM_004233464	---				0.0130561	2.45062	2.45062	0.0193632	0.474058	-2.10945							0.00386034	0.368289	-2.71526
Les.650.1.A1_at	101245291	LOC101245291	phosphatidate cytidylyltransferase-like	XM_004229741	Solyc01g090940.3.1							0.0118463	0.464581	-2.15248							0.00107622	0.330285	-3.02769
Les.654.1.A1_at	101262640	LOC101262640	2-hydroxy-6-oxononadienedioate/2-hydroxy-6-oxononatrienedioate hydrolase-like	XM_004244985	Solyc08g061230.3.1																0.00866831	0.308947	-3.2368
Les.655.1.A1_at	101255649	LOC101255649	ubiquitin carboxyl-terminal hydrolase 12	XM_010314198	Solyc11g006320.2.1																0.000686344	0.492659	-2.0298
Les.664.1.A1_at	101259321	LOC101259321	pre-mRNA-splicing factor ATP-dependent RNA helicase DEAH7-like	XM_010316327	---							0.00305713	0.488295	-2.04794							0.000415836	0.390525	-2.56066
Les.665.1.A1_at	101260237	LOC101260237	uncharacterized LOC101260237	XM_004241300	Solyc06g073970.2.1							8.96432e-07	0.382594	-2.61374							9.03467e-06	0.440224	-2.27157
Les.666.1.A1_at	101246987	LOC101246987	proline iminopeptidase-like	XM_004250684	Solyc11g044310.2.1																0.025659	0.468338	-2.13521
Les.670.2.A1_at	101259717	LOC101259717	uncharacterized LOC101259717	XR_183344	Solyc12g036850.2.1																0.00667997	0.427372	-2.33988
Les.671.1.A1_at	101244128	LOC101244128	B3 domain-containing protein At5g60140-like	XM_004230585	Solyc01g106230.3.1																0.0202614	0.359744	-2.77976
Les.674.2.A1_at	101245624	LOC101245624	zinc finger CCCH domain-containing protein 44	XM_010319397	Solyc03g033630.3.1							0.0128521	0.453723	-2.20399							0.00440061	0.381415	-2.62182
Les.677.1.S1_at	101264975	LOC101264975	histone H2AX-like	XM_004247431	Solyc09g074300.1.1							0.00452757	6.56099	6.56099							0.00831785	5.86291	5.86291
Les.678.1.A1_at	101256497	LOC101256497	uncharacterized LOC101256497	XM_004242118	Solyc06g071040.3.1							0.0192861	0.443864	-2.25294							0.00128227	0.285315	-3.5049
Les.68.2.S1_a_at	543583	Cel8	endo-beta-1,4-D-glucanase	NM_001247243	Solyc08g082250.3.1	0.0067312	0.391594	-2.55367	0.00623079	0.346246	-2.88812				2.10533e-05	0.135448	-7.38293
Les.681.1.A1_at	101247867	LOC101247867	zinc finger protein 7-like	XM_004230676	Solyc01g107430.2.1							0.0004356	0.384248	-2.60249
Les.683.3.A1_at	101265062	LOC101265062	transcription factor bHLH147-like	XM_004228969	Solyc01g058670.3.1				0.00466372	0.288546	-3.46565	0.00044829	0.297695	-3.35915	0.033389	0.414535	-2.41234				0.000332257	0.275254	-3.633
Les.69.1.S1_at	543584	Ls	lateral suppressor protein	NM_001247250	Solyc07g066250.1.1																0.0012279	0.496109	-2.01569
Les.695.1.A1_at	101266599	LOC101266599	feruloyl CoA ortho-hydroxylase 2-like	XM_004251191	---										0.0345428	2.65559	2.65559
Les.7.1.S1_at	543605	LOC543605	homogentisate 1,2-dioxygenase	XM_004251835	Solyc12g014100.2.1							0.000258337	0.477726	-2.09325
Les.70.1.S1_at	543520	T6	class I knotted-like homeodomain protein	NM_001247012	Solyc02g081120.3.1							0.0168378	3.68078	3.68078
Les.700.1.A1_at	101260389	LOC101260389	uncharacterized LOC101260389	XM_010317959	Solyc02g087660.3.1							0.00846466	0.307457	-3.25248							0.00159844	0.215162	-4.64767
Les.701.1.A1_at	101261240	LOC101261240	uncharacterized LOC101261240	XM_004241133	Solyc06g076700.1.1																0.0110127	0.369234	-2.70831
Les.702.1.S1_at	101260400	LOC101260400	S-adenosylmethionine decarboxylase proenzyme-like	XM_004233606	Solyc02g089610.2.1	9.61917e-05	5.6631	5.6631	0.00913508	3.04999	3.04999	0.000245284	4.84743	4.84743	0.0021084	3.96421	3.96421				0.000108242	5.85266	5.85266
Les.706.1.A1_at	101255370	LOC101255370	thylakoid membrane protein slr0575-like	XM_004234516	Solyc03g034170.2.1							0.00604713	0.281161	-3.55668							0.000543884	0.168418	-5.9376
Les.709.1.A1_at	101248092	LOC101248092	tetraketide alpha-pyrone reductase 1-like	XM_004236826	Solyc04g008780.2.1																0.00563826	0.381231	-2.62308
Les.713.1.A1_at	101256534	LOC101256534	probable protein kinase At2g41970-like	XM_004249136	Solyc10g078940.2.1																0.00103169	0.484369	-2.06454
Les.714.1.A1_at	101265271	LOC101265271	sorting nexin 2A-like	XM_004246910	Solyc09g031590.3.1																0.0229657	0.338	-2.95858
Les.722.1.A1_at	101264664	LOC101264664	probable protein phosphatase 2C 38-like	XM_004246671	Solyc09g007080.2.1				0.00642877	2.20537	2.20537										0.000637626	0.37358	-2.67681
Les.727.2.S1_at	101267525	LOC101267525	3-hydroxyisobutyryl-CoA hydrolase-like protein 3, mitochondrial-like	XM_004239499	Solyc05g018410.2.1							0.000154058	6.59201	6.59201							1.67426e-05	10.9365	10.9365
Les.733.1.S1_at	101268329	LOC101268329	mitochondrial adenine nucleotide transporter ADNT1	---	Solyc01g095570.3.1																0.0167676	0.491367	-2.03514
Les.739.1.S1_at	101264434	LOC101264434	phosphoserine phosphatase, chloroplastic-like	XM_004241144 /// XM_004241145	Solyc06g076510.3.1				0.0340672	0.479374	-2.08605	0.0235347	2.03468	2.03468	0.0162901	0.426688	-2.34363				0.0147247	2.22477	2.22477
Les.740.1.A1_at	100736535	LOC100736535	AP2 transcription factor SlAP2e	NM_001246962	Solyc06g075510.2.1																0.000796494	0.205004	-4.87797
Les.743.1.S1_at	101244561	LOC101244561	alanine--tRNA ligase-like	XM_004235222	Solyc03g097290.3.1																0.00485924	4.49969	4.49969
Les.744.1.S1_at	101254465	LOC101254465	transmembrane protein 87A-like	XM_004235507	Solyc03g122250.3.1							0.000212062	2.37786	2.37786							0.000288937	2.37399	2.37399
Les.750.1.S1_at	101260326	LOC101260326	ATP-dependent Clp protease adapter protein ClpS-like	XM_004235778	Solyc03g119700.3.1							0.0173581	0.469631	-2.12933							0.020496	0.469977	-2.12776
Les.753.1.A1_at	101246062	LOC101246062	uncharacterized LOC101246062	XM_004240789	Solyc06g048470.3.1																0.0158011	0.351749	-2.84294
Les.756.1.A1_at	101254310	LOC101254310	uncharacterized methyltransferase At2g41040, chloroplastic-like	XM_004242670	Solyc07g007300.3.1							0.00710495	0.473944	-2.10996							0.000387414	0.327874	-3.04996
Les.761.1.A1_at	101263510	LOC101263510	alkylated DNA repair protein alkB homolog 8-like	XM_004237810 /// XM_004237811	Solyc04g072390.3.1																0.000433792	0.335625	-2.97952
Les.766.1.A1_at	101262477	LOC101262477	uncharacterized LOC101262477	XM_004232782	Solyc02g078720.3.1										0.0272525	0.36199	-2.76251				0.000158774	0.150926	-6.62575
Les.768.1.A1_at	101247829	LOC101247829	uncharacterized LOC101247829	XM_004240872	Solyc06g051200.3.1																0.00104036	0.320863	-3.1166
Les.769.1.A1_at	101249228	LOC101249228	pentatricopeptide repeat-containing protein At4g19440, chloroplastic	XM_004249857 /// XM_010314180	---																0.0103968	0.429843	-2.32643
Les.774.1.A1_at	101251366	LOC101251366	alcohol dehydrogenase-like 7-like	XM_004253080	Solyc12g094500.2.1							0.00675307	0.405655	-2.46515							0.00314207	0.353901	-2.82565
Les.776.1.A1_at	101249712	LOC101249712	auxin response factor 2-like	XM_004252233	Solyc12g042070.2.1							0.00286955	0.379789	-2.63304							0.00105884	0.322361	-3.10211
Les.777.1.A1_at	101251575	LOC101251575	nuclear transcription factor Y subunit B-8-like	XM_004237475 /// XM_004237476	Solyc04g049910.3.1							0.00494169	0.496066	-2.01586							0.000416249	0.373916	-2.6744
Les.779.1.A1_at	101268800	LOC101268800	50S ribosomal protein L18-like	XM_004229651	Solyc01g088470.3.1							0.00185555	0.414894	-2.41025							0.00094291	0.373402	-2.67808
Les.783.1.S1_at	101268806	LOC101268806	uncharacterized LOC101268806	XM_004248050 /// XM_004248051	Solyc10g009210.3.1	0.00371511	2.05362	2.05362	0.00237182	2.3512	2.3512	8.85435e-05	3.00945	3.00945	0.00200243	2.39631	2.39631				0.000102428	3.06403	3.06403
Les.786.1.A1_at	101246787	LOC101246787	mannosyl-oligosaccharide 1,2-alpha-mannosidase MNS3-like	XM_004233071	Solyc02g070520.3.1																0.00012049	0.32663	-3.06157
Les.788.1.A1_at	101249155	LOC101249155	uncharacterized LOC101249155	XM_004234972	Solyc03g081320.3.1	0.00107063	3.69892	3.69892				0.0161182	0.41341	-2.41891	0.0116932	2.84295	2.84295				0.00212493	0.289893	-3.44955
Les.790.1.A1_at	101246763	LOC101246763	ferric reduction oxidase 7, chloroplastic-like	XM_004230336	Solyc01g102610.3.1				0.0215319	11.5448	11.5448	0.0341124	7.31577	7.31577
Les.793.1.S1_s_at	104648652	LOC104648652	60S ribosomal protein L18a-like	XM_010326435	Solyc08g016180.3.1							0.011828	2.7336	2.7336							0.00158761	3.99653	3.99653
Les.795.2.S1_at	101258750	LOC101258750	26S proteasome non-ATPase regulatory subunit 11-like	XM_004239055	Solyc05g013030.1.1																0.00711577	10.868	10.868
Les.797.1.S1_at	101265282	LOC101265282	ammonium transporter 1 member 1-like	XM_004247726	Solyc09g090730.2.1										0.0029265	2.0564	2.0564
Les.798.1.S1_at	101251737	LOC101251737	acyl-protein thioesterase 1-like	XM_004250202	Solyc11g012070.2.1							0.045793	2.61156	2.61156				0.0491097	0.348107	-2.87268	0.0274545	3.02981	3.02981
Les.799.1.A1_at	101263151	LOC101263151	sterol 3-beta-glucosyltransferase-like	XM_004247056	Solyc09g061860.3.1																0.00735135	0.41355	-2.41809
Les.8.1.S1_at	543596	LOC543596	cryptochrome 2	NM_001247316	Solyc09g090100.3.1							9.76583e-06	0.367945	-2.7178
Les.804.1.S1_at	101264227	LOC101264227	ribonuclease MC-like	XM_019215016	Solyc07g006560.3.1										0.0163392	6.30478	6.30478
Les.809.1.A1_at	101259876	LOC101259876	uncharacterized LOC101259876	XM_004229212	Solyc01g066440.3.1																0.015412	0.359558	-2.78119
Les.810.1.S1_at	101257528	LOC101257528	GDSL esterase/lipase At5g45670-like	XM_004232942 /// XM_004232943	Solyc02g071610.3.1	0.0206267	2.7972	2.7972	0.00932801	3.75415	3.75415				0.000175396	8.79486	8.79486
Les.814.1.A1_at	101255731	LOC101255731	uncharacterized LOC101255731	XM_004247115	Solyc09g065150.1.1							0.00612844	0.311006	-3.21537							0.0133569	0.34608	-2.88951
Les.816.1.A1_at	101243737	LOC101243737	phosphatidate phosphatase LPIN3-like	XM_004246686	Solyc09g005910.3.1							0.00114052	0.447097	-2.23665							0.000406107	0.393187	-2.54332
Les.818.2.A1_at	101244946	LOC101244946	transcription initiation factor TFIID subunit 9-like	XM_004236729 /// XM_004236730	Solyc04g010090.3.1																0.00609889	0.391297	-2.5556
Les.820.1.A1_at	101245581	LOC101245581	serine/threonine-protein kinase PBS1-like	XM_004229165	Solyc01g067400.3.1							0.00784304	0.438857	-2.27865							0.00145294	0.342125	-2.9229
Les.822.2.A1_at	101258142	LOC101258142	GATA transcription factor 12-like	XM_004235604	Solyc03g120890.3.1				0.0204456	3.94201	3.94201										0.00251137	0.17221	-5.80688
Les.824.1.S1_at	101253589	LOC101253589	glucose-6-phosphate 1-dehydrogenase, chloroplastic-like	XM_004239197	Solyc05g015950.3.1																0.0308088	4.41584	4.41584
Les.827.1.S1_at	101248254	LOC101248254	protein GAST1-like	XM_004232078	Solyc02g089350.3.1	0.00557713	0.256633	-3.89662							0.000746704	0.138891	-7.1999
Les.830.1.A1_at	101260233	LOC101260233	DNA repair protein recA homolog 3, mitochondrial	XM_004240132	Solyc05g055780.3.1							0.010396	0.395293	-2.52977							0.00474097	0.339468	-2.94578
Les.836.1.S1_at	101250199	LOC101250199	zinc finger A20 and AN1 domain-containing stress-associated protein 5-like	XM_004252820	Solyc12g100060.1.1																0.000977452	2.99733	2.99733
Les.839.1.S1_at	101268572	LOC101268572	REF/SRPP-like protein At1g67360-like	XM_004239162	Solyc05g015390.3.1	0.00119876	2.17211	2.17211							0.00176497	2.2859	2.2859
Les.84.1.S1_at	544017	lap2	leucine aminopeptidase	NM_001246933	Solyc12g010020.2.1							0.0136469	4.3866	4.3866
Les.842.1.S1_at	101244237	LOC101244237	hydroquinone glucosyltransferase-like	XM_004231159	Solyc01g095620.3.1				0.0201307	0.189272	-5.28339							0.0259298	0.205249	-4.87214
Les.845.1.A1_at	101268499	LOC101268499	formin-like protein 14-like	XM_004246156	Solyc08g075650.3.1																0.00414433	0.428916	-2.33146
Les.847.1.A1_at	101250435	LOC101250435	RNA polymerase II C-terminal domain phosphatase-like 2	XM_004246282	Solyc09g014440.3.1																0.000505987	0.330731	-3.02361
Les.857.1.S1_at	101255793	LOC101255793	probable polygalacturonase-like	XM_004240049	Solyc05g049980.3.1				0.0148615	0.414862	-2.41044
Les.858.1.A1_at	101253026	LOC101253026	ATG8-interacting protein 1-like	XM_010328668	Solyc10g012420.3.1																0.00100399	0.340914	-2.93329
Les.859.1.A1_at	101260190	LOC101260190	acyltransferase-like protein At3g26840, chloroplastic-like	XM_004231703	Solyc02g094430.3.1																0.00954222	0.495567	-2.01789
Les.861.1.A1_at	101254510	LOC101254510	uncharacterized LOC101254510	XM_004245884	Solyc08g076290.3.1							0.033857	0.457784	-2.18444							0.00134038	0.260468	-3.83924
Les.868.1.A1_at	101259954	LOC101259954	uncharacterized LOC101259954	XM_004243358	Solyc07g053350.2.1				0.0343874	2.22589	2.22589										0.00147778	0.294747	-3.39274
Les.874.1.A1_at	101262785	LOC101262785	bifunctional purple acid phosphatase 26-like	XM_004251686	---																0.00655665	0.371745	-2.69002
Les.876.1.A1_at	101267105	LOC101267105	ethylene-responsive transcription factor 1B-like	XM_004236637	---	0.000734811	4.86007	4.86007	0.0109582	3.39333	3.39333	0.00378986	3.61594	3.61594	0.000518807	6.28698	6.28698	0.000184623	7.77964	7.77964
Les.881.1.A1_at	101244493	LOC101244493	type I inositol 1,4,5-trisphosphate 5-phosphatase CVP2-like	XM_004241418	---							0.000329607	0.223382	-4.47665				0.00011904	6.42309	6.42309	0.00425239	0.322711	-3.09875
Les.886.1.A1_at	101251228	LOC101251228	uncharacterized LOC101251228	XM_004230855	Solyc01g109780.2.1																0.0172904	0.406811	-2.45815
Les.887.1.A1_at	---	---	Zinc finger, C2H2 (AHRD V3.3 *-* A0A103YJ68_CYNCS)	---	Solyc06g036060.3.1																0.0195989	0.449814	-2.22314
Les.89.1.S1_at	544003	RAD51	DNA repair protein RAD51	NM_001246859	Solyc07g017540.3.1													0.017038	2.17882	2.17882
Les.890.1.A1_at	101245604	LOC101245604	uncharacterized LOC101245604	XM_004249928	Solyc11g007110.2.1																0.000206511	0.455027	-2.19767
Les.891.1.A1_at	109120154	LOC109120154	probable methyltransferase PMT28	XM_019213705	Solyc04g080360.3.1							0.0245404	0.41559	-2.40622							0.00101267	0.231809	-4.3139
Les.893.1.A1_at	101244264	LOC101244264	uncharacterized LOC101244264	XM_004235221	Solyc03g096790.3.1							0.00474007	0.477359	-2.09486							0.000327887	0.347069	-2.88127
Les.904.1.S1_s_at	101257131	LOC101257131	HMG1/2-like protein-like	XM_004232516 /// XM_004232517	Solyc02g082700.3.1																0.0334261	2.11919	2.11919
Les.91.1.S1_at	544163	LOC544163	nine-cis-epoxycarotenoid dioxygenase	NM_001247526	Solyc07g056570.1.1													0.00899313	0.160465	-6.2319
Les.915.1.S1_at	101244864	LOC101244864	tubulin alpha chain-like	XM_004237998	Solyc04g077030.3.1							7.4222e-06	2.70531	2.70531							2.79506e-06	3.04128	3.04128
Les.917.1.A1_at	101261059	LOC101261059	pentatricopeptide repeat-containing protein At5g02830, chloroplastic-like	XM_004246659	Solyc09g007200.3.1							0.00845175	0.40674	-2.45857							0.000423789	0.254795	-3.92473
Les.928.1.S1_at	101245790	LOC101245790	29 kDa ribonucleoprotein A, chloroplastic-like	XM_004246607	Solyc09g007850.3.1				0.00010161	0.42627	-2.34593	7.38862e-06	0.380459	-2.6284
Les.933.1.A1_at	101262139	LOC101262139	protein IQ-DOMAIN 14-like	XM_004245403	Solyc08g083240.3.1	0.042105	3.02265	3.02265	0.0290216	3.82911	3.82911										0.0024765	0.157174	-6.36236
Les.934.1.S1_at	101259138	LOC101259138	calcium-binding allergen Ole e 8-like	XM_004235774	Solyc03g118810.1.1	0.0128414	2.24408	2.24408				0.00601989	2.49249	2.49249							0.00131353	3.17768	3.17768
Les.941.1.A1_at	101260503	LOC101260503	E3 ubiquitin-protein ligase SINAT5-like	XM_004233117 /// XM_004233118	Solyc02g069880.3.1																0.00612083	0.430809	-2.32121
Les.943.1.A1_at	---	---	Set1/Ash2 histone methyltransferase complex subunit ASH2 (AHRD V3.3*** A0A0B0NGF2_GOSAR)	---	Solyc11g065370.2.1																0.00295905	0.361417	-2.76688
Les.945.1.A1_at	101267982	LOC101267982	uncharacterized LOC101267982	XR_740713 /// XR_740714	---																0.0248722	0.47947	-2.08564
Les.946.1.S1_at	101248576	LOC101248576	nuclear transport factor 2-like	XM_004239179 /// XM_004239180 /// XM_004239181	Solyc05g015630.3.1							0.0022278	2.56669	2.56669							0.00276058	2.57152	2.57152
Les.948.1.A1_at	101264797	LOC101264797	uncharacterized LOC101264797	XM_004252124	Solyc12g019540.2.1							0.000260084	0.296381	-3.37404							0.000115195	0.256327	-3.90126
Les.953.2.A1_at	101255257	LOC101255257	phosphoenolpyruvate/phosphate translocator 2, chloroplastic-like	XM_004232263	Solyc02g086650.2.1																0.0407346	0.450261	-2.22094
Les.954.1.S1_at	101244642	LOC101244642	50S ribosomal protein L13, chloroplastic-like	XM_004251877 /// XM_004251878	---																0.0336425	0.341065	-2.93199
Les.956.1.A1_at	101251153	LOC101251153	probable LRR receptor-like serine/threonine-protein kinase At5g45840-like	XM_004234041	Solyc03g006130.3.1				0.00139066	2.51728	2.51728										0.00304579	0.463373	-2.15809
Les.957.1.A1_at	101256481	LOC101256481	protein RCC2-like	XM_004238288	Solyc04g081200.3.1																3.04652e-05	0.413415	-2.41888
Les.961.1.A1_at	101258626	LOC101258626	elongator complex protein 6-like	XM_004251673	Solyc12g009500.2.1													0.0391489	2.07279	2.07279
Les.963.2.S1_at	101267862	LOC101267862	UDP-arabinose 4-epimerase 1-like	XM_004233141 /// XM_004233142	Solyc02g069580.3.1							0.000127958	5.89749	5.89749							3.79259e-05	7.79502	7.79502
Les.964.1.S1_at	101255297	LOC101255297	delta(3,5)-Delta(2,4)-dienoyl-CoA isomerase, mitochondrial-like	XM_004239255	Solyc05g024240.3.1																0.0165155	6.80476	6.80476
Les.966.3.A1_at	101244124	LOC101244124	nectarin-1-like	XM_004230327	Solyc01g102400.3.1				0.00258552	0.44486	-2.2479										1.26104e-07	0.242456	-4.12447
Les.967.1.A1_at	101243875	LOC101243875	G patch domain-containing protein 1-like	XM_004236051	Solyc03g114410.3.1							0.0116681	0.448781	-2.22826							0.0251187	0.488302	-2.04791
Les.968.1.S1_at	101264842	LOC101264842	trigger factor-like protein TIG-like	XM_004244040	Solyc07g064950.3.1							8.61184e-05	0.294558	-3.39491							0.000411746	0.341667	-2.92683
Les.97.1.S1_at	101252012	LOC101252012	L-lactate dehydrogenase A-like	XM_004245706	Solyc08g078850.3.1	0.0434825	2.17527	2.17527	0.0402163	2.42253	2.42253	0.00110412	4.08175	4.08175							0.000794434	4.51356	4.51356
Les.970.1.A1_at	101257295	LOC101257295	zinc finger CCCH domain-containing protein 17	XM_004228847	Solyc01g008170.3.1							0.0113103	0.448409	-2.23011							0.00154902	0.332874	-3.00414
Les.974.1.A1_at	101250670	LOC101250670	G-type lectin S-receptor-like serine/threonine-protein kinase SD3-1	XM_010319616	---																0.048213	0.416627	-2.40023
Les.975.1.S1_at	101251803	LOC101251803	protein kinase 2B, chloroplastic-like	XM_004228343	Solyc01g010660.3.1				0.0336156	2.09044	2.09044	0.00247779	2.76571	2.76571
Les.976.1.A1_at	101260736	LOC101260736	lactation elevated protein 1-like	XM_004241724	Solyc06g066090.3.1							0.0103533	0.39924	-2.50476							0.00032832	0.227034	-4.40462
Les.977.1.A1_at	101264364	LOC101264364	peptidyl-prolyl cis-trans isomerase FKBP62-like	XM_004246996	Solyc09g057660.3.1																0.00209452	0.491616	-2.03411
Les.979.1.A1_at	101243994	LOC101243994	ureide permease 1-like	XM_004239006	Solyc05g012330.2.1																0.00765346	0.143483	-6.96944
Les.98.1.S1_at	544122	MFP1	MFP1 protein	NM_001247380	Solyc03g120230.3.1																0.0103793	0.424347	-2.35656
Les.981.1.A1_at	---	---	LisH domain and HEAT repeat-containing protein KIAA1468-like protein (AHRD V3.3 *** A0A0B2SQV2_GLYSO)	---	Solyc02g086330.3.1																0.00193152	0.481429	-2.07715
Les.983.1.A1_at	101257911	LOC101257911	U3 small nucleolar RNA-associated protein 6 homolog	XM_004231566	Solyc02g032920.3.1																0.00169424	0.327302	-3.05528
Les.987.2.S1_at	101244094	LOC101244094	aspartate aminotransferase, mitochondrial-like	XM_004243226	Solyc07g055210.3.1																0.0481696	3.46658	3.46658
Les.99.1.S1_at	544295	Dif54	extensin-like protein Dif54	NM_001247049	Solyc02g030220.1.1				0.000105135	4.91368	4.91368										6.7079e-09	0.0417773	-23.9365
Les.992.1.A1_at	101248307	LOC101248307	uncharacterized LOC101248307	XM_004241513	Solyc06g071130.3.1																0.000707724	0.436073	-2.29319
Les.994.1.A1_at	101258490	LOC101258490	uncharacterized LOC101258490	XM_004247704	Solyc09g090410.2.1																0.00332168	0.432688	-2.31113
Les.995.1.A1_at	101247249	LOC101247249	serine/threonine-protein kinase-like protein CCR1-like	XM_004246612 /// XM_004246613	Solyc09g007740.2.1							3.00686e-05	0.121357	-8.24013							3.88572e-07	0.0445821	-22.4306
LesAffx.1001.1.S1_at	101262472	LOC101262472	tubby-like F-box protein 5-like	XM_004232369 /// XM_004232370	Solyc02g085130.3.1																2.02925e-05	2.65678	2.65678
LesAffx.10091.1.S1_at	101260610	LOC101260610	salutaridinol 7-O-acetyltransferase-like	XM_004251764	Solyc12g010980.2.1				0.00320386	42.2912	42.2912	0.013588	14.6062	14.6062
LesAffx.10095.1.A1_at	101257857	LOC101257857	dihydrolipoyllysine-residue acetyltransferase component of pyruvate dehydrogenase compl	XM_004238892	Solyc05g009530.3.1	0.00125689	0.432306	-2.31318							0.000173343	0.311365	-3.21166				0.00396207	0.497303	-2.01085
LesAffx.10118.1.A1_at	101257894	LOC101257894	chloride channel protein CLC-d-like	XM_004247322	Solyc09g075795.1.1																0.000493337	0.494329	-2.02295
LesAffx.10139.1.A1_at	---	---	Sulfotransferase (AHRD V3.3 *** K4DDN4_SOLLC)	---	Solyc12g021150.1.1																0.0010991	0.482995	-2.07041
LesAffx.10176.1.S1_at	101260801	LOC101260801	leucoanthocyanidin dioxygenase-like	XM_004235195	Solyc03g096050.3.1				0.00329086	2.39849	2.39849
LesAffx.10233.1.S1_at	101247934	LOC101247934	ADP,ATP carrier protein 1, mitochondrial	XM_004243318	Solyc07g053830.3.1							0.0124565	0.367247	-2.72297							0.000738248	0.217422	-4.59936
LesAffx.10279.1.S1_at	101247996	LOC101247996	purine permease 3-like	XM_004252666	Solyc12g087870.2.1							0.000684123	0.217357	-4.60073							0.00632329	0.308096	-3.24574
LesAffx.10289.1.S1_at	101245741	LOC101245741	uncharacterized protein At1g01500	XM_004252741//XM_010316336//XM_010316337	Solyc12g089140.2.1							0.00070507	0.219166	-4.56276							0.000383568	0.187483	-5.33383
LesAffx.10299.1.S1_at	101253030	PMT5	polyol transporter 5-like	NM_001300726	Solyc01g109460.3.1							0.00282412	2.55491	2.55491				0.0118229	0.429358	-2.32906	0.011091	2.19889	2.19889
LesAffx.10301.1.A1_at	101244226	LOC101244226	uncharacterized LOC101244226	XM_004229512	Solyc01g079670.2.1							0.00694476	6.48701	6.48701							0.000180667	20.369	20.369
LesAffx.10310.1.A1_at	101264448	LOC101264448	probable beta-1,3-galactosyltransferase 9	XM_004244846	Solyc08g029170.3.1													0.0204934	2.35033	2.35033	0.0295757	0.481009	-2.07896
LesAffx.10313.1.A1_at	101257025	LOC101257025	probable serine/threonine-protein kinase Cx32, chloroplastic-like	XM_004231050	Solyc01g112220.3.1	0.00590322	2.11397	2.11397							0.00228382	2.60051	2.60051
LesAffx.10323.1.A1_at	101267351	LOC101267351	probable histone-lysine N-methyltransferase, H3 lysine-9 specific SUVH9-like	XM_004247733 /// XM_004247734	Solyc09g090810.2.1							1.1934e-05	0.397808	-2.51377
LesAffx.10352.1.S1_at	---	---	CGI-144		Solyc06g066060.3.1																0.0168811	0.369527	-2.70616
LesAffx.10353.1.S1_at	101249862	LOC101249862	probable serine/threonine-protein kinase At1g54610	XM_004230094//XM_010313972//XM_010313974	Solyc01g098160.3.1																0.00170082	0.380341	-2.62922
LesAffx.10416.1.S1_at	101263952	LOC101263952	Zinc finger transcription factor 68	XM_010313942//XM_010313943//XM_010313944	Solyc10g083640.2.1																0.00948475	0.234631	-4.26202
LesAffx.10444.1.S1_at	101248778	LOC101248778	protein phosphatase 2C 37-like	XM_004239863	Solyc05g052980.3.1				0.0197701	0.271886	-3.67801	0.0328817	2.85943	2.85943				0.000318299	0.100671	-9.93331	0.0103148	3.84812	3.84812
LesAffx.10497.2.A1_at	101258375	LOC101258375	probable pectinesterase/pectinesterase inhibitor 34-like	XM_004240908	Solyc06g051960.3.1	0.032378	0.471048	-2.12293				0.00501948	2.84123	2.84123							0.000241916	4.73897	4.73897
LesAffx.105.1.S1_at	101268615	LOC101268615	trans-resveratrol di-O-methyltransferase-like	XM_004248135	Solyc10g008120.3.1				0.0366182	0.185122	-5.40183
LesAffx.1050.2.S1_at	101268090	LOC101268090	villin-2-like	XM_004236560	Solyc04g015830.3.1																0.0107953	4.17641	4.17641
LesAffx.10520.1.S1_at	101244867	LOC101244867	protein PIN-LIKES 1	XM_004238418	Solyc04g082830.3.1																7.93926e-05	0.441673	-2.26412
LesAffx.10528.1.S1_at	101254426	LOC101254426	chitinase-like protein 1-like	XM_004247930	Solyc09g098540.3.1							0.000240701	2.63662	2.63662							0.00105952	2.33447	2.33447
LesAffx.1064.1.S1_at	100037732	LOC100037732	urate oxidase	NM_001247279	Solyc11g006550.3.1							0.0396892	3.2478	3.2478							0.00341464	6.43272	6.43272
LesAffx.10694.1.S1_at	101252093	LOC101252093	ribosome biogenesis GTPase A-like	XM_004242284	Solyc06g084270.3.1				0.00500441	0.449064	-2.22685										0.00249329	2.25481	2.25481
LesAffx.10710.1.S1_at	101248699	LOC101248699	haloacid dehalogenase-like hydrolase domain-containing protein 3-like	XM_004228332	Solyc01g010835.1.1																0.000333415	2.17347	2.17347
LesAffx.10723.1.S1_at	101261322	LOC101261322	protein MITOFERRINLIKE 1, chloroplastic-like	XM_004237721 /// XM_004237722	Solyc04g071010.3.1																0.0142794	2.065	2.065
LesAffx.1074.1.S1_at	101268490	LOC101268490	uncharacterized LOC101268490	XM_004245000 /// XM_004245001	Solyc08g061800.3.1																0.00977049	3.22788	3.22788
LesAffx.10839.2.A1_at	101258669	LOC101258669	heparanase-like protein 3	XM_004242684	Solyc07g007550.3.1																0.000469663	0.483179	-2.06962
LesAffx.10880.1.S1_at	101267940	LOC101267940	probable carbohydrate esterase At4g34215-like	XM_004230322	Solyc01g102330.3.1	0.0123452	0.308064	-3.24608				0.0168096	3.04865	3.04865	0.0058518	0.226811	-4.40896				0.0394512	2.62591	2.62591
LesAffx.109.1.A1_at	101252546	LOC101252546	uncharacterized LOC101252546	XM_004232338	Solyc02g085580.3.1							0.00181261	2.24533	2.24533							0.00345682	2.15002	2.15002
LesAffx.1091.2.S1_at	101249464	LOC101249464	short-chain type dehydrogenase/reductase-like	XM_004241517	Solyc06g071060.1.1				0.0371319	0.165662	-6.03637	0.000253628	0.237595	-4.20884							1.47343e-05	0.143718	-6.95806
LesAffx.10955.2.S1_at	101247331	LOC101247331	arogenate dehydratase/prephenate dehydratase 6, chloroplastic-like	XM_004241256	Solyc06g074530.1.1							0.000349692	8.10462	8.10462							0.000124753	10.9995	10.9995
LesAffx.10983.1.S1_at	101268437	LOC101268437	polyadenylate-binding protein 2-like	XM_004248748	Solyc10g047360.2.1																0.0016078	2.59535	2.59535
LesAffx.110.1.A1_at	101253979	LOC101253979	uncharacterized LOC101253979	XM_010319512	Solyc03g044960.2.1	1.04189e-09	16.2019	16.2019							6.43708e-05	3.76669	3.76669
LesAffx.111.1.S1_at	101255194	LOC101255194	uncharacterized LOC101255194	XM_004237783	Solyc04g071980.3.1							0.00810191	2.58722	2.58722							0.00173254	3.37805	3.37805
LesAffx.11231.1.S1_at	101267915	LOC101267915	F-box only protein 13-like	XM_004245160	Solyc08g067300.1.1	0.0172574	0.345822	-2.89166	0.000107963	0.102526	-9.75366				0.0198881	0.314744	-3.17719
LesAffx.11410.1.S1_at	101243894	LOC101243894	CBL-interacting protein kinase 1-like	XM_004239846	Solyc05g053210.3.1							0.0310474	4.2388	4.2388							0.0204341	5.05365	5.05365
LesAffx.11531.1.A1_at	101246895	LOC101246895	BES1/BZR1 homolog protein 4-like	XM_004234026 /// XM_004234027	Solyc03g005990.3.1																0.00213869	6.59525	6.59525
LesAffx.11839.1.S1_at	---	---	NADH-ubiquinone oxidoreductase chain 3 (AHRD V3.3 *** NU3M_SOLTU)	---	Solyc11g056370.1.1							0.00520302	0.253299	-3.94791							0.000622279	0.156157	-6.4038
LesAffx.11854.1.S1_at	101248886	LOC101248886	RNA-binding protein 8A-like	XM_004241770	Solyc06g065475.1.1							0.00138225	2.44987	2.44987							0.000417302	2.88776	2.88776
LesAffx.11941.1.S1_at	778273	pip1	phytophthora-inhibited protease 1	NM_001247020	Solyc02g077040.4.1										0.0141052	14.4115	14.4115				0.0222569	9.58261	9.58261
LesAffx.1195.2.S1_at	101253663	LOC101253663	solute carrier family 25 member 39-like	XM_004234134	Solyc03g007430.3.1																0.0125193	3.20309	3.20309
LesAffx.11992.1.S1_at	101246598	LOC101246598	aquaporin NIP1-1-like	XM_004234025	Solyc03g005980.3.1																0.000325965	4.02096	4.02096
LesAffx.11993.1.S1_at	101263478	LOC101263478	uncharacterized LOC101263478	XM_004249324	Solyc10g081480.2.1																0.000483246	3.28304	3.28304
LesAffx.12079.1.S1_at	101248544	LOC101248544	uncharacterized LOC101248544	XM_004233416	Solyc02g064580.3.1	0.0372613	0.337666	-2.9615	0.0409442	0.304816	-3.28067										0.005218	4.91391	4.91391
LesAffx.12150.1.A1_at	101262601	LOC101262601	tetraketide alpha-pyrone reductase 1-like	XM_004235283	Solyc03g097170.3.1	0.00462412	0.269659	-3.70839	0.0483835	0.385951	-2.591				0.0235903	0.32807	-3.04813
LesAffx.12160.1.S1_at	101248549	LOC101248549	transmembrane 9 superfamily member 4-like	XM_004251723	Solyc12g010390.2.1							0.000162919	2.44663	2.44663							0.000382474	2.32511	2.32511
LesAffx.12244.1.A1_at	778336	ChrC	plastid lipid associated protein CHRC	NM_001247254	Solyc02g081170.3.1							0.0250695	0.379858	-2.63256							0.0039418	0.257071	-3.88997
LesAffx.1225.1.S1_at	101259084	LOC101259084	uncharacterized LOC101259084	XM_004248103	Solyc10g008540.3.1																0.00138125	0.41985	-2.3818
LesAffx.12254.1.S1_at	101257767	LOC101257767	probable phosphatidylinositol 4-kinase type 2-beta At1g26270-like	XM_004238968	Solyc05g010810.1.1																0.023839	3.30586	3.30586
LesAffx.124.1.S1_at	101253176	LOC101253176	putative lipid-transfer protein DIR1-like	XM_004236334	Solyc03g121900.1.1							0.0190739	7.41342	7.41342							0.0445163	5.62397	5.62397
LesAffx.1244.1.S1_at	101253803	LOC101253803	OTU domain-containing protein DDB_G0284757-like	XM_004243587	Solyc07g043510.3.1																0.0271031	2.12792	2.12792
LesAffx.12445.1.A1_at	101246455	LOC101246455	omega-amidase NIT2-like	XM_004245010	Solyc08g062190.3.1							0.00113894	0.420858	-2.3761							0.000438971	2.46122	2.46122
LesAffx.12489.1.S1_at	101266633	LOC101266633	proteasome subunit alpha type-1-A-like	XM_004238234	Solyc04g080590.3.1							0.0347578	4.06493	4.06493							0.00242679	9.50933	9.50933
LesAffx.1251.1.S1_at	101256828	LOC101256828	auxin-induced protein X10A-like	XM_004232432	Solyc02g084010.1.1																0.00147646	0.352255	-2.83885
LesAffx.12514.1.S1_at	101249431	LOC101249431	homeobox-leucine zipper protein ATHB-52-like	XM_004233791	Solyc02g077590.1.1	0.0307534	0.358476	-2.78959										0.0149657	0.26724	-3.74196
LesAffx.12573.1.S1_at	101245758	LOC101245758	bZIP transcription factor 60-like	XM_004238421	Solyc04g082890.3.1							0.012077	4.95472	4.95472							0.000756691	11.2236	11.2236
LesAffx.12574.1.A1_at	101264001	LOC101264001	uncharacterized LOC101264001	XM_004237812	Solyc04g072400.3.1							0.000732821	0.387448	-2.58099							0.000655095	0.371599	-2.69107
LesAffx.12576.1.S1_at	101255076	LOC101255076	rhodanese-like/PpiC domain-containing protein 12-like	XM_004252837	Solyc12g099800.2.1																0.000736265	0.480928	-2.07931
LesAffx.12586.1.A1_at	101259323	LOC101259323	dehydration-responsive element-binding protein 3-like	XM_004235608	Solyc03g120840.2.1				0.000736546	0.201065	-4.97353							0.0458704	0.434053	-2.30387
LesAffx.12647.1.S1_at	101256991	LOC101256991	probable serine/threonine-protein kinase WNK11-like	XM_004244015	Solyc07g065250.3.1	0.00484366	2.34813	2.34813	0.000787164	3.34065	3.34065	4.96272e-05	4.19478	4.19478	0.00594387	2.52423	2.52423	0.0144094	0.448617	-2.22907	0.00193856	2.70942	2.70942
LesAffx.12670.2.S1_at	101260241	LOC101260241	UDP-galactose transporter 1-like	XM_004241977	Solyc06g060370.3.1							0.00560975	2.47191	2.47191							0.00398883	2.66472	2.66472
LesAffx.12670.3.S1_at	101254229	LOC101254229	probable anion transporter 3, chloroplastic	XM_004246294	Solyc09g013150.3.1							0.00534833	2.55682	2.55682	0.000481437	0.440357	-2.27088				0.000561269	3.63086	3.63086
LesAffx.1276.2.S1_at	101244298	LOC101244298	probable pectate lyase 15-like	XM_004242343	Solyc06g083580.3.1	1.22379e-06	0.192626	-5.1914							1.16123e-06	0.157387	-6.35375				0.00577492	0.487438	-2.05154
LesAffx.12783.1.S1_at	101262558	LOC101262558	probable galacturonosyltransferase-like 7-like	XM_004247338	Solyc09g075560.1.1				0.0173365	0.39507	-2.5312	0.022102	2.21046	2.21046				0.00563012	0.326834	-3.05966	0.0141097	2.43184	2.43184
LesAffx.12958.1.S1_at	101267663	LOC101267663	adenylyl-sulfate kinase 1, chloroplastic-like	XM_004249253 /// XM_004249254	Solyc10g080680.2.1	0.00299871	0.405722	-2.46474	0.00170475	0.337652	-2.96163				0.00173579	0.338486	-2.95433	0.00238689	0.353545	-2.82849
LesAffx.1305.1.S1_at	101244341	LOC101244341	uncharacterized LOC101244341	XM_004251040	Solyc11g068810.2.1							0.000435705	0.494629	-2.02172							0.000583498	0.49533	-2.01886
LesAffx.13055.1.S1_s_at	101266335	LOC101266335	probable protein Pop3-like	XM_004239836	Solyc05g053310.3.1							0.0216546	2.42162	2.42162							0.038346	2.24507	2.24507
LesAffx.13063.1.S1_at	101258248	LOC101258248	dnaJ homolog subfamily B member 1-like	XM_004236947	Solyc04g005820.3.1							0.00960229	2.20328	2.20328							0.0018206	2.80985	2.80985
LesAffx.13181.1.S1_at	101267455	LOC101267455	bifunctional dihydrofolate reductase-thymidylate synthase-like	XM_004230824	Solyc01g109830.3.1				0.0109437	0.2513	-3.97931										0.0068693	3.94395	3.94395
LesAffx.13252.2.S1_at	101245358	LOC101245358	GDSL esterase/lipase At3g26430-like	XM_004239091	Solyc05g013690.3.1													0.000734383	3.43837	3.43837	3.5071e-05	4.71171	4.71171
LesAffx.1345.1.S1_at	101250128	LOC101250128	uncharacterized LOC101250128	XM_004241606 /// XM_004241607	Solyc06g068970.3.1							0.00330204	0.241745	-4.1366							3.41226e-06	0.0529076	-18.9009
LesAffx.13481.2.A1_at	101265618	LOC101265618	glucan endo-1,3-beta-glucosidase 13-like	XM_004251862 /// XM_004251863	Solyc12g014420.2.1							0.00682539	6.7161	6.7161							0.00165974	10.8843	10.8843
LesAffx.13639.1.S1_at	101259473	LOC101259473	serine/arginine-rich splicing factor 33-like	XM_004228615 /// XM_004228616	Solyc01g005820.3.1							0.0172575	2.77385	2.77385							0.00263488	4.08721	4.08721
LesAffx.13683.1.S1_at	101265715	LOC101265715	acetate/butyrate--CoA ligase AAE7, peroxisomal-like	XM_004252871	Solyc12g099360.2.1																0.00143067	3.09781	3.09781
LesAffx.13709.3.A1_at	101250507	LOC101250507	folylpolyglutamate synthase-like	XM_004239869	Solyc05g052920.3.1																0.0021721	4.16499	4.16499
LesAffx.13760.1.S1_at	101251030	LOC101251030	putative zinc transporter At3g08650	XM_010326361	Solyc01g087530.3.1																0.0123268	0.288807	-3.46252
LesAffx.1380.1.S1_at	101260652	LOC101260652	uncharacterized LOC101260652	XM_004241555	Solyc06g069490.3.1																0.0136623	3.02718	3.02718
LesAffx.14110.2.S1_at	101255410	LOC101255410	dof zinc finger protein DOF5.2-like	XM_004241537	Solyc06g069760.3.1																0.0211115	2.05491	2.05491
LesAffx.14450.1.S1_at	---	---	Gibberellin-regulated protein (AHRD V3.3 *** B4UW77_ARAHY)	---	Solyc03g116067.1.1													0.0101315	0.183216	-5.45803	2.58726e-05	0.0438606	-22.7995
LesAffx.1454.1.S1_at	101261009	LOC101261009	uncharacterized LOC101261009	XM_004236109	Solyc03g113700.3.1																2.83203e-05	2.05543	2.05543
LesAffx.1458.1.S1_at	101265231	LOC101265231	thaumatin-like protein 1-like	XM_004238318	Solyc04g081550.3.1																0.00375201	6.34779	6.34779
LesAffx.146.1.S1_at	101267179	LOC101267179	uncharacterized LOC101267179	XM_004249591 /// XM_004249592	Solyc10g085970.2.1																0.00585046	3.72543	3.72543
LesAffx.1461.2.S1_at	101266576	LOC101266576	transcription initiation factor IIB-2-like	XM_004249169	Solyc10g079370.2.1																0.00118806	2.53564	2.53564
LesAffx.14665.1.S1_at	101260819	LOC101260819	basic leucine zipper and W2 domain-containing protein 2-like	XM_004239649	Solyc05g055770.3.1																0.00418095	4.12388	4.12388
LesAffx.14681.1.S1_at	101268304	LOC101268304	cytoplasmic tRNA 2-thiolation protein 1-like	XM_004246012	Solyc08g074580.3.1																0.00513763	2.81037	2.81037
LesAffx.14682.1.S1_at	101265523	LOC101265523	cytochrome c-type biogenesis protein CcmH-like	XM_004235629 /// XM_004235630 /// XM_004235631	Solyc03g120610.3.1							0.00142814	2.52076	2.52076							0.000931373	2.7274	2.7274
LesAffx.14867.1.S1_at	101264261	LOC101264261	L-ascorbate peroxidase 3, peroxisomal-like	XM_004230987	Solyc01g111510.3.1																0.000897807	3.19285	3.19285
LesAffx.1490.1.S1_at	101251705	LOC101251705	GPN-loop GTPase 1 homolog	XM_004245535	Solyc08g081330.3.1																0.00296405	4.29873	4.29873
LesAffx.14903.1.S1_at	101249226	LOC101249226	protein ALUMINUM SENSITIVE 3-like	XM_004249618	Solyc10g085950.2.1	0.000147178	0.0959037	-10.4271	0.00446659	0.17321	-5.77335				0.000292979	0.0869651	-11.4989	0.0115881	0.220587	-4.53336
LesAffx.15067.1.S1_at	101266415	LOC101266415	IAA-amino acid hydrolase ILR1-like 2	XM_004238668	Solyc05g006220.3.1				0.0012302	26.0084	26.0084	0.00697078	9.99566	9.99566	0.0213844	8.34679	8.34679
LesAffx.15173.1.S1_at	101248075	LOC101248075	peptidyl-prolyl cis-trans isomerase FKBP53-like	XM_004234117	Solyc03g007170.3.1	0.0229255	0.405904	-2.46364							0.0237097	0.367376	-2.72201
LesAffx.15226.1.S1_at	101245343	LOC101245343	DEAD-box ATP-dependent RNA helicase 51-like	XM_004236055	Solyc03g114370.3.1																0.00707421	2.13964	2.13964
LesAffx.15247.1.S1_at	101246720	LOC101246720	eukaryotic peptide chain release factor subunit 1-3-like	XM_004239682 /// XM_004239683 /// XM_004239684 /// XM_004239685	Solyc05g055210.2.1																0.00198073	8.07892	8.07892
LesAffx.15265.1.S1_at	101256710	LOC101256710	uncharacterized LOC101256710	XM_004229779	Solyc01g091520.3.1							0.0137687	3.00625	3.00625							3.21044e-05	10.4104	10.4104
LesAffx.15284.1.S1_at	101258429	LOC101258429	auxin-repressed 12.5 kDa protein-like	XM_004232860 /// XM_004232861	Solyc02g077880.3.1				0.000458866	0.414006	-2.41542
LesAffx.15469.1.S1_at	101259090	LOC101259090	uncharacterized LOC101259090	XM_004248790 /// XM_004248791	Solyc10g044840.2.1				0.00277718	2.03615	2.03615
LesAffx.15550.1.A1_at	101255822	LOC101255822	glucosamine 6-phosphate N-acetyltransferase-like	XM_004246471 /// XM_004246472	Solyc09g009780.3.1																0.00348356	0.309915	-3.22669
LesAffx.1574.7.A1_at	101253174	LOC101253174	LYR motif-containing protein 4	XM_004235997	Solyc03g115490.1.1																0.00669752	0.274989	-3.6365
LesAffx.1574.8.S1_at	101268377	LOC101268377	DCC family protein At1g52590, chloroplastic-like	XM_004235965	Solyc03g116570.3.1							5.01785e-06	0.37372	-2.6758							8.1381e-05	0.452961	-2.2077
LesAffx.15850.2.A1_at	101257637	LOC101257637	uncharacterized LOC101257637	XM_004234523	Solyc03g034250.3.1							2.68772e-05	4.28135	4.28135							3.42822e-05	4.33349	4.33349
LesAffx.15878.2.A1_at	101266548	LOC101266548	E3 ubiquitin-protein ligase PUB23-like	XM_004228642	Solyc01g007020.3.1							0.000935939	6.93543	6.93543							0.00893064	4.33929	4.33929
LesAffx.15898.1.S1_at	101264348	LOC101264348	UDP-glycosyltransferase 74E1-like	XM_004244438	Solyc08g006330.3.1							0.00722926	0.424275	-2.35696							2.0396e-05	0.18104	-5.52365
LesAffx.15921.1.S1_at	101256054	LOC101256054	uncharacterized LOC101256054	XM_004250129	Solyc11g011120.2.1																0.0116018	2.71162	2.71162
LesAffx.1594.1.S1_at	101251661	LOC101251661	V-type proton ATPase subunit C-like	XM_004235247	Solyc03g097800.3.1																0.0130256	8.58572	8.58572
LesAffx.15953.1.S1_at	101249575	LOC101249575	uncharacterized LOC101249575	XM_004229296	Solyc01g073860.3.1				0.0148591	3.60359	3.60359
LesAffx.15986.1.S1_at	100316875	MIOX	myo-inositol oxygenase	NM_001247664	Solyc12g008650.2.1				0.04414	2.98484	2.98484	0.0220485	3.11145	3.11145
LesAffx.16082.1.S1_at	101264267	LOC101264267	probable receptor-like protein kinase At5g15080-like	XM_004248993	Solyc10g075040.2.1				0.0373241	0.269008	-3.71736	0.0352953	3.28421	3.28421							0.000737248	9.18725	9.18725
LesAffx.16111.1.S1_at	101260191	LOC101260191	uncharacterized LOC101260191	XM_004232035	Solyc02g089990.1.1							0.0030692	2.48508	2.48508							9.46915e-05	4.01588	4.01588
LesAffx.1612.1.S1_at	101249050	LOC101249050	uncharacterized LOC101249050	XM_004234497	Solyc03g033650.3.1							0.0355633	2.34945	2.34945							0.000747437	4.91982	4.91982
LesAffx.16123.1.S1_at	101248377	LOC101248377	mitochondrial intermembrane space import and assembly protein 40-like	XM_004236827	Solyc04g008770.3.1							0.0237378	2.0872	2.0872							0.0135032	2.32226	2.32226
LesAffx.16165.1.S1_at	101249222	LOC101249222	putative two-component response regulator ARR13-like	XM_004249276	Solyc10g080960.1.1	0.0143176	0.304019	-3.28927	0.00877578	0.23557	-4.24502				0.00477963	0.204699	-4.88522				0.00348405	4.61547	4.61547
LesAffx.16204.2.A1_at	101249808	LOC101249808	peptidyl-prolyl cis-trans isomerase FKBP19, chloroplastic-like	XM_004253184	Solyc00g006810.3.1							0.00282488	0.476083	-2.10047							0.000227026	0.493583	-2.026
LesAffx.16236.1.A1_at	101260340	LOC101260340	thioredoxin-like 4, chloroplastic-like	XM_004238533	Solyc04g078910.3.1										0.0224729	2.06064	2.06064
LesAffx.16288.1.A1_at	101253800	LOC101253800	macrophage migration inhibitory factor homolog	XM_004242751	Solyc07g008470.3.1							0.00953602	0.408268	-2.44937							0.000383634	0.245743	-4.0693
LesAffx.163.1.S1_at	101262108	LOC101262108	uncharacterized LOC101262108	XM_004238218	Solyc04g080580.3.1										0.0010042	0.361521	-2.76609				0.0037879	2.20547	2.20547
LesAffx.16353.1.S1_at	101261982	LOC101261982	prohibitin-3, mitochondrial-like	XM_004250066	Solyc11g010190.1.1							0.0451337	5.01575	5.01575							0.00300075	14.4777	14.4777
LesAffx.16356.1.S1_at	---	---	Beta-1,3-N-acetylglucosaminyltransferase family protein (AHRD V3.3 *** A0A072VIG3_MEDTR)	---	Solyc10g054667.1.1							8.29661e-05	0.263145	-3.80018							1.87447e-05	0.206419	-4.84451
LesAffx.16389.1.S1_at	101260014	LOC101260014	probable polyamine oxidase 2-like	XM_004251508	Solyc12g006370.3.1							0.00280531	6.09808	6.09808							0.000287696	11.4545	11.4545
LesAffx.164.1.A1_at	101262988	LOC101262988	uncharacterized LOC101262988	XM_004251019	Solyc11g068550.1.1	0.00857743	2.23119	2.23119							0.0183267	2.19678	2.19678
LesAffx.16424.1.S1_s_at	543880	MPK3	mitogen-activated protein kinase 3	NM_001247431	Solyc06g005170.3.1							6.79682e-05	13.1438	13.1438							1.47683e-05	21.1179	21.1179
LesAffx.16442.1.A1_at	101248172	LOC101248172	protein TRANSPARENT TESTA 12-like	XM_004251467	Solyc12g005850.2.1	0.00212594	0.310646	-3.2191							0.00396191	0.300672	-3.32589	0.00547306	0.31762	-3.14841
LesAffx.16472.1.S1_at	101262483	LOC101262483	LOB domain-containing protein 4-like	XM_004250733	Solyc11g045530.2.1	1.30257e-06	0.148346	-6.74098	0.00304518	0.370069	-2.7022				7.93042e-08	0.0714033	-14.005	0.0215323	2.06695	2.06695
LesAffx.16710.1.S1_at	101244168	LOC101244168	uncharacterized LOC101244168	XM_004235885	Solyc03g117055.1.1																0.00534386	2.34041	2.34041
LesAffx.16710.2.S1_at	101243873	LOC101243873	aquaporin NIP6-1-like	XM_004235884	Solyc03g117050.3.1				0.0488827	2.26092	2.26092
LesAffx.1690.2.S1_at	101254404	LOC101254404	peroxisomal 2,4-dienoyl-CoA reductase-like	XM_004243922	Solyc07g066630.3.1																0.000237875	2.33899	2.33899
LesAffx.16920.1.A1_at	101251632	LOC101251632	uncharacterized LOC101251632	---	Solyc10g078720.2.1							0.0228341	0.308815	-3.23818							0.02925	0.316101	-3.16354
LesAffx.16925.1.S1_at	101259002	LOC101259002	uncharacterized LOC101259002	XM_004230883 /// XM_004230884	Solyc01g109710.3.1	0.0149197	2.28888	2.28888	0.000146814	5.35535	5.35535	2.46109e-06	8.66857	8.66857	0.00854896	2.76523	2.76523				1.84919e-05	6.54172	6.54172
LesAffx.16928.1.A1_at	101265597	LOC101265597	WD repeat-containing protein 55 homolog	XM_004231589	Solyc02g038750.3.1	0.0489872	0.495702	-2.01734				0.0424069	2.06762	2.06762							0.00545937	2.97408	2.97408
LesAffx.16943.1.A1_at	101253789	LOC101253789	ribonuclease 3-like protein 3	XM_004240115	Solyc05g041920.3.1																0.00012131	0.393963	-2.53831
LesAffx.16949.1.S1_at	101249659	LOC101249659	peroxisome biogenesis protein 22-like	XM_004243409	Solyc07g052600.3.1																0.00396519	3.729	3.729
LesAffx.16950.1.S1_at	101265290	LOC101265290	acetylajmalan esterase-like	XM_019213305	Solyc01g099060.2.1																0.0199146	3.28	3.28
LesAffx.16966.1.A1_at	101259632	LOC101259632	ribulose-1,5 bisphosphate carboxylase/oxygenase large subunit N-methyltransferase, chlo	XM_004239058	Solyc05g013160.3.1							0.0003617	0.423462	-2.36149
LesAffx.16979.1.S1_at	101254012	LOC101254012	E3 ubiquitin-protein ligase RMA1H1-like	XM_004244177	Solyc07g063200.2.1							0.000129653	6.59815	6.59815							0.000119853	7.09949	7.09949
LesAffx.17064.1.S1_at	101251607	LOC101251607	leucoanthocyanidin dioxygenase	XM_019215279	Solyc08g080040.3.1							7.56147e-06	0.37548	-2.66326							0.000109571	0.45269	-2.20902
LesAffx.17080.1.A1_at	101264406	LOC101264406	uncharacterized LOC101264406	XM_004234464	Solyc03g032140.3.1							0.0076903	0.331396	-3.01754							0.0025013	0.26243	-3.81054
LesAffx.17107.1.A1_at	101264880	LOC101264880	probable galacturonosyltransferase 14-like	XM_004232129	Solyc02g088630.3.1				0.0147417	3.60552	3.60552	0.000138292	8.06171	8.06171							0.0013462	5.34377	5.34377
[truncated: 1,473 more rows]
