# Supplementary material for: Root Transcriptomic Analysis Reveals Global Changes Induced by Systemic Infection of Solanum lycopersicum with Mild and Severe Variants of Potato Spindle Tuber Viroid
Source: Viruses. 2019 Oct 29;11(11):992. doi: 10.3390/v11110992 (PMC6893655; doi:10.3390/v11110992)
Supplement: Supplementary file 1 [file viruses-11-00992-s001.zip › viruses-619454-supplementary/Table S3.xlsx]

## Sheet: Table S3
Table S3. Summary of sequencing libraries
Sample		Total reads	Filtered reads	Total alignments	Aligned	Total unaligned	Unaligned	Total unique	Unique	Total non-unique	Non-unique	Avg. length	Avg. quality	%GC
PSTVd-M infected	1	19561998	17485939	17480002	0.992174	136843	0.00782589	17236817	0.985753	112279	0.0064211	152.687	22.7641	44.9127
	2	22060768	20198806	20188525	0.990834	185140	0.00916589	19861870	0.983319	151796	0.0075151	158.28	22.5639	45.25
	3	25691638	23745740	23729292	0.990941	215118	0.00905922	23357473	0.983649	173149	0.00729179	113.944	23.4099	44.1806
PSTVd-S23 infected	1	23491634	22051225	22062710	0.991503	187380	0.00849749	21690550	0.983644	173295	0.00785875	140.285	22.7817	44.4953
	2	22919836	21414085	21451173	0.9931	147760	0.00690013	21105610	0.985595	160715	0.00750511	131.038	23.2216	43.9697
	3	18528283	16928933	16910789	0.99131	147118	0.00869033	16670021	0.984706	111794	0.00660372	149.466	22.9853	45.0023
Mock-inoculated	1	22084614	19865561	19886223	0.992529	148417	0.00747107	19570779	0.985161	146365	0.00736778	132.516	23.1777	44.5925
	2	17570115	16280638	16323635	0.994164	95007	0.00583558	16067238	0.986892	118393	0.00727201	140.103	22.8705	43.7532
	3	16257883	15093643	15119950	0.993865	92601	0.0061351	14898642	0.987081	102400	0.00678431	132.439	23.191	43.8503
