# Supplementary material for: Root Transcriptomic Analysis Reveals Global Changes Induced by Systemic Infection of Solanum lycopersicum with Mild and Severe Variants of Potato Spindle Tuber Viroid
Source: Viruses. 2019 Oct 29;11(11):992. doi: 10.3390/v11110992 (PMC6893655; doi:10.3390/v11110992)
Supplement: Supplementary file 1 [file viruses-11-00992-s001.zip › viruses-619454-supplementary/Table S4.xlsx]

## Sheet: PSTVd M and S23
Table S4. List of DEGs identified from RNA-seq analysis after tomato infection with PSTVd M and S23 variants at 17 dpi.
			(cutoff p< 0.05)
			PSTVd-M vs control					PSTVd-S23vs control
Tomato Accession (ITAG3.2)	Annotation (ITAG3.2)	Gene symbol	p-value	q-value	FDR	Ratio	FC	p-value	q-value	FDR	Ratio	FC
Solyc00g005840.3.1	Thioredoxin, putative (AHRD V3.3 *** B9RK57_RICCO)	---	0.0213323	0.156412	0.189108	0.566444	-1.7654
Solyc00g006680.2.1	LOW QUALITY:Senescence-associated protein (AHRD V3.3 *-* A0A072THV8_MEDTR)	---						0.00993355	0.106933	0.130037	0.290197	-3.44593
Solyc00g006820.3.1	Major facilitator superfamily protein (AHRD V3.3 *** A0A097PNX1_SOLLC)	---	0.0248057	0.167243	0.202203	1.76129	1.76129
Solyc00g007100.3.1	Kinase family protein (AHRD V3.3 *** B9H679_POPTR)	---	0.0442812	0.227349	0.274873	1.15433	1.15433
Solyc00g009100.3.1	30S ribosomal protein S1 (AHRD V3.3 *** A0A072VPA0_MEDTR)	---	0.046874	0.234145	0.28309	0.602317	-1.66026
Solyc00g010530.1.1	protein FLOWERING locus D-like protein (AHRD V3.3 --* AT3G10390.4)	---						0.0320601	0.196279	0.238687	0.281544	-3.55184
Solyc00g011160.2.1	Glucan endo-1,3-beta-glucosidase, basic vacuolar isoform (AHRD V3.3 --* E13B_HEVBR)	---						0.0192509	0.151733	0.184517	0.353838	-2.82615
Solyc00g011890.3.1	L-arabinokinase (AHRD V3.3 *** ARAK_ARATH)	---						0.0451299	0.23371	0.284206	1.41208	1.41208
Solyc00g013140.2.1	NADH-ubiquinone oxidoreductase chain 5 (AHRD V3.3 *** NU5M_WHEAT)	---	0.041858	0.219902	0.26587	1.22807	1.22807	0.0127128	0.122798	0.14933	1.29481	1.29481
Solyc00g013155.1.1	Cytochrome c oxidase subunit 2 (AHRD V3.3 *-* F8K8N5_BRANA)	---	0.0333383	0.193702	0.234193	1.37078	1.37078
Solyc00g013160.2.1	NADH dehydrogenase subunit 4 (AHRD V3.3 *-* A0A142D7X4_ORYMI)	---	0.028571	0.179747	0.21732	1.67389	1.67389
Solyc00g013181.1.1	S-adenosyl-L-methionine-dependent methyltransferases superfamily protein (AHRD V3.3 --* AT1G08125.3)	---	0.0269183	0.174573	0.211065	1.50609	1.50609
Solyc00g014850.1.1	LOW QUALITY:Transcription factor jumonji (jmj) family protein / zinc finger (C5HC2 type) family protein (AHRD V3.3 --* AT1G08620.4)	---	0.0176812	0.142084	0.171785	1.51552	1.51552	0.00531013	0.0786072	0.095591	1.66865	1.66865
Solyc00g017910.1.1	LOW QUALITY:NAD kinase (AHRD V3.3 *-* F2Z9R4_NICBE)	---	0.0226471	0.160197	0.193684	342.829	342.829	0.0314864	0.194536	0.236567	228.524	228.524
Solyc00g019730.2.1	Cytochrome c oxidase subunit 3 (AHRD V3.3 *** COX3_HELAN)	---	0.00231309	0.0509764	0.0616323	1.22438	1.22438	0.00110129	0.035033	0.0426022	1.25062	1.25062
Solyc00g019740.1.1	ATPase subunit 8 (AHRD V3.3 *** A0A0K1ZF72_SOLCA)	---	0.0358853	0.201655	0.243809	1.16293	1.16293
Solyc00g020010.1.1	LOW QUALITY:Kinesin-like calmodulin-binding protein (AHRD V3.3 --* A0A199VU23_ANACO)	---	0.0481008	0.237451	0.287086	1.46166	1.46166
Solyc00g020020.2.1	LOW QUALITY:DEAD-box ATP-dependent RNA helicase 49 (AHRD V3.3 --* RH49_ARATH)	---	0.035608	0.200947	0.242953	1.60068	1.60068
Solyc00g021640.3.1	Ribosomal protein S4 (AHRD V3.3 *** A0A142I0Z6_NICSY)	---	0.036789	0.20491	0.247744	1.32175	1.32175	0.00464684	0.0732552	0.0890826	1.5027	1.5027
Solyc00g022103.1.1	Transducin family protein / WD-40 repeat family protein (AHRD V3.3 --* AT5G43930.4)	---						0.0252098	0.174007	0.211603	1.56065	1.56065
Solyc00g022107.1.1	Ribosomal protein L2 (AHRD V3.3 *** A0A142I0Z9_NICSY)	---						0.0332961	0.200019	0.243234	1.41113	1.41113
Solyc00g026875.1.1	LOW QUALITY:50S ribosomal protein L21, chloroplastic (AHRD V3.3 *** RK21_CHAGL)	---	0.000125435	0.0128146	0.0154933	3.38843	3.38843	0.00154242	0.0413006	0.050224	2.4946	2.4946
Solyc00g027770.3.1	Pectinesterase (AHRD V3.3 *** A0A0V0I597_SOLCH)	---						0.00609492	0.0838526	0.10197	1.44602	1.44602
Solyc00g031370.2.1	LOW QUALITY:HTH-type transcriptional regulator trpI, putative (AHRD V3.3 *** B9TFN5_RICCO)	---						0.0159102	0.13808	0.167914	2.78559	2.78559
Solyc00g041190.1.1	Acyl carrier protein (AHRD V3.3 *** A0A0B2Q441_GLYSO)	---	0.0141615	0.126009	0.152349	2.6141	2.6141
Solyc00g047700.3.1	Nuclear RNA binding protein-like (AHRD V3.3 *** Q38M48_SOLTU)	---						0.00527811	0.0784276	0.0953725	0.59066	-1.69302
Solyc00g049210.1.1	Cytochrome c biogenesis FN (AHRD V3.3 *** A0A0C5ART5_HYONI)	---	0.0253093	0.168733	0.204004	1.5579	1.5579	0.00427904	0.0709592	0.0862905	1.78915	1.78915
Solyc00g050130.1.1	Glycosyltransferase (AHRD V3.3 *** K4C6W0_SOLLC)	---	0.0157351	0.133645	0.161581	0.591157	-1.6916	0.0108532	0.112799	0.137171	0.553285	-1.80739
Solyc00g052430.3.1	Cytochrome c biogenesis FC (AHRD V3.3 *** A0A0C5B7H6_9SOLA)	---	0.00543196	0.0787645	0.0952291	1.37752	1.37752	0.00169585	0.0435517	0.0529614	1.45527	1.45527
Solyc00g068970.2.1	Senescence-associated protein (AHRD V3.3 *-* A0A072THH1_MEDTR)	---						0.0201543	0.15576	0.189413	0.335106	-2.98413
Solyc00g068980.2.1	LOW QUALITY:Superoxide dismutase [Cu-Zn] 1 (AHRD V3.3 --* SODC1_ORYSI)	---						0.00786351	0.0948204	0.115307	0.348296	-2.87112
Solyc00g072100.3.1	Retrovirus-related Pol polyprotein from transposon TNT 1-94 (AHRD V3.3 *-* A0A151S5P0_CAJCA)	---						0.00198239	0.0469561	0.0571014	1.94306	1.94306
Solyc00g075035.1.1	Pollen Ole e 1 allergen/extensin (AHRD V3.3 *-* A0A103YFY3_CYNCS)	---	0.0309644	0.187214	0.226348	1.34593	1.34593
Solyc00g085070.3.1	Squalene monooxygenase (AHRD V3.3 *** ERG1_PANGI)	---	0.00310405	0.0598885	0.0724074	1.52615	1.52615	0.0329462	0.199171	0.242203	1.33891	1.33891
Solyc00g090130.2.1	LOW QUALITY:Protein translocase subunit SecA (AHRD V3.3 *-* D8TNW2_VOLCA)	---	0.0419801	0.22022	0.266254	2.91948	2.91948
Solyc00g090860.2.1	LOW QUALITY:High affinity nitrate transporter protein (AHRD V3.3 *-* Q84MZ8_TOBAC)	---	0.00228068	0.0505664	0.0611367	1.70081	1.70081	0.00274988	0.0562614	0.0684171	1.67417	1.67417
Solyc00g094520.1.1	LOW QUALITY:NADH-ubiquinone oxidoreductase chain 6 (AHRD V3.3 *-* A0A151UEX6_CAJCA)	---						0.0442241	0.230991	0.280898	1.59567	1.59567
Solyc00g094530.1.1	LOW QUALITY:NADH-ubiquinone oxidoreductase chain 1 (AHRD V3.3 *-* NU1M_PETHY)	---						0.0116905	0.117279	0.142618	1.35201	1.35201
Solyc00g100880.3.1	LURP-one-like protein (AHRD V3.3 *** AT1G53875.1)	---	0.0223119	0.159458	0.19279	3.83568	3.83568
Solyc00g107055.1.1	Major facilitator superfamily protein (AHRD V3.3 --* AT2G20780.2)	---	0.0117629	0.115136	0.139203	0.0053717	-186.161
Solyc00g110870.3.1	Leucine-rich repeat receptor-like protein kinase (AHRD V3.3 *** C0LGR2_ARATH)	---	0.0221532	0.159101	0.192359	0.691294	-1.44656	0.0048583	0.0753543	0.0916353	0.591746	-1.68991
Solyc00g117655.1.1	NADH-ubiquinone oxidoreductase chain 1 (AHRD V3.3 *-* NU1M_PETHY)	---						0.000998336	0.0335382	0.0407844	1.4294	1.4294
Solyc00g125980.1.1	NADH-ubiquinone oxidoreductase chain 2 (AHRD V3.3 *-* NU2M_BETVU)	---	0.0324951	0.191414	0.231427	2.43997	2.43997
Solyc00g125990.2.1	NADH dehydrogenase subunit 2 (AHRD V3.3 *-* A0A1C9I9Q6_9ROSI)	---						0.0251787	0.174007	0.211603	1.21463	1.21463
Solyc00g140060.3.1	Tripeptidyl-peptidase 2 (AHRD V3.3 *-* W9SA17_9ROSA)	---	0.00329321	0.061429	0.0742699	0.651552	-1.5348	0.00852307	0.0996072	0.121128	0.693095	-1.4428
Solyc00g171810.3.1	ATP synthase subunit a (AHRD V3.3 *** A0A075VV97_CAPAN)	---	0.015672	0.133366	0.161245	1.21877	1.21877	0.00816507	0.0968618	0.11779	1.25497	1.25497
Solyc00g174340.2.1	Pathogenesis-related protein 1 (AHRD V3.3 *** Q75QH2_CAPCH)	---						4.42854e-05	0.00726441	0.00883395	13.949	13.949
Solyc00g188857.1.1	Auxin response factor (AHRD V3.3 *-* E0AD21_SOLLC)	---						0.0300149	0.190091	0.231161	0.702638	-1.42321
Solyc00g215560.2.1	glycosyl hydrolase family 10 protein / carbohydrate-binding domain-containing protein (AHRD V3.3 --* AT1G10050.3)	---	0.0450757	0.229243	0.277163	7.68279	7.68279
Solyc00g217960.1.1	LOW QUALITY:RING/U-box superfamily protein (AHRD V3.3 *-* AT1G49200.1)	---	0.000679853	0.0275743	0.0333383	2.09479	2.09479
Solyc00g227860.1.1	UDP-glycosyltransferase (AHRD V3.3 *** A0A165XS50_DAUCA)	---						0.0173186	0.14399	0.1751	0.403754	-2.47675
Solyc00g244300.1.1	LOW QUALITY:2-oxoglutarate (2OG) and Fe(II)-dependent oxygenase superfamily protein (AHRD V3.3 --* AT5G43660.5)	---	0.0358679	0.201619	0.243765	1.36599	1.36599
Solyc00g249900.3.1	AP-2 complex subunit alpha-1 (AHRD V3.3 *-* AP2A1_ARATH)	---	0.045175	0.2294	0.277353	0.689651	-1.45001
Solyc00g278110.3.1	Fatty acid hydroxylase superfamily protein (AHRD V3.3 *-* A0A072TKE8_MEDTR)	---						0.00815022	0.0968618	0.11779	8.23701	8.23701
Solyc00g283010.2.1	ABC transporter family protein (AHRD V3.3 *-* U5FPJ5_POPTR)	---						0.0355277	0.207203	0.251972	0.491637	-2.03402
Solyc00g322635.1.1	MLP-like protein 28 (AHRD V3.3 *** AT1G70830.2)	---	0.0197683	0.149972	0.181322	0.744962	-1.34235
Solyc01g005000.3.1	Glutamate decarboxylase (AHRD V3.3 *** B1Q3F2_SOLLC)	---						0.0347676	0.204605	0.248812	0.346498	-2.88602
Solyc01g005010.3.1	XRI1-like protein (AHRD V3.3 *** AT2G01990.2)	---	0.00037941	0.0208036	0.0251524	0.195322	-5.11976	0.00328379	0.061523	0.0748156	0.324546	-3.08123
Solyc01g005020.3.1	plasmalemma Na+/H+ antiporter	sos1						0.0171711	0.143352	0.174325	1.27789	1.27789
Solyc01g005040.3.1	CASP-like protein (AHRD V3.3 *** K4AS71_SOLLC)	---						0.0219339	0.162462	0.197563	4.09009	4.09009
Solyc01g005080.3.1	microtubule-associated protein 65-7 (AHRD V3.3 *** AT1G14690.2)	---	0.00238258	0.0520071	0.0628785	0.483863	-2.0667	0.0271303	0.180678	0.219715	0.631862	-1.58262
Solyc01g005140.3.1	Cytochrome b561 (AHRD V3.3 *** A0A151RHD6_CAJCA)	---	0.00242498	0.0527441	0.0637695	0.519729	-1.92408
Solyc01g005160.3.1	Avr9/Cf-9 rapidly elicited protein 1	CMPG1	0.0137786	0.124118	0.150064	2.86471	2.86471
Solyc01g005320.2.1	3-oxo-5-alpha-steroid 4-dehydrogenase (AHRD V3.3 *** G7ZZ33_MEDTR)	---						0.000773705	0.028809	0.0350335	0.256627	-3.8967
Solyc01g005330.3.1	Microtubule-associated protein 70-2 (AHRD V3.3 *** A0A0B2QPG9_GLYSO)	---	0.0449117	0.228904	0.276753	0.717995	-1.39277	0.0299495	0.190068	0.231134	0.69539	-1.43804
Solyc01g005340.3.1	Ankyrin repeat family protein (AHRD V3.3 *** B9HW17_POPTR)	---						0.0175367	0.14475	0.176024	1.41989	1.41989
Solyc01g005480.3.1	UPF0496 protein (AHRD V3.3 *** A0A199VAF6_ANACO)	---	0.0251982	0.168482	0.203702	1.61018	1.61018	0.00842052	0.0987892	0.120133	1.79158	1.79158
Solyc01g005530.3.1	nuclear polyadenylated RNA-binding protein (AHRD V3.3 *** AT3G13480.2)	---	0.0498555	0.24204	0.292635	0.586904	-1.70386	0.0403099	0.220741	0.268434	0.582866	-1.71566
Solyc01g005540.3.1	Lysine--tRNA ligase (AHRD V3.3 *** K4ASC0_SOLLC)	---	0.00649236	0.0852938	0.103123	0.680654	-1.46918
Solyc01g005550.3.1	carboxyl-terminal peptidase (DUF239) (AHRD V3.3 *** AT2G44210.1)	---						0.0296574	0.189474	0.230412	0.633533	-1.57845
Solyc01g005590.2.1	Arabinogalactan peptide 14 (AHRD V3.3 *** A0A151TQT2_CAJCA)	---						0.020701	0.158238	0.192427	0.383892	-2.6049
Solyc01g005640.3.1	histidine-tRNA ligase (AHRD V3.3 *** AT3G10250.5)	---	0.00572168	0.0801112	0.0968574	0.789066	-1.26732
Solyc01g005720.3.1	Leucine-rich repeat receptor-like protein kinase family protein (AHRD V3.3 *** AT4G08850.1)	---						0.0394169	0.218346	0.265521	0.395766	-2.52674
Solyc01g005730.3.1	Leucine-rich repeat receptor-like protein kinase family protein (AHRD V3.3 *** AT4G08850.1)	---	0.0181102	0.143021	0.172918	0.0889626	-11.2407
Solyc01g005830.3.1	Glucan endo-1,3-beta-glucosidase, putative (AHRD V3.3 *-* B9T1E3_RICCO)	---	0.0128043	0.119182	0.144096	0.460123	-2.17333	0.0402227	0.220528	0.268175	0.548302	-1.82381
Solyc01g005930.3.1	Lipase/lipooxygenase, PLAT/LH2 (AHRD V3.3 *** A0A118JU91_CYNCS)	---	0.00865575	0.0981543	0.118672	0.422182	-2.36865
Solyc01g006090.3.1	rRNA processing protein EBP2 (AHRD V3.3 *** B9ICW5_POPTR)	---	0.00537163	0.0783237	0.0946963	0.443033	-2.25717	0.0116262	0.117085	0.142382	0.541787	-1.84575
Solyc01g006110.3.1	PP2A regulatory subunit TAP46 (AHRD V3.3 *** TAP46_ARATH)	---	0.0124564	0.117832	0.142463	1.26297	1.26297
Solyc01g006120.3.1	Protein kinase family protein (AHRD V3.3 *** AT3G13670.1)	---	0.0125729	0.118126	0.142819	1.26459	1.26459
Solyc01g006170.3.1	rRNA processing protein EBP2 (AHRD V3.3 *** B9ICW5_POPTR)	---	0.00992211	0.106016	0.128177	0.443627	-2.25415	0.0121474	0.119585	0.145423	0.471185	-2.12231
Solyc01g006190.3.1	E3 ubiquitin-protein ligase (AHRD V3.3 *** K4ASI5_SOLLC)	---	0.0304239	0.185478	0.224249	1.29767	1.29767	0.0210859	0.160172	0.194779	1.32323	1.32323
Solyc01g006290.3.1	Peroxidase (AHRD V3.3 *** K4ASJ5_SOLLC)	---	0.00519772	0.0774125	0.0935945	0.101566	-9.84579
Solyc01g006300.3.1	LECEVI1A	cevi1	0.00418856	0.0692313	0.0837032	0.322613	-3.09969
Solyc01g006320.3.1	Late embryogenesis abundant (LEA) hydroxyproline-rich glycoprotein family (AHRD V3.3 *** AT3G20600.1)	---						0.000840209	0.0302941	0.0368394	6.78079	6.78079
Solyc01g006430.3.1	Fatty acid desaturase (AHRD V3.3 *** M4QSE6_9ERIC)	---						0.0286122	0.185531	0.225616	1.25726	1.25726
Solyc01g006450.3.1	Enoyl reductase (AHRD V3.3 *** P93062_BRANA)	---						0.0367393	0.210826	0.256376	0.674064	-1.48354
Solyc01g006520.3.1	Serine/threonine-protein kinase (AHRD V3.3 *** K4ASL8_SOLLC)	---						0.0429489	0.227672	0.276862	1.71528	1.71528
Solyc01g006540.3.1	lipoxygenase C	loxc	7.8865e-05	0.0107245	0.0129663	0.225155	-4.44139	0.0256736	0.17563	0.213576	0.531385	-1.88187
Solyc01g006560.3.1	Lipoxygenase (AHRD V3.3 *** C0KKU8_SOLLC)	---	0.0241546	0.164937	0.199415	0.00859972	-116.283
Solyc01g006620.3.1	C2 calcium/lipid-binding and GRAM domain protein (AHRD V3.3 *** A0A072ULK6_MEDTR)	---	0.0175468	0.141688	0.171306	0.61141	-1.63556	0.00142511	0.0397371	0.0483226	0.5235	-1.91022
Solyc01g006650.2.1	ETHYLENE INSENSITIVE 3-like 3 protein (AHRD V3.3 *** A0A0B2RCL4_GLYSO)	---	0.00061083	0.0265715	0.0321259	2.02676	2.02676	0.0120273	0.119015	0.14473	1.61408	1.61408
Solyc01g006690.3.1	DNA double-strand break repair rad50 ATPase (AHRD V3.3 *** A0A061GZ54_THECC)	---	0.0380848	0.20889	0.252556	0.637997	-1.56741
Solyc01g006720.3.1	ABC transporter family protein (AHRD V3.3 *** B9IIG9_POPTR)	---	0.000526028	0.0243887	0.0294869	0.512588	-1.95089	0.000833252	0.0301562	0.0366717	0.514276	-1.94448
Solyc01g006740.3.1	Sucrose phosphate phosphatase (AHRD V3.3 *** Q5J3N8_ACTCH)	---	0.0181017	0.143021	0.172918	0.49112	-2.03616
Solyc01g006825.1.1	Fasciclin-like arabinogalactan protein 17 (AHRD V3.3 *** FLA17_ARATH)	---	0.00222666	0.0501582	0.0606431	0.65582	-1.52481	0.0100092	0.107198	0.130359	0.715129	-1.39835
Solyc01g006830.3.1	TPX2 (targeting protein for Xklp2) protein family (AHRD V3.3 *** AT2G35880.3)	---	0.000494868	0.0239747	0.0289863	0.573811	-1.74273	0.0128658	0.12352	0.150208	0.704841	-1.41876
Solyc01g006890.3.1	EEIG1/EHBP1 N-terminal domain-containing protein (AHRD V3.3 *** A0A103XH66_CYNCS)	---	0.00117971	0.0355929	0.0430332	1.60182	1.60182	0.0320659	0.196279	0.238687	1.32568	1.32568
Solyc01g006900.3.1	MD-2-related lipid recognition domain-containing protein / ML domain-containing protein (AHRD V3.3 *** AT3G11780.1)	---						0.00110602	0.035033	0.0426022	1.48392	1.48392
Solyc01g006990.3.1	F-box family protein (AHRD V3.3 *** E5GBH4_CUCME)	---	0.011102	0.111776	0.135141	1.81635	1.81635
Solyc01g007100.3.1	Digalactosyldiacylglycerol synthase 1 (AHRD V3.3 *** W8SVK3_TOBAC)	---						0.00271843	0.0560558	0.0681671	1.48704	1.48704
Solyc01g007110.3.1	NC domain-containing protein-like protein (AHRD V3.3 *** AT5G06370.1)	---	0.01186	0.115689	0.139872	1.63187	1.63187
Solyc01g007120.3.1	protein serine/threonine kinase (AHRD V3.3 *** AT3G51270.4)	---	0.0125539	0.118084	0.142768	0.633834	-1.5777
Solyc01g007130.3.1	Receptor-like protein kinase (AHRD V3.3 *** Q58JF6_SOLPI)	---	0.000765524	0.0294903	0.0356548	0.43878	-2.27905	0.0117433	0.117485	0.142869	0.607423	-1.6463
Solyc01g007260.3.1	Double Clp-N motif-containing P-loop nucleoside triphosphate hydrolases superfamily protein (AHRD V3.3 *** A0A061ETP2_THECC)	---						0.0218834	0.162435	0.19753	1.36971	1.36971
Solyc01g007770.2.1	LOW QUALITY:COPII coat assembly protein SEC16, putative (AHRD V3.3 *** A0A061EUC6_THECC)	---	0.00448979	0.0714999	0.086446	2.24547	2.24547
Solyc01g007810.1.1	LOW QUALITY:ovate family protein 3	SlOFP3	0.00140337	0.0391782	0.0473679	3.42822	3.42822	0.00655423	0.0856708	0.104181	2.54869	2.54869
Solyc01g007860.3.1	ubiquitin-conjugating enzyme E2 variant 1D	---						0.0238751	0.169325	0.205909	1.16836	1.16836
Solyc01g007890.2.1	Zinc finger protein, putative (AHRD V3.3 *-* B9S7A8_RICCO)	---	0.00922769	0.101803	0.123084	0.496474	-2.01421
Solyc01g007980.3.1	Protein kinase family protein (AHRD V3.3 *** C6ZRU6_SOYBN)	---						0.00296077	0.0584071	0.0710264	3.62383	3.62383
Solyc01g007990.3.1	Kinase family protein (AHRD V3.3 *** U5G1A9_POPTR)	---						0.000616262	0.0254736	0.0309773	2.70317	2.70317
Solyc01g008000.3.1	ADP-ribosylation factor (AHRD V3.3 *** ARF_VIGUN)	---	0.011502	0.114125	0.137982	1.27706	1.27706
Solyc01g008030.3.1	Methionine sulfoxide reductase (AHRD V3.3 --* H2ESC5_MORAL)	---						0.00938487	0.104478	0.127052	1.57869	1.57869
Solyc01g008110.3.1	Cytochrome P450 (AHRD V3.3 *** A0A118JS81_CYNCS)	---	0.00212901	0.0489219	0.0591483	0.729421	-1.37095	0.00495546	0.0760785	0.0925159	0.757278	-1.32052
Solyc01g008120.3.1	Histone acetyltransferase (AHRD V3.3 *** A0A0U5B4W5_TOBAC)	---	0.0343934	0.196814	0.237956	1.17542	1.17542	0.0433449	0.228714	0.278129	1.16472	1.16472
Solyc01g008300.2.1	HXXXD-type acyl-transferase family protein (AHRD V3.3 *** AT3G26040.1)	---	0.00157874	0.0418416	0.0505881	0.372612	-2.68375	0.0216238	0.161562	0.196469	0.668231	-1.49649
Solyc01g008320.3.1	shoot gravitropism 2 (SGR2) (AHRD V3.3 *** AT1G31480.1)	---						0.0126181	0.122207	0.148611	1.3297	1.3297
Solyc01g008440.3.1	Calcium-dependent protein kinase (AHRD V3.3 *** F8V179_HEVBR)	---	0.0495753	0.241464	0.291939	0.684283	-1.46138
Solyc01g008560.3.1	NAD kinase 1 (AHRD V3.3 *** AT3G21070.2)	---	0.00168461	0.0435505	0.0526542	1.79997	1.79997	0.00143507	0.0397684	0.0483607	1.8591	1.8591
Solyc01g008600.3.1	Zinc finger transcription factor 6	SlC3H6	0.0230319	0.1611	0.194776	0.500826	-1.9967	0.0391559	0.217297	0.264246	0.55921	-1.78824
Solyc01g008670.3.1	Cytochrome P450 (AHRD V3.3 *** Q9AVQ2_SOLTU)	---	0.0087834	0.098928	0.119608	0.382721	-2.61287	0.0121261	0.119569	0.145403	0.442194	-2.26145
Solyc01g008800.2.1	disease resistance protein (TIR-NBS-LRR class) (AHRD V3.3 *** AT5G17680.1)	---	0.0203207	0.151835	0.183575	1.28079	1.28079	0.00233376	0.0512582	0.062333	1.42397	1.42397
Solyc01g008810.3.1	RING/U-box superfamily protein (AHRD V3.3 *** AT5G19430.6)	---	0.00793228	0.094293	0.114004	1.55845	1.55845
Solyc01g008910.2.1	Scarecrow-like transcription factor 3 family protein (AHRD V3.3 *** B9HP16_POPTR)	---	0.000400481	0.0214453	0.0259282	0.425892	-2.34802	0.0182603	0.147968	0.179938	0.643412	-1.55421
Solyc01g008960.3.1	Argonaute 4a	SlAGO4a	0.000317149	0.0194254	0.023486	1.45303	1.45303	1.94806e-05	0.00535376	0.00651048	1.64484	1.64484
Solyc01g009050.3.1	Molybdopterin biosynthesis protein CNX1 (AHRD V3.3 *** CNX1_ARATH)	---						0.000201592	0.0138513	0.016844	1.63773	1.63773
Solyc01g009080.3.1	Zeaxanthin epoxidase, chloroplastic (AHRD V3.3 *** A0A0B0MK82_GOSAR)	---	0.0205152	0.152634	0.18454	5.26207	5.26207
Solyc01g009100.3.1	60S ribosomal protein L30 (AHRD V3.3 *** RL30_LUPLU)	---						0.0116093	0.117065	0.142358	0.682878	-1.46439
Solyc01g009170.3.1	EIL-EIN3/EIL	eil						0.00651041	0.0855586	0.104044	1.45175	1.45175
Solyc01g009180.3.1	5-methyltetrahydropteroyltriglutamate--homocysteine methyltransferase (AHRD V3.3 *** METE_CATRO)	---	0.0409028	0.216811	0.262133	0.785604	-1.27291
Solyc01g009215.1.1	Heat shock family protein (AHRD V3.3 *** B9HQH9_POPTR)	---	0.00949272	0.103357	0.124963	1.42134	1.42134
Solyc01g009235.1.1	Aldehyde oxidase (AHRD V3.3 *** Q9FV23_SOLLC)	---	0.0255217	0.169347	0.204747	0.75207	-1.32966
Solyc01g009300.3.1	Kinase (AHRD V3.3 *** D7LMI5_ARALL)	---	0.0140095	0.125583	0.151834	0.688101	-1.45328	0.0470639	0.238835	0.290438	0.755219	-1.32412
Solyc01g009310.3.1	meloidogyne-induced giant cell protein DB217	TOMTRALTBE						0.0122814	0.120274	0.14626	1.5071	1.5071
Solyc01g009420.3.1	UDP-apiose/xylose synthase (AHRD V3.3 *** Q2I2N3_SOLTU)	---						0.0203389	0.156588	0.19042	1.30626	1.30626
Solyc01g009430.3.1	BnaA07g13420D protein (AHRD V3.3 *** A0A078ETL1_BRANA)	---						0.0455882	0.234422	0.285071	1.69894	1.69894
Solyc01g009670.3.1	Poly(A) polymerase, putative (AHRD V3.3 *** B9RA84_RICCO)	---						0.0134628	0.126945	0.154372	0.600626	-1.66493
Solyc01g009720.2.1	RING finger protein, putative (AHRD V3.3 *** A0A061E508_THECC)	---						0.0419173	0.224574	0.273095	0.740813	-1.34987
Solyc01g009770.3.1	ATP-dependent RNA helicase (AHRD V3.3 *** AT2G33510.1)	---	0.0240876	0.164739	0.199175	0.636388	-1.57137	0.0259304	0.176376	0.214483	0.642926	-1.55539
Solyc01g009820.3.1	Hydroxyproline-rich glycoprotein family protein, putative (AHRD V3.3 *** A0A061E526_THECC)	---	0.0430964	0.223655	0.270408	1.36546	1.36546	0.0103501	0.109951	0.133706	1.50176	1.50176
Solyc01g009990.3.1	Peptidyl-prolyl cis-trans isomerase (AHRD V3.3 *** K4ATJ4_SOLLC)	---	0.0415925	0.219223	0.265048	0.786642	-1.27123	0.0445256	0.232033	0.282165	0.782951	-1.27722
Solyc01g010000.3.1	ACT domain containing protein, putative, expressed (AHRD V3.3 *** Q75IY1_ORYSJ)	---	0.0307363	0.18639	0.225352	2.2567	2.2567
Solyc01g010020.3.1	Calmodulin, putative (AHRD V3.3 *** B9RLA1_RICCO)	---	0.0388615	0.210999	0.255106	1.83318	1.83318
Solyc01g010050.3.1	S-adenosylmethionine decarboxylase proenzyme (AHRD V3.3 *** K4ATK0_SOLLC)	---	0.0498281	0.24204	0.292635	1.47931	1.47931
Solyc01g010200.3.1	Retrovirus-related Pol polyprotein from transposon TNT 1-94 (AHRD V3.3 *-* A0A151RZV3_CAJCA)	---						0.035705	0.207766	0.252656	1.45937	1.45937
Solyc01g010220.3.1	LOW QUALITY:Retrovirus-related Pol polyprotein from transposon TNT 1-94 (AHRD V3.3 *-* A0A151RZV3_CAJCA)	---						0.0353692	0.206742	0.251411	2.17384	2.17384
Solyc01g010250.3.1	6-phosphogluconolactonase, putative (AHRD V3.3 *** B9REC3_RICCO)	---	0.0418125	0.219852	0.265809	0.48227	-2.07353
Solyc01g010310.3.1	Glucan endo-1,3-beta-glucosidase-like protein (AHRD V3.3 *-* A0A0B2R8X2_GLYSO)	---	0.00582967	0.0807355	0.0976122	0.641374	-1.55915	0.0116231	0.117085	0.142382	0.685801	-1.45815
Solyc01g010520.3.1	helicase with zinc finger protein (AHRD V3.3 *** AT2G46420.3)	---	0.0314894	0.188337	0.227707	0.433496	-2.30682
Solyc01g010750.3.1	Hop-interacting protein THI113 (AHRD V3.3 *** G8Z279_SOLLC)	---						0.00198696	0.0469561	0.0571014	1.44985	1.44985
Solyc01g010760.3.1	Mitochondrial outer membrane porin (AHRD V3.3 *** VDAC1_WHEAT)	---	0.0069073	0.0882138	0.106654	1.54466	1.54466
Solyc01g010780.3.1	Kinase family protein (AHRD V3.3 *** B9H0D5_POPTR)	---	0.026527	0.173503	0.209772	1.49755	1.49755
Solyc01g010940.3.1	Transmembrane emp24 domain-containing protein 10 (AHRD V3.3 *** W9SPK8_9ROSA)	---						0.0158111	0.137614	0.167347	0.722394	-1.38429
Solyc01g010970.3.1	Argonaute7	SlAGO7	0.0334042	0.193778	0.234284	0.728995	-1.37175	0.0116878	0.117279	0.142618	0.657621	-1.52063
Solyc01g011510.3.1	Aldehyde dehydrogenase (AHRD V3.3 *** K4ATY6_SOLLC)	---	0.000151893	0.0141205	0.0170722	0.47331	-2.11278	0.00160253	0.0422269	0.0513504	0.586306	-1.70559
Solyc01g013890.2.1	Aldehyde dehydrogenase (AHRD V3.3 *-* K4ATY6_SOLLC)	---	0.0269193	0.174573	0.211065	0.419698	-2.38267
Solyc01g014103.1.1	DNA double-strand break repair rad50 ATPase (AHRD V3.3 *** A0A061GZ54_THECC)	---	0.000539283	0.0247361	0.0299069	0.5377	-1.85977
Solyc01g014180.3.1	A20/AN1 zinc finger protein	---						0.0171313	0.143151	0.174081	1.40113	1.40113
Solyc01g014230.3.1	U-box domain-containing protein 4 (AHRD V3.3 *** W9QMI4_9ROSA)	---	0.0167392	0.137457	0.16619	1.43823	1.43823
Solyc01g014840.3.1	disease resistance protein (TIR-NBS-LRR class) (AHRD V3.3 *** AT5G17680.2)	---	0.0399653	0.214393	0.259209	1.79098	1.79098	0.0386647	0.215411	0.261953	1.7985	1.7985
Solyc01g015020.3.1	PRLI-interacting factor (AHRD V3.3 *** AT5G19900.5)	---	0.0270635	0.175134	0.211744	1.43524	1.43524
Solyc01g016470.3.1	60S acidic ribosomal protein P1 (AHRD V3.3 *** B9IDH5_POPTR)	---	0.0107952	0.109869	0.132836	0.702939	-1.4226	0.0398549	0.219797	0.267286	0.774944	-1.29042
Solyc01g017050.1.1	LOW QUALITY:ATP synthase subunit alpha, chloroplastic (AHRD V3.3 --* ATPA_IPOPU)	---						0.0426177	0.226992	0.276035	0.348393	-2.87032
Solyc01g017490.1.1	calcium-dependent lipid-binding family protein (AHRD V3.3 --* AT1G48090.6)	---	0.0190879	0.146879	0.177582	3.71	3.71
Solyc01g017600.3.1	Transmembrane protein 45B (AHRD V3.3 *** A0A151U0K4_CAJCA)	---						0.0115064	0.116458	0.14162	0.522861	-1.91256
Solyc01g017630.1.1	LOW QUALITY:Ribosomal protein S4 (AHRD V3.3 *-* A0A142I0Z6_NICSY)	---						0.0334741	0.200624	0.243971	2.57797	2.57797
Solyc01g028830.3.1	Protein kinase (AHRD V3.3 *** C6ZRP4_SOYBN)	---						0.00652215	0.0855586	0.104044	1.20838	1.20838
Solyc01g028860.3.1	evolutionarily conserved C-terminal region 2 (AHRD V3.3 *** AT3G13460.1)	---	0.00488405	0.0752873	0.0910251	1.25274	1.25274	0.00427921	0.0709592	0.0862905	1.25912	1.25912
Solyc01g028930.3.1	TATA-box-binding protein (AHRD V3.3 *** TBP_SOLTU)	---	0.0338405	0.195442	0.236296	1.56147	1.56147
Solyc01g034020.3.1	Serine/threonine-protein phosphatase (AHRD V3.3 *** A0A0V0IAM6_SOLCH)	---	0.0424257	0.221351	0.267622	0.807994	-1.23763
Solyc01g044307.1.1	RING/U-box superfamily protein (AHRD V3.3 *** AT1G05890.1)	---						0.0413326	0.222814	0.270954	1.60336	1.60336
Solyc01g049650.3.1	Pyruvate kinase (AHRD V3.3 *** K4AVE6_SOLLC)	---						0.0132497	0.125848	0.153038	1.4004	1.4004
Solyc01g049880.3.1	DegP protease 7 (AHRD V3.3 --* AT3G03380.2)	---	0.0261317	0.172086	0.208058	0.483916	-2.06647
Solyc01g049890.3.1	2-C-methyl-D-erythritol 4-phosphate cytidylyltransferase (AHRD V3.3 *** AT3G13410.1)	---	0.0275001	0.17582	0.212573	1.12566	1.12566	8.53624e-05	0.0100325	0.0122001	1.3021	1.3021
Solyc01g056370.3.1	Hydroxyproline-rich glycoprotein family protein (AHRD V3.3 --* AT1G61080.6)	---	0.0344384	0.196814	0.237956	0.00818413	-122.188
Solyc01g056520.3.1	ARM repeat superfamily protein (AHRD V3.3 *** AT5G06120.6)	---						0.00526801	0.0784276	0.0953725	1.2475	1.2475
Solyc01g056850.3.1	CTP synthase (AHRD V3.3 *** W8SVJ8_TOBAC)	---						0.0221042	0.162992	0.198207	0.513124	-1.94885
Solyc01g056940.3.1	Ubiquitin	---	0.020762	0.153504	0.185592	0.806872	-1.23935	0.0375697	0.213022	0.259048	0.828634	-1.20681
Solyc01g057040.3.1	pigment defective 320 (AHRD V3.3 *** AT3G06960.1)	---	0.0315823	0.18853	0.22794	1.41546	1.41546
Solyc01g057100.2.1	LOW QUALITY:DNA-directed RNA polymerase subunit beta'' (AHRD V3.3 *-* RPOC2_SOLLC)	---	0.0096669	0.104631	0.126503	2.88291	2.88291
Solyc01g057770.3.1	Boron transporter (AHRD V3.3 *** B6V758_VITVI)	---	0.0011098	0.0345225	0.0417389	2.99873	2.99873	0.00352145	0.0636729	0.07743	2.96024	2.96024
Solyc01g057830.3.1	30S ribosomal protein S1 (AHRD V3.3 *** W9RV42_9ROSA)	---						0.0234425	0.167942	0.204228	1.56725	1.56725
Solyc01g058260.3.1	Poly(A) polymerase, putative (AHRD V3.3 *** B9RZU0_RICCO)	---	0.000182822	0.0149053	0.018021	2.61971	2.61971	0.0075116	0.0927262	0.112761	1.84319	1.84319
Solyc01g058390.3.1	Galactokinase, putative (AHRD V3.3 *** B9RZT4_RICCO)	---						0.0300077	0.190091	0.231161	1.30104	1.30104
Solyc01g058500.3.1	LOW QUALITY:TBP-associated factor 2 (AHRD V3.3 --* AT1G73960.2)	---						0.0310322	0.193291	0.235053	0.346874	-2.88289
Solyc01g058670.3.1	Transcription factor protein (AHRD V3.3 *** A0A0B0PZR8_GOSAR)	---						0.0399941	0.22	0.267533	0.675708	-1.47993
Solyc01g058730.3.1	transmembrane protein (AHRD V3.3 *** AT4G16180.2)	---						0.0114058	0.115826	0.140852	1.28975	1.28975
Solyc01g058735.1.1	Phosphonates import ATP-binding protein PhnC 2 (AHRD V3.3 *-* A0A1D1Z394_9ARAE)	---						0.0347322	0.204605	0.248812	1.33149	1.33149
Solyc01g059830.3.1	Enoyl-CoA hydratase (AHRD V3.3 *** C1K4P1_ELAOL)	---						0.038973	0.216546	0.263332	1.32525	1.32525
Solyc01g059965.1.1	Beta-1,3-glucanase (AHRD V3.3 *** G9G7S0_HEVBR)	---	0.00334671	0.0619088	0.0748501	0.248746	-4.02016
Solyc01g060020.3.1	beta-1,3-glucanase TOMB13GLUB	TOMB13GLUB	0.01044	0.107959	0.130526	0.299907	-3.33437
Solyc01g060080.3.1	Serine/threonine-protein phosphatase 4 regulatory subunit 3 (AHRD V3.3 *** A0A0B2PYQ7_GLYSO)	---	0.0150685	0.130549	0.157838	1.37833	1.37833
Solyc01g060130.3.1	TOMGTPASE Mill. GTPase	sar2						0.0489692	0.243349	0.295927	0.562082	-1.7791
Solyc01g060140.3.1	calmodulin-binding transcription activator (AHRD V3.3 *** AT3G16940.3)	---	0.00556149	0.0791514	0.095697	1.32064	1.32064	0.0004381	0.0209351	0.0254583	1.47995	1.47995
Solyc01g060180.3.1	CoA ligase (AHRD V3.3 *** A0A0K9PM15_ZOSMR)	---	0.0405276	0.215734	0.260831	1.27211	1.27211	0.00196955	0.0469561	0.0571014	1.48731	1.48731
Solyc01g060470.3.1	Importin subunit alpha (AHRD V3.3 *** K4AWF0_SOLLC)	---	0.0248401	0.167243	0.202203	1.19184	1.19184
Solyc01g065580.3.1	Pumilio-like protein (AHRD V3.3 *** A0A0B0MGW0_GOSAR)	---	0.0224245	0.160004	0.193451	0.783829	-1.27579	0.0148358	0.133003	0.16174	0.765264	-1.30674
Solyc01g065630.1.1	LOW QUALITY:NAD(P)H-quinone oxidoreductase chain 4, chloroplastic (AHRD V3.3 *-* NU4C_SOLLC)	---						0.0171681	0.143352	0.174325	0.682735	-1.4647
Solyc01g065690.3.1	Heavy metal transport/detoxification superfamily protein, putative (AHRD V3.3 *-* A0A061EP42_THECC)	---	0.00719283	0.0894402	0.108137	1.5236	1.5236
Solyc01g065720.3.1	Phospholipase D (AHRD V3.3 *** I1NJ37_SOYBN)	---	0.0422362	0.220686	0.266817	1.2224	1.2224	0.0313232	0.194189	0.236145	1.23894	1.23894
Solyc01g065980.3.1	Ethylene Response Factor E.4	Sl-ERF_E_4	0.0029269	0.0582004	0.0703664	0.529747	-1.8877	4.03291e-05	0.00692748	0.00842422	0.361783	-2.76408
Solyc01g066050.3.1	Tetratricopeptide repeat-containing protein (AHRD V3.3 *** D7L668_ARALL)	---	0.00341233	0.0627227	0.0758341	1.33006	1.33006
Solyc01g066290.2.1	LOW QUALITY:Xaa-Pro aminopeptidase 1 (AHRD V3.3 --* A0A199W6F4_ANACO)	---	0.0450092	0.229096	0.276985	3.07134	3.07134
Solyc01g066310.3.1	acyl-CoA dehydrogenase-like protein (AHRD V3.3 *** AT3G06810.1)	---	0.00166585	0.0432812	0.0523286	1.41607	1.41607	0.000288819	0.0167246	0.0203381	1.52972	1.52972
Solyc01g066457.1.1	Epoxide hydrolase-like protein (AHRD V3.3 *** A0A103YM44_CYNCS)	---	0.00480584	0.0745856	0.0901767	0.38304	-2.6107	0.00129104	0.0378038	0.0459717	2.62949	2.62949
Solyc01g066640.2.1	LOW QUALITY:vitellogenin-like protein (AHRD V3.3 *** AT3G06868.1)	---	0.020098	0.15082	0.182347	1.54415	1.54415
Solyc01g066740.3.1	Transducin/WD40 repeat-like superfamily protein (AHRD V3.3 *** AT3G06880.2)	---	0.0420917	0.220308	0.266361	0.551178	-1.81429
Solyc01g066840.3.1	40S ribosomal protein S21 (AHRD V3.3 *** A0A0V0GU27_SOLCH)	---	0.00857165	0.0975631	0.117957	0.787495	-1.26985	0.0119893	0.118836	0.144511	0.799011	-1.25155
Solyc01g067000.3.1	Calcium-dependent lipid-binding (CaLB domain) family protein (AHRD V3.3 *** AT3G16510.1)	---	8.49445e-05	0.0107819	0.0130357	1.48964	1.48964	0.000448972	0.0211912	0.0257697	1.39829	1.39829
Solyc01g067010.3.1	LOW QUALITY:F-box associated interaction domain-containing protein (AHRD V3.3 *** A0A103XHT5_CYNCS)	---						0.0425249	0.226799	0.275801	0.61338	-1.63031
Solyc01g067103.1.1	Cullin-1, putative (AHRD V3.3 *-* B9RT30_RICCO)	---						0.0112971	0.115237	0.140135	1.35313	1.35313
Solyc01g067295.1.1	Metallocarboxypeptidase inhibitor (AHRD V3.3 *** O24373_SOLTU)	---	0.00191192	0.0462542	0.055923	0.42969	-2.32726	0.0405618	0.221116	0.26889	0.608926	-1.64224
Solyc01g067300.3.1	CASP-like protein (AHRD V3.3 *** K4AWX9_SOLLC)	---	0.0201586	0.151117	0.182706	0.891858	-1.12126
Solyc01g067390.3.1	RNA helicase DEAH-box1	SlDEAH1	0.023394	0.162206	0.196113	1.27186	1.27186	0.0322545	0.196905	0.239449	1.25517	1.25517
Solyc01g067510.3.1	Kinase family protein (AHRD V3.3 *** B9GNF8_POPTR)	---	0.000163369	0.0144583	0.0174806	0.30332	-3.29685	0.000158561	0.0127184	0.0154664	0.31827	-3.14199
Solyc01g067620.3.1	2-oxoglutarate (2OG) and Fe(II)-dependent oxygenase superfamily protein (AHRD V3.3 *** AT3G21420.1)	---						0.0280133	0.183478	0.22312	1.37137	1.37137
Solyc01g067660.3.1	1,4-alpha-glucan-maltohydrolase	bmy3	4.75128e-06	0.00278565	0.00336795	2.98969	2.98969	0.000160285	0.0127528	0.0155081	2.21003	2.21003
Solyc01g067710.3.1	(Sodium/potassium)/proton exchanger 3	nhx3	0.0088949	0.0997545	0.120607	0.688062	-1.45336	0.0343314	0.2035	0.247468	0.762403	-1.31164
Solyc01g067730.3.1	Acyl carrier protein (AHRD V3.3 *** K4AX21_SOLLC)	---	0.0049989	0.0761046	0.0920133	0.71364	-1.40127	0.00197654	0.0469561	0.0571014	0.67837	-1.47412
Solyc01g067750.3.1	dehydroquinate dehydratase/shikimate:NADP oxidoreductase	AF033194						0.013214	0.125575	0.152706	0.745763	-1.34091
Solyc01g067850.2.1	Peroxidase (AHRD V3.3 *** K4AX33_SOLLC)	---	8.63922e-07	0.000719166	0.000869498	0.30796	-3.24718	1.06232e-08	3.86855e-05	4.70438e-05	0.167905	-5.95573
Solyc01g067900.3.1	Rapid ALkalinization Factor (AHRD V3.3 *** A0A118JUQ8_CYNCS)	---	0.0234689	0.162496	0.196464	0.717726	-1.39329
Solyc01g068070.3.1	Transducin/WD-like repeat-protein (AHRD V3.3 *** G7KTS0_MEDTR)	---	0.0257616	0.170276	0.20587	0.691841	-1.44542
Solyc01g068080.3.1	Cinnamoyl-CoA reductase, putative (AHRD V3.3 *** B9T062_RICCO)	---	0.0165589	0.13691	0.16553	0.503108	-1.98764
Solyc01g068100.3.1	Squamosa promoter binding protein12a	SlySBP12a	0.000665481	0.0272041	0.0328908	1.40553	1.40553	0.000187696	0.0136158	0.0165576	1.48498	1.48498
Solyc01g068130.3.1	calcium/calcium/calmodulin-dependent Serine/Threonine-kinase (AHRD V3.3 *** AT2G47010.2)	---						0.00538722	0.0789143	0.0959644	0.560061	-1.78552
Solyc01g068160.3.1	Isopenicillin N epimerase (AHRD V3.3 *** A0A0B0PU12_GOSAR)	---						0.0381173	0.214345	0.260656	1.24642	1.24642
Solyc01g068190.3.1	HIGH CHLOROPHYLL FLUORESCENCE 153-like protein	---	0.0459406	0.231544	0.279946	0.605045	-1.65277
Solyc01g068390.3.1	LIM domain and RING finger protein (AHRD V3.3 *** A0A0B2SF36_GLYSO)	---	0.000796641	0.0301704	0.0364771	1.41165	1.41165	0.00680117	0.0877865	0.106754	1.29695	1.29695
Solyc01g068480.3.1	Embryo defective 2765 (AHRD V3.3 *** Q8L5Y4_ARATH)	---	0.0382328	0.209187	0.252915	1.19381	1.19381	0.0239361	0.169517	0.206143	1.21851	1.21851
Solyc01g068490.3.1	U-box domain-containing protein (AHRD V3.3 *** A0A0K9NJR6_ZOSMR)	---	0.03323	0.193257	0.233655	3.59378	3.59378	0.008971	0.102596	0.124763	4.46451	4.46451
Solyc01g068590.3.1	metal ion-binding protein (AHRD V3.3 *** AT3G62010.1)	---	0.000494264	0.0239747	0.0289863	1.64714	1.64714	0.00253483	0.0540447	0.0657215	1.51071	1.51071
Solyc01g068620.3.1	Polyketide cyclase / dehydrase and lipid transport protein (AHRD V3.3 *** AT4G01650.2)	---	0.0354689	0.20067	0.242617	0.496675	-2.01339
Solyc01g068630.3.1	Haloacid dehalogenase-like hydrolase family protein (AHRD V3.3 *** B9I993_POPTR)	---	0.00336153	0.0620586	0.0750311	0.552092	-1.81129	0.000488566	0.0222395	0.0270446	0.465856	-2.14658
Solyc01g073640.3.1	alcohol dehydrogenase-3,Pfam:PF13561	gad3	0.0473961	0.235486	0.284711	0.520493	-1.92126
Solyc01g073680.3.1	Lipid transfer protein (AHRD V3.3 *** A0A072TPI6_MEDTR)	---	0.0448874	0.228904	0.276753	0.548626	-1.82274
Solyc01g073710.2.1	LOW QUALITY:Calcium-binding EF hand family protein (AHRD V3.3 *** A9PCU6_POPTR)	---	0.0010628	0.0338869	0.0409705	3.00474	3.00474	0.00988254	0.106717	0.129774	2.18986	2.18986
Solyc01g073730.3.1	cofactor of nitrate reductase and xanthine dehydrogenase 2 (AHRD V3.3 *** AT2G31955.5)	---	0.0120824	0.116815	0.141234	1.49665	1.49665
Solyc01g073750.3.1	Glucan synthase-like protein (AHRD V3.3 *** G7KWP5_MEDTR)	---	0.00763813	0.0921494	0.111412	1.38344	1.38344	3.35757e-05	0.00657363	0.00799392	1.85152	1.85152
Solyc01g073860.3.1	Cysteine/Histidine-rich C1 domain family protein (AHRD V3.3 *** AT2G44380.1)	---						0.0305988	0.191788	0.233225	0.479704	-2.08462
Solyc01g073900.3.1	RING/U-box superfamily protein (AHRD V3.3 *-* AT2G44410.1)	---	0.017196	0.139532	0.168699	1.46981	1.46981	0.0444686	0.231802	0.281885	1.37563	1.37563
Solyc01g073910.3.1	homeobox leucine zipper protein (AHRD V3.3 *** AT5G06710.1)	---	0.0118009	0.115325	0.139432	2.01529	2.01529
Solyc01g073960.3.1	Emsy N terminus domain-containing family protein (AHRD V3.3 *** B9HPS6_POPTR)	---	0.00205752	0.0480623	0.0581091	1.50047	1.50047
Solyc01g073970.3.1	Histone H3 (AHRD V3.3 *** A0A068VC55_COFCA)	---	0.0356455	0.201018	0.243038	2.98591	2.98591
Solyc01g074030.3.1	Beta-glucosidase 01 (AHRD V3.3 *** B5M9E4_SOLLC)	---	0.0395775	0.213347	0.257945	0.693189	-1.44261	0.0482025	0.24092	0.292973	0.705056	-1.41833
Solyc01g079090.3.1	Protoporphyrinogen oxidase (AHRD V3.3 *** O64384_SOLTU)	---						0.0205829	0.157534	0.191571	1.41393	1.41393
Solyc01g079130.2.1	Pectin lyase-like superfamily protein (AHRD V3.3 *** AT1G02460.1)	---						0.00800067	0.0959659	0.1167	0.403093	-2.48082
Solyc01g079140.2.1	LOW QUALITY:evolutionarily conserved C-terminal region 2 (AHRD V3.3 --* AT3G13460.4)	---	0.0120006	0.116345	0.140665	0.0026711	-374.378
Solyc01g079150.3.1	Boron transporter (AHRD V3.3 *** B6V758_VITVI)	---						0.0406092	0.221116	0.26889	0.438179	-2.28217
Solyc01g079240.3.1	Long-Chain Acyl-CoA Synthetase (AHRD V3.3 *** A0A0G2SJE2_SALMI)	---						0.0189424	0.150659	0.18321	1.56861	1.56861
Solyc01g079260.3.1	WRKY transcription factor 23	SlWRKY23	0.0270824	0.175134	0.211744	4.02549	4.02549
Solyc01g079320.3.1	Pentatricopeptide repeat-containing protein, putative (AHRD V3.3 *** B9RNC6_RICCO)	---	0.0039448	0.0673291	0.0814034	0.662649	-1.5091	0.00780079	0.094314	0.114691	0.701284	-1.42596
Solyc01g079350.3.1	HIT zinc finger,PAPA-1-like conserved region, putative (AHRD V3.3 *** A0A061F305_THECC)	---	0.00119991	0.0360711	0.0436113	1.69314	1.69314	0.0430465	0.227775	0.276988	1.33794	1.33794
Solyc01g079390.3.1	Histone-lysine N-methyltransferase MEDEA (AHRD V3.3 *-* MEDEA_ARATH)	---						0.0131182	0.125208	0.15226	1.43262	1.43262
Solyc01g079450.3.1	Dipeptidyl-peptidase, putative (AHRD V3.3 *** B9RNE4_RICCO)	---	0.00343145	0.0628428	0.0759792	1.3131	1.3131	0.00717234	0.0901892	0.109675	1.27837	1.27837
Solyc01g079470.3.1	CP12 (AHRD V3.3 *** O24136_TOBAC)	---						0.0303048	0.190733	0.231943	0.0082563	-121.12
Solyc01g079480.3.1	BZIP transcription factor (AHRD V3.3 *** Q1HW69_CAPAN)	---	0.0109732	0.11079	0.133949	1.99241	1.99241
Solyc01g079570.3.1	Beta-D-xylosidase family protein (AHRD V3.3 *** B9HWX2_POPTR)	---	0.0185528	0.144769	0.175031	0.39353	-2.5411	0.0344684	0.203943	0.248007	0.534578	-1.87064
Solyc01g079590.3.1	Late embryogenesis abundant protein (LEA) family protein (AHRD V3.3 *** AT3G62580.1)	---	0.0328144	0.19206	0.232208	1.31977	1.31977	0.00138956	0.0393486	0.0478502	1.57111	1.57111
Solyc01g079600.3.1	Lipase (AHRD V3.3 *** A0A151RYE9_CAJCA)	---	0.0198727	0.150328	0.181752	1.9838	1.9838
Solyc01g079610.3.1	DNAJ heat shock family protein (AHRD V3.3 *** AT3G62600.1)	---	0.00234958	0.0514708	0.0622301	0.626781	-1.59545	4.50389e-05	0.00732203	0.00890402	0.471314	-2.12173
Solyc01g079650.3.1	CTP synthase (AHRD V3.3 *** A0A0V0IPL0_SOLCH)	---						0.00433378	0.0712179	0.0866051	1.5778	1.5778
Solyc01g079660.2.1	LOW QUALITY:cotton fiber protein (AHRD V3.3 *** AT5G38700.1)	---						0.01868	0.149291	0.181547	0.269927	-3.7047
Solyc01g079670.2.1	LOW QUALITY:cotton fiber protein (AHRD V3.3 *** AT5G38700.1)	---						0.00548925	0.0796314	0.0968365	0.251947	-3.96908
Solyc01g079680.3.1	Ran GTPase activating protein 2 (AHRD V3.3 *** I7JP53_9SOLN)	---						0.0401436	0.22036	0.267971	0.796087	-1.25614
Solyc01g079720.3.1	Kinase-associated protein phosphatase 1 (AHRD V3.3 *** A6N8J3_SOLPE)	---	0.0401829	0.215049	0.260003	1.22885	1.22885
Solyc01g079790.3.1	ADP-glucose pyrophosphorylase large subunit 3	agpl3	0.0215074	0.156862	0.189652	2.85174	2.85174
Solyc01g079800.3.1	Dead box ATP-dependent RNA helicase, putative (AHRD V3.3 *** B9RTX6_RICCO)	---	0.029284	0.181982	0.220023	0.591839	-1.68965
Solyc01g079810.3.1	RING/U-box superfamily protein (AHRD V3.3 --* AT5G38895.3)	---	0.0140491	0.125692	0.151966	1.57811	1.57811
Solyc01g079820.3.1	Peroxiredoxin (AHRD V3.3 *** Q5JBR7_IPOBA)	---						0.0126722	0.122536	0.149011	1.50987	1.50987
Solyc01g079830.3.1	Fatty acid hydroxylase superfamily (AHRD V3.3 --* AT1G02205.1)	---						0.00214681	0.0486817	0.0591998	0.124299	-8.0451
Solyc01g079850.3.1	TRICHOME BIREFRINGENCE-LIKE 11 (AHRD V3.3 *** AT5G19160.1)	---						0.0092441	0.104156	0.12666	0.402611	-2.48379
Solyc01g079860.3.1	ATP-dependent (S)-NAD(P)H-hydrate dehydratase (AHRD V3.3 *** K4AXN1_SOLLC)	---						0.0241517	0.170184	0.206953	1.8647	1.8647
Solyc01g079880.3.1	Stem-specific TSJT1 (AHRD V3.3 *** A0A0B0MRD0_GOSAR)	---	0.000902668	0.0315371	0.0381296	0.360484	-2.77405	0.0375893	0.213022	0.259048	0.613658	-1.62957
Solyc01g080020.2.1	Eukaryotic aspartyl protease family protein, putative (AHRD V3.3 *** A0A061ELJ0_THECC)	---	0.00549603	0.0788477	0.0953298	2.50091	2.50091
Solyc01g080070.3.1	Heavy metal transport/detoxification superfamily protein (AHRD V3.3 *-* AT3G06130.1)	---	0.00328863	0.061429	0.0742699	0.433456	-2.30704	0.000536938	0.0234022	0.0284584	0.371567	-2.6913
Solyc01g080130.2.1	cytochrome P450 family protein (AHRD V3.3 *** AT3G06150.1)	---	0.0218957	0.158308	0.1914	0.68143	-1.4675
Solyc01g080170.3.1	Hydroxymethylglutaryl-CoA lyase (AHRD V3.3 *** W9QRW1_9ROSA)	---	0.0106498	0.108838	0.13159	1.37518	1.37518	0.00826176	0.0976336	0.118728	1.39568	1.39568
Solyc01g080220.3.1	Endo-1,3-1,4-beta-d-glucanase, putative (AHRD V3.3 *** B9RSS3_RICCO)	---						0.0244742	0.171263	0.208266	1.40143	1.40143
Solyc01g080230.3.1	Endo-1,3-1,4-beta-d-glucanase, putative (AHRD V3.3 *** B9RSS4_RICCO)	---	0.0406187	0.215993	0.261144	1.57899	1.57899	0.0022026	0.0493295	0.0599876	2.27755	2.27755
Solyc01g080240.3.1	mitogen-activated protein kinase 13	mapk13	0.0358448	0.201551	0.243683	1.26096	1.26096	0.0481161	0.240819	0.29285	1.24048	1.24048
Solyc01g080250.3.1	BTB-POZ and MATH domain 2 (AHRD V3.3 *** AT3G06190.1)	---	0.0124908	0.117914	0.142563	1.25413	1.25413
Solyc01g080270.3.1	alpha/beta-Hydrolases superfamily protein (AHRD V3.3 *** AT4G14290.1)	---	0.0103503	0.107578	0.130066	1.28426	1.28426
Solyc01g080280.3.1	chloroplast glutamine synthetase	cgs	0.00296132	0.0586301	0.070886	1.85178	1.85178
Solyc01g080430.3.1	RING/U-box superfamily protein (AHRD V3.3 *** AT4G03000.2)	---	0.00266188	0.0555623	0.0671768	1.36021	1.36021	0.00105624	0.0345472	0.0420114	1.41669	1.41669
Solyc01g080510.3.1	PH-response transcription factor pacC/RIM101 isoform 1 (AHRD V3.3 *** A0A061EVN3_THECC)	---						0.0147695	0.132802	0.161495	1.45445	1.45445
Solyc01g080530.3.1	Prolyl 4-hydroxylase alpha subunit, putative (AHRD V3.3 *** B9RSW4_RICCO)	---	0.0142678	0.126475	0.152912	0.791301	-1.26374
Solyc01g080620.3.1	BTB/POZ domain-containing protein isoform 1 (AHRD V3.3 *** A0A061EQ91_THECC)	---	0.00747579	0.0913106	0.110398	0.348817	-2.86683
Solyc01g080670.3.1	Squamosa promoter binding protein 7	SlySBP7	0.000118949	0.0125919	0.0152241	1.47961	1.47961	8.6415e-06	0.00374629	0.00455571	1.67283	1.67283
Solyc01g080790.3.1	Plant basic secretory family protein (AHRD V3.3 *** B9GHT3_POPTR)	---	0.0168961	0.13807	0.166932	0.10627	-9.40995
Solyc01g080830.3.1	Ribosomal protein L7Ae/L30e/S12e/Gadd45 family protein (AHRD V3.3 *** AT4G01790.1)	---	0.00215237	0.0492437	0.0595375	0.709095	-1.41025	0.0141785	0.130451	0.158636	0.789336	-1.26689
Solyc01g080840.3.1	Protein translocase subunit SecA (AHRD V3.3 *** K4AXX7_SOLLC)	---						0.0193041	0.151733	0.184517	1.2787	1.2787
Solyc01g080880.3.1	Kinase family protein (AHRD V3.3 *** D7MRC6_ARALL)	---						0.0463388	0.236871	0.28805	0.803297	-1.24487
Solyc01g080930.3.1	3-hydroxyisobutyryl-CoA hydrolase-like protein (AHRD V3.3 *** A0A072TX02_MEDTR)	---						0.0199472	0.15475	0.188185	1.2943	1.2943
Solyc01g080940.3.1	Transthyretin-like S-allantoin synthase protein (AHRD V3.3 *** A0A0G2T5A0_9ROSI)	---						0.0148281	0.133	0.161736	1.36535	1.36535
Solyc01g081020.1.1	Pentatricopeptide repeat-containing protein (AHRD V3.3 *** D7MAN3_ARALL)	---						0.0127582	0.122975	0.149545	0.317264	-3.15194
Solyc01g081070.3.1	Protein transport protein sec23, putative (AHRD V3.3 *** B9SKJ9_RICCO)	---	0.0220897	0.159053	0.192301	1.16451	1.16451
Solyc01g081177.1.1	Calcium-binding EF hand family protein (AHRD V3.3 *** AT1G64850.1)	---	0.0157693	0.133645	0.161581	1.42237	1.42237	0.000172788	0.0131089	0.0159412	1.94422	1.94422
Solyc01g081390.3.1	Glucose-6-phosphate/phosphate translocator (AHRD V3.3 *** Q6YZC3_ORYSJ)	---						0.011963	0.118769	0.14443	0.620768	-1.61091
Solyc01g081440.3.1	nuclear factor 1 A-type protein (DUF1005) (AHRD V3.3 *** AT5G17640.1)	---	0.000106531	0.0121179	0.014651	0.400801	-2.49501	0.00223624	0.0498377	0.0606056	0.557732	-1.79297
Solyc01g081450.3.1	Glycine-rich protein A3 (AHRD V3.3 *** A0A1D1Y762_9ARAE)	---	0.00392439	0.0673291	0.0814034	2.00915	2.00915	0.0249741	0.173248	0.21068	1.66072	1.66072
Solyc01g081540.3.1	Myosin family protein, putative, expressed (AHRD V3.3 *** Q10CX1_ORYSJ)	---						0.00373721	0.0660093	0.0802712	0.691917	-1.44526
Solyc01g081545.1.1	Myosin (AHRD V3.3 *-* W6A1M7_MAIZE)	---						0.000555887	0.0238717	0.0290293	0.722696	-1.38371
Solyc01g081570.3.1	carboxyl-terminal peptidase (DUF239) (AHRD V3.3 *** AT2G44210.1)	---	0.0223248	0.159458	0.19279	0.7292	-1.37137	0.0217095	0.161918	0.196902	0.729581	-1.37065
Solyc01g081610.3.1	Beta-hexosaminidase (AHRD V3.3 *** D3TI69_SOLLC)	---						0.0221166	0.162992	0.198207	2.03797	2.03797
Solyc01g086640.2.1	LOW QUALITY:O-fucosyltransferase family protein (AHRD V3.3 *** AT2G44500.1)	---	0.00709884	0.0893365	0.108011	0.58635	-1.70546
Solyc01g086720.3.1	C2 domain-containing family protein (AHRD V3.3 *** B9GFS0_POPTR)	---						0.012727	0.122805	0.149338	0.561548	-1.78079
Solyc01g086740.3.1	DnaJ-like protein (AHRD V3.3 *** C4T7Z2_TOBAC)	---						0.00996035	0.106933	0.130037	0.732707	-1.3648
Solyc01g086810.2.1	NBS-LRR disease resistance protein (AHRD V3.3 *** G7IVT3_MEDTR)	---						0.0277782	0.183024	0.222568	1.49874	1.49874
Solyc01g086850.3.1	Ras-related protein RGP1 (AHRD V3.3 *** RLGP1_ORYSJ)	---	0.0408766	0.216736	0.262041	2.05702	2.05702
Solyc01g086870.3.1	bHLH transcription factor 076	SlbHLH076	0.046612	0.233618	0.282453	2.15464	2.15464
Solyc01g086920.3.1	Leucine-rich repeat receptor-like protein kinase family (AHRD V3.3 *** A0A0K9PVU5_ZOSMR)	---						0.0496241	0.244974	0.297903	0.490019	-2.04074
Solyc01g086960.3.1	Zinc finger A20 and AN1 domain-containing stress-associated protein (AHRD V3.3 *** A0A0K9Q649_ZOSMR)	---	0.0131096	0.120646	0.145866	1.7167	1.7167
Solyc01g086970.3.1	A20/AN1 zinc finger protein SAP4	---						0.0336592	0.201138	0.244596	1.3328	1.3328
Solyc01g086980.3.1	RNA binding family protein, putative (AHRD V3.3 *** A0A061DVK1_THECC)	---	0.00850045	0.0971825	0.117497	1.39124	1.39124
Solyc01g087030.3.1	Zinc finger transcription factor 10	SlC3H10	0.0115348	0.114125	0.137982	1.63224	1.63224	0.0145494	0.131797	0.160273	1.59997	1.59997
Solyc01g087140.3.1	Late embryogenesis abundant protein (AHRD V3.3 *** G7II20_MEDTR)	---						0.00411283	0.0697266	0.0847917	0.401658	-2.48968
Solyc01g087170.3.1	Zinc finger transcription factor 11	SlC3H11	0.000862408	0.0310904	0.0375894	1.61103	1.61103	0.00568838	0.0811072	0.0986312	1.43853	1.43853
Solyc01g087210.3.1	Cellulose synthase family protein (AHRD V3.3 *** AT5G05170.1)	---	0.0307687	0.186461	0.225438	0.757846	-1.31953
Solyc01g087250.3.1	carotenoid cleavage dioxygenase 1A	ccd1a						0.00815045	0.0968618	0.11779	1.54847	1.54847
Solyc01g087260.3.1	carotenoid cleavage dioxygenase 1B	ccd1b						0.00312569	0.0599712	0.0729285	1.83496	1.83496
Solyc01g087290.3.1	tRNA-dihydrouridine synthase (AHRD V3.3 *** A0A0V0I8M3_SOLCH)	---						0.0214356	0.161014	0.195803	1.42157	1.42157
Solyc01g087420.3.1	PHD finger family protein (AHRD V3.3 *** AT3G08020.1)	---						0.00614482	0.0839347	0.102069	1.45989	1.45989
Solyc01g087480.1.1	LOW QUALITY:DNA-directed RNA polymerase subunit beta (AHRD V3.3 --* A0A151UEH4_CAJCA)	---	0.0273988	0.17579	0.212537	2.16814	2.16814
Solyc01g087490.3.1	Peptidyl-prolyl cis-trans isomerase FKBP42 (AHRD V3.3 *-* A0A0B2RKD3_GLYSO)	---	0.00252498	0.0541474	0.0654662	1.48883	1.48883	0.0144286	0.131415	0.159808	1.35565	1.35565
Solyc01g087530.3.1	Zinc transporter (AHRD V3.3 *** A0A0K9NP89_ZOSMR)	---	0.0177872	0.142475	0.172258	1.3057	1.3057	0.00940326	0.104502	0.127081	1.35914	1.35914
Solyc01g087540.3.1	imidazolonepropionase (Protein of unknown function, DUF642) (AHRD V3.3 *** AT2G41810.1)	---	0.0493503	0.240882	0.291235	0.666024	-1.50145	0.00026792	0.016047	0.0195141	0.329255	-3.03716
Solyc01g087560.3.1	Methyltransferase (AHRD V3.3 *** K4AYE6_SOLLC)	---						0.00588261	0.0825834	0.100426	0.53976	-1.85267
Solyc01g087570.2.1	BnaA09g36760D protein (AHRD V3.3 *** A0A078EZT5_BRANA)	---	0.0055777	0.0791514	0.095697	0.471121	-2.1226	0.00632943	0.0851549	0.103553	0.490914	-2.03702
Solyc01g087590.3.1	Polyamine oxidase (AHRD V3.3 *** Q4H439_TOBAC)	---	0.0377267	0.207571	0.250962	2.6139	2.6139
Solyc01g087600.3.1	transmembrane protein, putative (DUF288) (AHRD V3.3 *** AT2G41770.1)	---	0.0022375	0.0501823	0.0606722	0.645781	-1.54851	0.00532011	0.0786303	0.095619	0.693706	-1.44153
Solyc01g087680.3.1	Structural constituent of ribosome, putative (AHRD V3.3 *** A0A061EZC6_THECC)	---						0.047789	0.240095	0.291969	1.68903	1.68903
Solyc01g087690.2.1	Sigma factor (AHRD V3.3 *** A0A0G2STQ4_9ROSI)	---	0.0184207	0.144485	0.174688	0.22495	-4.44543	0.0167922	0.141946	0.172615	0.183891	-5.43799
Solyc01g087730.3.1	Ribosomal protein (AHRD V3.3 *** K4AYG3_SOLLC)	---						0.000191582	0.0136517	0.0166013	1.7507	1.7507
Solyc01g087770.3.1	Subtilisin-like protease (AHRD V3.3 *** A0A0B2SDI9_GLYSO)	---						0.0278562	0.183076	0.222631	230.728	230.728
Solyc01g087790.2.1	LOW QUALITY:subtilisin-like serine protease family protein	---	0.00438503	0.0708043	0.085605	0.466182	-2.14509	0.00441257	0.0718641	0.0873909	0.432332	-2.31304
Solyc01g087870.3.1	Glucosamine-fructose-6-phosphate aminotransferase, putative (AHRD V3.3 *** B9RM60_RICCO)	---	0.0215402	0.156977	0.189791	2.22352	2.22352	0.0173858	0.143996	0.175107	2.543	2.543
Solyc01g087970.3.1	Carboxypeptidase (AHRD V3.3 *** K4AYI7_SOLLC)	---	0.00871011	0.0984785	0.119064	0.46594	-2.1462	0.0232716	0.167349	0.203507	0.540232	-1.85106
Solyc01g087980.3.1	LOW QUALITY:BPS1, putative (AHRD V3.3 *** A0A072TVX0_MEDTR)	---						0.0257668	0.175716	0.213681	0.358808	-2.787
Solyc01g088050.3.1	Kinase family protein (AHRD V3.3 *** D7LU09_ARALL)	---	0.0260808	0.171812	0.207727	0.584938	-1.70958
Solyc01g088100.3.1	Zinc finger transcription factor 12	SlC3H12	0.00981015	0.105373	0.1274	0.66973	-1.49314
Solyc01g088170.4.1	aldehyde oxidase 2	ao2						0.00153867	0.0412609	0.0501757	1.35552	1.35552
Solyc01g088370.3.1	Eukaryotic translation initiation factor 3 subunit B (AHRD V3.3 *** K4AYM7_SOLLC)	---						0.018365	0.148303	0.180346	0.849246	-1.17752
Solyc01g088480.3.1	UMP-CMP kinase (AHRD V3.3 *** K4AYN8_SOLLC)	---						0.000505491	0.0225497	0.0274218	0.621528	-1.60894
Solyc01g088505.1.1	Dynamin, putative (AHRD V3.3 *** B9SKH8_RICCO)	---	0.0221343	0.159053	0.192301	1.15649	1.15649
Solyc01g088550.3.1	Purine permease family protein (AHRD V3.3 *** B9I8W9_POPTR)	---	0.029934	0.183961	0.222415	1.43168	1.43168	0.00236868	0.0518377	0.0630377	1.70741	1.70741
Solyc01g088560.3.1	Rab family GTPase (AHRD V3.3 *** D8RBQ4_SELML)	---	0.0268831	0.174573	0.211065	1.77365	1.77365
Solyc01g088590.4.1	invertase/pectin methylesterase inhibitor	---	0.0292576	0.181982	0.220023	0.504789	-1.98103
Solyc01g088800.3.1	RNA binding protein, putative (AHRD V3.3 *** B9SKE9_RICCO)	---	0.0377283	0.207571	0.250962	1.33367	1.33367
Solyc01g089850.3.1	cyclinU4_1	SlCycU4_1	0.0143565	0.126989	0.153534	0.437948	-2.28338	0.0403444	0.220753	0.268449	0.518342	-1.92923
Solyc01g089860.2.1	BnaA01g13870D protein (AHRD V3.3 *** A0A078H9V8_BRANA)	---	0.0396302	0.213401	0.25801	1.67606	1.67606	0.00829173	0.0977822	0.118909	1.9871	1.9871
Solyc01g089870.3.1	Pentatricopeptide repeat-containing family protein (AHRD V3.3 *** B9GP78_POPTR)	---	0.0134592	0.122621	0.148254	0.676553	-1.47808	0.0317103	0.195391	0.237607	0.722764	-1.38358
Solyc01g089980.3.1	ELMO/CED-12 domain-containing protein (AHRD V3.3 *** F4JAP3_ARATH)	---						0.015159	0.134173	0.163163	0.607575	-1.64589
Solyc01g090120.3.1	Blue copper (AHRD V3.3 *-* A0A0B0MZW4_GOSAR)	---	0.0458866	0.231544	0.279946	0.476484	-2.09871	0.0420893	0.225202	0.273859	0.467373	-2.13962
Solyc01g090240.3.1	AvrPto-dependent Pto-interacting protein 3	adi3	0.000476868	0.0234356	0.0283345	0.48309	-2.07001	0.0196583	0.153339	0.18647	0.705684	-1.41707
Solyc01g090270.3.1	bZIP domain class transcription factor (DUF630 and DUF632) (AHRD V3.3 *** AT3G60320.1)	---	0.0035385	0.0637436	0.0770684	0.649138	-1.54051	0.00934037	0.104277	0.126808	0.693934	-1.44106
Solyc01g090300.2.1	Ethylene-responsive transcription factor, putative (AHRD V3.3 *** B9RD03_RICCO)	---	0.00503437	0.0762335	0.0921691	79.5593	79.5593
Solyc01g090310.2.1	Ethylene-responsive transcription factor, putative (AHRD V3.3 *** B9RCZ9_RICCO)	---	0.0187395	0.145667	0.176116	21.7615	21.7615
Solyc01g090340.2.1	Ethylene-responsive transcription factor, putative (AHRD V3.3 *** B9RD03_RICCO)	---	0.0386418	0.210308	0.25427	0.268405	-3.72571
Solyc01g090410.3.1	Palmitoyl protein thioesterase (AHRD V3.3 *** A0A118JUB1_CYNCS)	---						0.0421699	0.225567	0.274303	0.35037	-2.85413
Solyc01g090430.3.1	NRC1	NRC1	0.0018471	0.04578	0.0553498	1.80659	1.80659	0.000640374	0.0257963	0.0313698	1.93059	1.93059
Solyc01g090470.3.1	Protein AATF (AHRD V3.3 *** W9SMH5_9ROSA)	---						0.011388	0.115826	0.140852	0.859563	-1.16338
Solyc01g090480.3.1	RNA-binding KH domain-containing protein isoform 1 (AHRD V3.3 *** A0A061DUL9_THECC)	---	0.000173186	0.0147503	0.0178336	1.66922	1.66922	0.000243153	0.0153195	0.0186294	1.6277	1.6277
Solyc01g090590.3.1	alpha/beta-Hydrolases superfamily protein (AHRD V3.3 *** AT2G44970.3)	---	0.0268083	0.174539	0.211024	1.39626	1.39626
Solyc01g090610.3.1	2-oxoglutarate-dependent dioxygenase (AHRD V3.3 *** A0A061G9S7_THECC)	---	0.001893	0.0462158	0.0558766	0.52219	-1.91501	0.00125583	0.037302	0.0453615	0.481227	-2.07802
Solyc01g090630.3.1	2-oxoglutarate-dependent dioxygenase (AHRD V3.3 *** A0A061G9S7_THECC)	---						0.0470228	0.238759	0.290345	0.648541	-1.54192
Solyc01g090680.3.1	Cation/H(+) antiporter 11 (AHRD V3.3 *-* A0A1D1XXR2_9ARAE)	---	0.00751795	0.0913502	0.110446	1.7098	1.7098	0.00644437	0.0855586	0.104044	1.73462	1.73462
Solyc01g090750.3.1	T-complex protein 1 alpha subunit (AHRD V3.3 *** AT3G20050.1)	---						0.0483964	0.241491	0.293668	0.860949	-1.16151
Solyc01g090760.3.1	GATA transcription factor (AHRD V3.3 *** K4AZ17_SOLLC)	---	0.02901	0.181201	0.219079	2.42108	2.42108
Solyc01g090780.3.1	CCR4-NOT transcription complex subunit 1 (AHRD V3.3 *** A0A0B2PP65_GLYSO)	---						0.0343366	0.2035	0.247468	1.19837	1.19837
Solyc01g090800.3.1	cyclinU2_1	SlCycU2_1	0.0308608	0.186666	0.225687	0.332916	-3.00376
Solyc01g090970.3.1	14 kDa proline-rich protein DC2.15 (AHRD V3.3 *** A0A151QNX1_CAJCA)	---	0.0254737	0.169223	0.204597	205.639	205.639	0.03222	0.196837	0.239366	152.217	152.217
Solyc01g091100.2.1	LOW QUALITY:Plant invertase/pectin methylesterase inhibitor (AHRD V3.3 *** G7KG88_MEDTR)	---	0.000601208	0.0262935	0.0317899	2.17587	2.17587	0.0440096	0.230266	0.280017	1.5154	1.5154
Solyc01g091230.3.1	Receptor-like kinase (AHRD V3.3 *** A0A191UPW4_CASSA)	---						0.0297862	0.189983	0.23103	0.283396	-3.52863
Solyc01g091450.3.1	Pentatricopeptide repeat-containing protein (AHRD V3.3 *** A0A0B2QJT4_GLYSO)	---	0.0285942	0.179831	0.217422	0.577742	-1.73088
Solyc01g091460.3.1	Brefeldin A-inhibited guanine nucleotide-exchange protein (AHRD V3.3 *** G7L099_MEDTR)	---	0.0129227	0.119951	0.145025	1.17827	1.17827
Solyc01g091490.3.1	Class III homeobox-leucine zipper protein (AHRD V3.3 --* I0IUI3_9ASPA)	---	0.0426134	0.222014	0.268423	3.10701	3.10701
Solyc01g091530.3.1	Fasciclin-like arabinogalactan protein (AHRD V3.3 *** E3WHD6_9ROSI)	---	0.0288521	0.180804	0.218599	0.670864	-1.49062	0.00875381	0.101069	0.122906	0.593158	-1.68589
Solyc01g091570.3.1	Thioesterase family protein (AHRD V3.3 *** B9IC93_POPTR)	---						0.0394585	0.218444	0.26564	1.41765	1.41765
Solyc01g091600.3.1	RING/U-box superfamily protein (AHRD V3.3 *** AT3G61180.1)	---	0.00193798	0.0464821	0.0561986	1.59794	1.59794	0.000371268	0.0189862	0.0230883	1.76454	1.76454
Solyc01g091630.3.1	cutin deficient 2	CD2	0.00115359	0.0350769	0.0424092	1.79522	1.79522	0.000257156	0.0158186	0.0192363	2.02452	2.02452
Solyc01g091640.3.1	S-adenosyl-L-methionine-dependent methyltransferases superfamily protein (AHRD V3.3 *** AT4G00740.2)	---						0.0381296	0.214345	0.260656	0.673483	-1.48482
Solyc01g091700.3.1	F-box family protein (AHRD V3.3 *** B9IC61_POPTR)	---	0.0426959	0.222074	0.268495	1.68418	1.68418
Solyc01g091750.3.1	Arginine/serine-rich splicing factor (AHRD V3.3 *** D8L816_9POAL)	---						0.0384097	0.214712	0.261103	1.15765	1.15765
Solyc01g091860.3.1	SET domain-containing protein (AHRD V3.3 *** AT1G01920.2)	---						0.00757963	0.0931241	0.113244	1.50642	1.50642
Solyc01g091910.4.1	phospholipase PLDb2	pldb2	6.44765e-06	0.00311007	0.00376019	2.68286	2.68286	0.00109134	0.034998	0.0425596	1.85587	1.85587
Solyc01g091920.2.1	Subtilisin-like protease (AHRD V3.3 *** A0A151S7J5_CAJCA)	---	0.0227046	0.160357	0.193878	0.639639	-1.56338
Solyc01g091950.3.1	1-acylglycerophosphocholine O-acyltransferase 1 (AHRD V3.3 *** A0A0B0N8P7_GOSAR)	---	0.00537018	0.0783237	0.0946963	1.70169	1.70169	0.00115186	0.0355048	0.0431759	1.91776	1.91776
Solyc01g093970.4.1	Glycosyltransferase (AHRD V1 **-- B9IC41_POPTR); contains Interpro domain(s) IPR002495 Glycosyl transferase, family 8	---	0.0403615	0.215386	0.26041	0.808546	-1.23679	0.00613163	0.0839347	0.102069	0.728371	-1.37293
Solyc01g094000.3.1	Poly(A) RNA polymerase cid11 (AHRD V3.3 *** W9RV71_9ROSA)	---	0.00226396	0.05044	0.0609838	1.1814	1.1814	0.000737808	0.0279875	0.0340345	1.21281	1.21281
Solyc01g094070.3.1	Dihydroflavonol-4-reductase-like (AHRD V3.3 *** A0A0N6XTN7_LYCRU)	---						0.0227518	0.165318	0.201037	0.190009	-5.2629
Solyc01g094080.3.1	Cytochrome P450 family protein (AHRD V3.3 *** A0A061DTU0_THECC)	---	0.00195666	0.0467046	0.0564676	0.485591	-2.05935
Solyc01g094370.3.1	remorin 2	rem2						0.0212515	0.16071	0.195432	0.637739	-1.56804
Solyc01g094410.3.1	C2 calcium/lipid-binding plant phosphoribosyltransferase family protein (AHRD V3.3 *** AT4G11610.1)	---	0.00170725	0.043607	0.0527225	1.41807	1.41807	0.00142076	0.0397371	0.0483226	1.43062	1.43062
Solyc01g094420.3.1	Ulp1 protease family, C-terminal catalytic domain containing protein (AHRD V3.3 *-* Q60D46_SOLDE)	---	0.0339837	0.195898	0.236848	1.21721	1.21721
Solyc01g094460.3.1	AT hook motif DNA-binding family protein (AHRD V3.3 *** A0A072TNY7_MEDTR)	---	0.0227851	0.160493	0.194042	0.687338	-1.45489
Solyc01g094480.3.1	WD40 repeat-like protein (AHRD V3.3 *** I0Z536_COCSC)	---						0.0180733	0.147234	0.179046	1.40052	1.40052
Solyc01g094550.3.1	Acyl-CoA thioesterase, putative (AHRD V3.3 *** B9RDR2_RICCO)	---	0.0081691	0.0954734	0.115431	2.11199	2.11199	0.0395639	0.218658	0.265901	1.86604	1.86604
Solyc01g094590.3.1	2-oxoglutarate (2OG) and Fe(II)-dependent oxygenase superfamily protein (AHRD V3.3 *** AT4G23340.1)	---						0.0259604	0.176376	0.214483	0.622218	-1.60715
Solyc01g094620.3.1	Mediator of RNA polymerase II transcription subunit 12 (AHRD V3.3 *** MED12_ARATH)	---	0.00882408	0.0993252	0.120088	1.31724	1.31724
Solyc01g094670.3.1	Aberrant root formation protein 4 (AHRD V3.3 *** A0A151RW33_CAJCA)	---	0.026144	0.172095	0.208069	1.37095	1.37095	0.0101135	0.10813	0.131493	1.45824	1.45824
Solyc01g094680.3.1	Signal peptide peptidase-like protein (AHRD V3.3 *** G7LBR2_MEDTR)	---						0.00209771	0.048323	0.0587636	1.46033	1.46033
Solyc01g094690.3.1	plasma membrane intrinsic protein 1.2	SlPIP1.2						0.0327825	0.198902	0.241876	0.644253	-1.55218
Solyc01g094750.3.1	Cytochrome P450 family protein (AHRD V3.3 *** B9I8K8_POPTR)	---	0.0121718	0.11712	0.141603	0.486863	-2.05396	0.00579377	0.0819681	0.0996781	0.420268	-2.37944
Solyc01g094770.3.1	Mesoderm induction early response protein 1, putative isoform 1 (AHRD V3.3 *** A0A061DT69_THECC)	---						0.00647076	0.0855586	0.104044	1.13528	1.13528
Solyc01g094835.1.1	Serine/threonine-protein kinase (AHRD V3.3 *** M0ZGV5_SOLTU)	---	0.0112778	0.112987	0.136605	0.652595	-1.53234
Solyc01g094860.3.1	Transmembrane protein 8B (AHRD V3.3 *** A0A0B0NPZ1_GOSAR)	---	0.00513424	0.0769402	0.0930235	1.71136	1.71136	0.000379782	0.0192085	0.0233587	2.08147	2.08147
Solyc01g094920.3.1	receptor-like kinase (AHRD V3.3 *** AT4G00300.1)	---	0.0123018	0.117462	0.142016	1.45685	1.45685	0.0311484	0.193369	0.235147	1.38597	1.38597
Solyc01g094940.3.1	Kinase family protein (AHRD V3.3 *** D7KQ62_ARALL)	---	0.0390807	0.211774	0.256043	0.663416	-1.50735
Solyc01g095000.3.1	Nuclear transport factor 2 (NTF2) family protein (AHRD V3.3 *** AT2G46100.1)	---	0.00745047	0.091206	0.110271	0.483244	-2.06935
Solyc01g095020.3.1	Chorismate synthase (AHRD V3.3 *** A0A0B0NMD4_GOSAR)	---	0.0238248	0.163756	0.197987	1.22511	1.22511	0.00252526	0.0539037	0.0655501	1.34025	1.34025
Solyc01g095030.3.1	Myb family transcription factor family protein (AHRD V3.3 *** B9I8P3_POPTR)	---						0.0168242	0.142085	0.172783	1.87722	1.87722
Solyc01g095050.3.1	Negatively light-regulated protein (AHRD V3.3 *** A0A0K9NSD8_ZOSMR)	---	0.029476	0.182494	0.220642	1.32209	1.32209
Solyc01g095110.3.1	Pentatricopeptide repeat superfamily protein, putative (AHRD V3.3 *** A0A061DUV4_THECC)	---						0.0291133	0.18771	0.228267	0.573524	-1.74361
Solyc01g095120.3.1	alpha/beta-hydrolases superfamily protein	---						0.0350125	0.205383	0.249757	1.31292	1.31292
Solyc01g095150.3.1	late embryogenesis-like protein	Lea	0.00295848	0.0586301	0.070886	2.67689	2.67689
Solyc01g095190.2.1	LOW QUALITY:S-adenosyl-L-methionine-dependent methyltransferases superfamily protein (AHRD V3.3 *** AT4G01240.1)	---	0.00942138	0.102887	0.124394	1.91017	1.91017
Solyc01g095270.3.1	DUF2358 family protein (DUF2358) (AHRD V3.3 *** AT2G46220.1)	---	0.0341779	0.196215	0.237231	1.28847	1.28847
Solyc01g095290.3.1	Glycosyltransferase (AHRD V3.3 *** K4AZR8_SOLLC)	---	0.0170543	0.138813	0.16783	0.534295	-1.87163
Solyc01g095300.3.1	glycosyl transferase family 1 protein (AHRD V3.3 *** AT4G01210.1)	---	0.0141896	0.126009	0.152349	0.719544	-1.38977	0.018686	0.149291	0.181547	0.724547	-1.38017
Solyc01g095370.3.1	F-box family protein (AHRD V3.3 *** B9GQF5_POPTR)	---	0.0311181	0.187648	0.226874	0.647315	-1.54484	0.00935729	0.104334	0.126876	0.549253	-1.82065
Solyc01g095400.3.1	BTB/POZ domain-containing protein (AHRD V3.3 *** W9QSI6_9ROSA)	---	0.0192079	0.147616	0.178473	1.58936	1.58936	0.0271864	0.180781	0.219841	1.53938	1.53938
Solyc01g095450.3.1	GDSL esterase/lipase family (AHRD V3.3 *** A0A151QZV0_CAJCA)	---	0.0201895	0.151287	0.182912	0.146379	-6.8316	0.0200964	0.15551	0.189109	0.144812	-6.9055
Solyc01g095460.3.1	TAF-2 (AHRD V3.3 *** Q40586_TOBAC)	---	0.0144241	0.127122	0.153695	1.60462	1.60462
Solyc01g095500.3.1	Sl Cytokinin Response Factor 5	SlCRF5	0.000800645	0.0301704	0.0364771	2.27819	2.27819	0.011602	0.117065	0.142358	1.7834	1.7834
Solyc01g095590.3.1	Extra-large G-like protein (AHRD V3.3 *** G7L422_MEDTR)	---						0.0142409	0.130512	0.15871	1.29688	1.29688
Solyc01g095630.3.1	WRKY transcription factor 41	SlWRKY41	0.00941529	0.102881	0.124387	3.2827	3.2827
Solyc01g095690.2.1	Pentatricopeptide repeat-containing protein, putative (AHRD V3.3 *** A0A061DSI9_THECC)	---	0.00577243	0.0805754	0.0974186	2.66071	2.66071
Solyc01g095700.3.1	regulatory component of ABA receptor3-like	---						0.00407245	0.0693002	0.0842731	1.5783	1.5783
Solyc01g095740.3.1	RNA helicase DEAD5	SlDEAD5	0.0333772	0.193778	0.234284	0.737444	-1.35604	0.00641786	0.0855586	0.104044	0.660483	-1.51404
Solyc01g095745.1.1	Long-Chain Acyl-CoA Synthetase (AHRD V3.3 *** A0A0G2SJG6_SALMI)	---						0.0177784	0.146144	0.17772	0.271319	-3.6857
Solyc01g095770.3.1	Cyclic nucleotide-gated channel (AHRD V3.3 *** A0A0K9PRG4_ZOSMR)	---	0.0243235	0.165473	0.200063	5.87704	5.87704
Solyc01g095790.3.1	Splicing factor 3a, subunit 3 (AHRD V3.3 *-* A0A0K9P946_ZOSMR)	---	0.000720407	0.0286169	0.0345989	1.62944	1.62944	0.000200804	0.0138494	0.0168416	1.74107	1.74107
Solyc01g095970.3.1	dynamin-like protein (AHRD V3.3 *** AT5G42080.4)	---	0.00325166	0.0611397	0.0739202	1.98742	1.98742
Solyc01g095980.3.1	Acid phosphatase/vanadium-dependent haloperoxidase-related protein (AHRD V3.3 *** AT3G61770.1)	---	0.0166742	0.137246	0.165936	0.424534	-2.35552
Solyc01g095990.3.1	Phosphatidylinositol 3-and 4-kinase family protein (AHRD V3.3 *** D7LEK1_ARALL)	---	0.00718354	0.0894402	0.108137	1.39722	1.39722
Solyc01g096030.3.1	UV-stimulated scaffold A-like protein (AHRD V3.3 *** A0A072U659_MEDTR)	---	0.0209648	0.154567	0.186877	1.47066	1.47066
Solyc01g096040.3.1	Eukaryotic aspartyl protease family protein (AHRD V3.3 *** AT1G01300.1)	---						0.0038648	0.0674179	0.0819841	0.51549	-1.9399
Solyc01g096050.3.1	bHLH transcription factor_SGN-U238928	---	0.00391249	0.0672792	0.0813431	2.89284	2.89284	0.0227893	0.165318	0.201037	2.3034	2.3034
Solyc01g096070.3.1	Auxin Response Factor 18	Sl-ARF18						0.0153603	0.134676	0.163774	1.55884	1.55884
Solyc01g096080.3.1	30S ribosomal protein S16, chloroplastic (AHRD V3.3 --* RR16_SACHY)	---	0.0211415	0.155431	0.187922	0.553459	-1.80682
Solyc01g096110.3.1	transducin family protein / WD-40 repeat family protein (AHRD V3.3 *** AT2G46560.2)	---						0.0343778	0.203568	0.24755	1.18002	1.18002
Solyc01g096160.3.1	L-fucokinase/GDP-L-fucose pyrophosphorylase (AHRD V3.3 *** AT1G01220.7)	---						0.0401387	0.22036	0.267971	1.32401	1.32401
Solyc01g096180.3.1	Arginine/serine-rich splicing factor, putative (AHRD V3.3 *** B9SBD0_RICCO)	---	0.0337015	0.194849	0.23558	1.23784	1.23784	0.000161198	0.0127528	0.0155081	1.55936	1.55936
Solyc01g096190.3.1	Ca2+-ATPase	LCA1	0.0072162	0.0894757	0.108179	1.86432	1.86432	0.00355387	0.064035	0.0778704	2.01039	2.01039
Solyc01g096193.1.1	Pentatricopeptide repeat-containing protein (AHRD V3.3 *** A0A0B2Q7G6_GLYSO)	---						0.0415519	0.223611	0.271924	0.624372	-1.60161
Solyc01g096200.3.1	U-box domain-containing protein 43 (AHRD V3.3 *** W9RNX9_9ROSA)	---	0.000284952	0.01844	0.0222947	2.23389	2.23389	0.0236938	0.16872	0.205173	1.57139	1.57139
Solyc01g096230.3.1	P-loop containing nucleoside triphosphate hydrolases superfamily protein (AHRD V3.3 *** AT2G46620.1)	---						0.00461113	0.0730397	0.0888206	0.686659	-1.45633
Solyc01g096250.2.1	LOW QUALITY:oxidoreductases, acting on NADH or NADPH (AHRD V3.3 *-* AT1G75260.1)	---						0.0142415	0.130512	0.15871	0.400013	-2.49992
Solyc01g096260.3.1	NAD-dependent protein deacetylase HST1-like protein (AHRD V3.3 *** AT2G46640.2)	---						0.0108777	0.11292	0.137317	0.306189	-3.26596
Solyc01g096340.3.1	Small auxin up-regulated RNA2	SlSAUR2	0.0453561	0.229967	0.278038	0.473618	-2.1114
Solyc01g096350.3.1	CDPK-related protein kinase (AHRD V3.3 *** A0A0B0NV52_GOSAR)	---	0.000355514	0.0200967	0.0242977	1.40219	1.40219	0.00106289	0.0346208	0.042101	1.34351	1.34351
Solyc01g096360.3.1	Rho GTPase activating protein 2	---	0.0124238	0.117773	0.142392	0.516314	-1.93681
Solyc01g096450.3.1	Aspartic proteinase nepenthesin-1-like protein (AHRD V3.3 *** T2DNA5_PHAVU)	---	0.00388301	0.0671652	0.0812052	0.471961	-2.11882	0.000219927	0.0144564	0.0175798	0.270185	-3.70117
Solyc01g096460.2.1	LOW QUALITY:U-box domain-containing protein 4 (AHRD V3.3 *** A0A1D1XNU8_9ARAE)	---	0.0136477	0.123428	0.149228	2.07069	2.07069
Solyc01g096490.3.1	protein kinases;ubiquitin-protein ligase (AHRD V3.3 *** AT5G13530.1)	---	0.0445572	0.227885	0.275521	1.1534	1.1534
Solyc01g096500.3.1	Sphingoid long-chain bases kinase 1 (AHRD V3.3 *** A0A151QX93_CAJCA)	---	0.0157783	0.133645	0.161581	1.28183	1.28183
Solyc01g096550.3.1	Arginine N-methyltransferase family protein (AHRD V3.3 *** B9GLY6_POPTR)	---	0.0211401	0.155431	0.187922	0.709661	-1.40912	0.00665852	0.0865988	0.105309	0.647148	-1.54524
Solyc01g096570.3.1	ERI1 exoribonuclease 2 (AHRD V3.3 *** A0A0B0MLH8_GOSAR)	---	0.00711366	0.0893365	0.108011	1.36285	1.36285	0.00142299	0.0397371	0.0483226	1.47548	1.47548
Solyc01g096580.3.1	ribosomal protein S10p/S20e family protein	---	0.0299637	0.184042	0.222514	0.773676	-1.29253
Solyc01g096590.3.1	ribosomal protein S10p/S20e family protein	---	0.00445326	0.0714116	0.0863392	0.732081	-1.36597	0.0408311	0.221529	0.269393	0.820266	-1.21912
Solyc01g096600.3.1	THO complex subunit 1 (AHRD V3.3 *** A0A0B0MSX7_GOSAR)	---	0.0136642	0.123516	0.149336	1.24938	1.24938	0.0298248	0.189983	0.23103	1.20801	1.20801
Solyc01g096700.3.1	DnaJ domain-containing protein (AHRD V3.3 *** A0A118JUX9_CYNCS)	---	0.00560127	0.0791514	0.095697	1.26041	1.26041	0.0194233	0.152177	0.185056	1.20406	1.20406
Solyc01g096720.3.1	zinc induced facilitator-like 1 (AHRD V3.3 *** AT5G13750.1)	---	0.0455676	0.230401	0.278564	0.401112	-2.49307	0.00212998	0.0486817	0.0591998	0.286217	-3.49386
Solyc01g096760.3.1	Pre-rRNA-processing protein TSR2, putative (AHRD V3.3 *** A0A061F2C1_THECC)	---	0.0281055	0.178226	0.215482	0.789999	-1.26582
Solyc01g096810.3.1	EIL3	eil3	0.000433048	0.0225947	0.0273178	1.51389	1.51389	0.000115405	0.0115185	0.0140072	1.61145	1.61145
Solyc01g096900.3.1	DNA GYRASE A (AHRD V3.3 *** AT3G10690.1)	---						0.00823969	0.0974842	0.118547	1.45327	1.45327
Solyc01g096910.3.1	Vacuolar protein sorting-associated protein 36 (AHRD V3.3 *** A0A1D1ZJY1_9ARAE)	---	0.000478598	0.0234356	0.0283345	1.62045	1.62045	0.00494555	0.0759903	0.0924087	1.43659	1.43659
Solyc01g096940.3.1	Receptor-like kinase 17 (AHRD V3.3 *** A5A0Y6_SOLCH)	---	0.0362506	0.203085	0.245537	0.221346	-4.51781	0.0352092	0.206087	0.250614	0.410506	-2.43602
Solyc01g096950.3.1	Transducin/WD40 repeat-like superfamily protein (AHRD V3.3 *** AT3G21060.1)	---	0.00619455	0.0829279	0.100263	0.670656	-1.49108	0.00636975	0.085211	0.103622	0.676559	-1.47807
Solyc01g096990.3.1	Vacuolar protein sorting-associated protein 9A (AHRD V3.3 *** A0A1D1ZJE0_9ARAE)	---						0.0300654	0.190158	0.231243	1.21636	1.21636
Solyc01g097010.3.1	Poly(RC)-binding protein, putative (AHRD V3.3 *** B9S7H6_RICCO)	---						0.00988751	0.106717	0.129774	1.52549	1.52549
Solyc01g097060.3.1	Jasmonate ZIM-domain protein 11a (AHRD V3.3 *** T1WND6_TOBAC)	---	0.0237533	0.163725	0.197949	28.3286	28.3286
Solyc01g097210.3.1	Ankyrin repeat family protein (AHRD V3.3 *-* A0A061F958_THECC)	---	0.0440957	0.227033	0.274492	1.59328	1.59328
Solyc01g097240.3.1	Pathogenesis-related protein PR-4 (AHRD V3.3 *** PR4_PRUPE)	---						0.0494839	0.244634	0.297489	4.59043	4.59043
Solyc01g097250.3.1	Myb/SANT-like DNA-binding domain protein (AHRD V3.3 *** AT4G02550.3)	---	0.0378697	0.208144	0.251654	1.1839	1.1839
Solyc01g097280.2.1	Pathogenesis-related protein PR-4 (AHRD V3.3 *** PR4_PRUPE)	---						0.00269238	0.0558984	0.0679757	5.18362	5.18362
Solyc01g097290.3.1	auxin-regulated IAA16	SlIAA16						0.00771738	0.0936174	0.113844	0.545143	-1.83438
Solyc01g097320.3.1	Mediator of RNA polymerase II transcription subunit 14 (AHRD V3.3 *** A0A061F303_THECC)	---	0.00603943	0.0819495	0.0990799	1.42509	1.42509	0.0101521	0.108479	0.131917	1.38514	1.38514
Solyc01g097330.3.1	BZIP transcription factor (AHRD V3.3 *** Q93YM7_TOBAC)	---	0.0147463	0.128784	0.155705	1.42937	1.42937
Solyc01g097340.3.1	GDP-mannose 3',5'-epimerase (AHRD V3.3 *** C6K2K9_SOLLC)	---						0.0458724	0.235156	0.285964	0.676962	-1.47719
Solyc01g097400.1.1	Calcium-transporting ATPase (AHRD V3.3 *-* M1BPN9_SOLTU)	---						0.0135011	0.127043	0.154492	18.8169	18.8169
Solyc01g097420.1.1	Calcium-transporting ATPase (AHRD V3.3 *-* M1BPN9_SOLTU)	---						0.0072461	0.0905539	0.110119	665.846	665.846
Solyc01g097520.3.1	annexin 5	AnnSl5	0.00436288	0.0706613	0.0854322	3.78239	3.78239	0.0193604	0.151815	0.184615	4.06758	4.06758
Solyc01g097600.2.1	Pseudouridine synthase family protein (AHRD V3.3 *** AT3G04820.1)	---	0.0385174	0.210002	0.253901	0.738742	-1.35365	0.0155521	0.135814	0.165158	0.692662	-1.44371
Solyc01g097640.3.1	Ribosome biogenesis protein BMS1 (AHRD V3.3 *** A0A0B2PF71_GLYSO)	---						0.032854	0.198906	0.241882	0.647812	-1.54366
Solyc01g097650.3.1	Serinc-domain containing serine and sphingolipid biosynthesis protein (AHRD V3.3 *** AT3G24460.2)	---						0.0449602	0.233395	0.283822	0.544839	-1.83541
Solyc01g097770.3.1	phototropin 2	phot2	0.00156663	0.0418416	0.0505881	0.382819	-2.6122
Solyc01g097800.3.1	DNA-damage-repair/toleration protein (DRT102) (AHRD V3.3 *** AT3G04880.1)	---						0.00795721	0.0956336	0.116296	3.63025	3.63025
Solyc01g097860.3.1	Myelin-associated oligodendrocyte basic protein isoform 1 (AHRD V3.3 *** A0A061F284_THECC)	---	0.00065353	0.0269563	0.0325911	0.600602	-1.665
Solyc01g097880.3.1	Cytidine/deoxycytidylate deaminase family protein (AHRD V3.3 *** AT5G28050.3)	---	0.00766144	0.0922483	0.111532	1.79624	1.79624
Solyc01g097890.2.1	LOW QUALITY:DNA-binding storekeeper protein-related transcriptional regulator (AHRD V3.3 *** AT5G28040.2)	---	0.0219101	0.158319	0.191413	1.50214	1.50214
Solyc01g097930.3.1	Cysteine synthase (AHRD V3.3 *** K4B0I0_SOLLC)	---	0.0362299	0.203031	0.245472	3.38894	3.38894	0.032944	0.199171	0.242203	3.755	3.755
Solyc01g097980.3.1	CTR1-like protein kinase 2	ctr2	0.00136534	0.0385626	0.0466236	1.41535	1.41535	0.000980627	0.0331882	0.0403588	1.43533	1.43533
Solyc01g098020.2.1	Acetyltransferase (GNAT) domain protein (AHRD V3.3 *** G7L0S4_MEDTR)	---	0.0156152	0.133258	0.161114	2.3778	2.3778	0.00678201	0.0876414	0.106577	2.71292	2.71292
Solyc01g098090.3.1	meloidogyne-induced giant cell protein DB214	TOMTRALTBC	0.00936597	0.102828	0.124323	1.15159	1.15159	0.00242798	0.0528181	0.0642299	1.19006	1.19006
Solyc01g098100.2.1	60S ribosome subunit biogenesis protein NIP7 homolog (AHRD V3.3 *** K4B0J7_SOLLC)	---						0.00558797	0.0801779	0.097501	0.5829	-1.71556
Solyc01g098110.3.1	Esterase/lipase/thioesterase family protein (AHRD V3.3 *** AT1G54570.1)	---	0.0199524	0.150621	0.182107	0.687501	-1.45454
Solyc01g098190.3.1	(Sodium/potassium)/proton exchanger 4	nhx4	0.000808869	0.0302315	0.036551	0.437645	-2.28496
Solyc01g098200.3.1	Vesicle-associated protein 1-1 (AHRD V3.3 *** A0A1D1Y4C8_9ARAE)	---	0.000938382	0.0323032	0.0390557	0.55195	-1.81176	0.012003	0.118906	0.144597	0.6856	-1.45858
Solyc01g098230.3.1	Mitochondrial import inner membrane translocase subunit tim44, putative (AHRD V3.3 *** B9SF39_RICCO)	---						0.0277735	0.183024	0.222568	0.729033	-1.37168
Solyc01g098250.3.1	DnaJ domain-containing protein (AHRD V3.3 *** A0A103XK41_CYNCS)	---	0.00547664	0.0787926	0.0952631	1.13934	1.13934	0.000410699	0.0200803	0.0244188	1.20231	1.20231
Solyc01g098310.2.1	DNAJ heat shock N-terminal domain-containing protein, putative (AHRD V3.3 *-* A0A061F0P5_THECC)	---						0.0163307	0.140325	0.170644	5.28879	5.28879
Solyc01g098500.3.1	Sugar facilitator protein 5	SlSFP5	4.38824e-07	0.000446473	0.000539802	0.341066	-2.93198	2.48777e-07	0.000301983	0.000367229	0.322896	-3.09698
Solyc01g098527.1.1	CTP synthase family protein (AHRD V3.3 *-* AT1G30820.1)	---	0.023836	0.163756	0.197987	3.23371	3.23371
Solyc01g098530.3.1	CTP synthase family protein (AHRD V3.3 *-* AT1G30820.1)	---	0.0479352	0.236751	0.286241	2.07575	2.07575
Solyc01g098560.3.1	Sugar facilitator protein 8	SlSFP8						0.00178553	0.044781	0.0544563	0.586398	-1.70533
Solyc01g098580.3.1	Phosphoglycerate mutase family protein (AHRD V3.3 *** AT3G05170.1)	---	0.000108404	0.012211	0.0147635	2.58795	2.58795	0.00714496	0.0899692	0.109408	1.78118	1.78118
Solyc01g098590.3.1	Phosphoglycerate mutase family protein (AHRD V3.3 *** AT3G05170.1)	---	0.0296869	0.183182	0.221474	2.49304	2.49304	0.000311613	0.017458	0.02123	6.31963	6.31963
Solyc01g098680.2.1	LOW QUALITY:Leucine-rich-repeat receptor-like protein (AHRD V3.3 *** A0A097BR55_GOSBA)	---						0.0051456	0.0774306	0.0941602	2.08571	2.08571
Solyc01g098700.3.1	Branched-chain-amino-acid aminotransferase-like protein (AHRD V3.3 *** G7I8Q0_MEDTR)	---	0.0481027	0.237451	0.287086	0.833299	-1.20005	0.00366788	0.0653431	0.0794611	0.735752	-1.35915
Solyc01g098710.3.1	Eukaryotic aspartyl protease family protein (AHRD V3.3 *** AT5G43100.1)	---	0.0162248	0.135246	0.163518	1.77629	1.77629	0.0205526	0.157501	0.19153	1.72593	1.72593
Solyc01g098730.2.1	LOW QUALITY:diacylglycerol kinase 5 (AHRD V3.3 --* AT2G20900.4)	---	0.0126136	0.118154	0.142852	2.2256	2.2256
Solyc01g098740.3.1	Protein kinase (AHRD V3.3 *** C6ZRT6_SOYBN)	---	0.0464029	0.233017	0.281726	0.388296	-2.57535
Solyc01g098850.3.1	NAD(P)-binding Rossmann-fold superfamily protein (AHRD V3.3 *** AT1G54870.2),Pfam:PF13561	---	0.0220402	0.15897	0.192201	9.68441	9.68441	0.0235628	0.168354	0.204728	12.523	12.523
Solyc01g098870.3.1	Nucleolar GTPase (AHRD V3.3 *-* A6YTC8_CUCME)	---	0.0331364	0.193019	0.233367	1.2401	1.2401
Solyc01g098880.3.1	Seryl-tRNA synthetase, putative (AHRD V3.3 *** B9RKX9_RICCO)	---	0.0308357	0.186621	0.225632	0.850997	-1.17509
Solyc01g098920.3.1	Mitochondrial Rho GTPase (AHRD V3.3 *** K4B0S9_SOLLC)	---	0.00497034	0.0759919	0.091877	1.3556	1.3556	0.00611608	0.0838566	0.101975	1.33515	1.33515
Solyc01g098950.2.1	Glyceraldehyde-3-phosphate dehydrogenase (AHRD V3.3 *** M1CKC5_SOLTU)	---	0.0297341	0.183247	0.221553	1.58225	1.58225	0.00942923	0.104607	0.127209	1.79687	1.79687
Solyc01g099030.3.1	GDSL esterase/lipase (AHRD V3.3 *** A0A0B2PL43_GLYSO)	---						0.0390089	0.216679	0.263494	0.402244	-2.48605
Solyc01g099090.3.1	Beta-mannosidase, putative (AHRD V3.3 *** B9RF62_RICCO)	---						0.00198945	0.0469561	0.0571014	1.34374	1.34374
Solyc01g099130.3.1	peptidoglycan-binding LysM domain-containing protein (AHRD V3.3 *** AT1G55000.3)	---	0.0132648	0.121464	0.146854	1.36409	1.36409	0.00123604	0.0368775	0.0448452	1.561	1.561
Solyc01g099160.3.1	Lipoxygenase (AHRD V1 **** Q9FT17_SOLLC); contains Interpro domain(s) IPR001246 Lipoxygenase, plant	cevi34						0.0135476	0.127267	0.154764	1.38143	1.38143
Solyc01g099180.3.1	Lipoxygenase (AHRD V3.3 *** Q43800_TOBAC)	---						0.0417288	0.224188	0.272626	0.524777	-1.90557
Solyc01g099220.3.1	DNA polymerase (AHRD V3.3 *** K4B0V9_SOLLC)	---	0.00107391	0.0340265	0.0411392	1.3996	1.3996	0.00447928	0.0722463	0.0878557	1.32255	1.32255
Solyc01g099240.3.1	6-phosphogluconate dehydrogenase family protein (AHRD V3.3 *** AT4G29120.1)	---	0.0187769	0.145771	0.176243	1.59577	1.59577	0.0096312	0.105642	0.128466	1.69409	1.69409
Solyc01g099370.3.1	Calcium-dependent lipid-binding (CaLB domain) family protein (AHRD V3.3 *** AT3G16510.1)	---	0.0144554	0.127275	0.153881	2.54171	2.54171
Solyc01g099460.2.1	RecQ family ATP-dependent DNA helicase (AHRD V3.3 *** G7I8P0_MEDTR)	---	0.0371212	0.206051	0.249124	2.39233	2.39233
Solyc01g099600.3.1	Heavy metal transport/detoxification superfamily protein, putative (AHRD V3.3 *** A0A061F2B7_THECC)	---						0.00613808	0.0839347	0.102069	0.688804	-1.45179
Solyc01g099630.3.1	xyloglucan endotransglucosylase-hydrolase 1	xth1	0.00186638	0.0460032	0.0556196	0.468667	-2.13371	0.000197943	0.013762	0.0167354	0.315194	-3.17265
Solyc01g099650.3.1	Formin-like protein (AHRD V3.3 *** K4B0Z9_SOLLC)	---						0.00932325	0.104277	0.126808	0.302157	-3.30954
Solyc01g099680.3.1	Rubber elongation factor protein, putative (AHRD V3.3 *** B9RFA8_RICCO)	---	0.00636284	0.0841961	0.101796	1.53804	1.53804	0.0381192	0.214345	0.260656	1.36797	1.36797
Solyc01g099690.3.1	ATP-dependent Clp protease proteolytic subunit (AHRD V3.3 *** K4B103_SOLLC)	---	0.0169179	0.13807	0.166932	1.29329	1.29329	0.00697122	0.0892926	0.108585	1.35303	1.35303
Solyc01g099710.3.1	Phospholipid/glycerol acyltransferase family protein (AHRD V3.3 *** B9N4I6_POPTR)	---	0.000163745	0.0144583	0.0174806	1.37273	1.37273	0.00209143	0.048323	0.0587636	1.26516	1.26516
Solyc01g099745.1.1	Heparan-alpha-glucosaminide N-acetyltransferase (AHRD V3.3 *** A0A061F3M1_THECC)	---						0.0494185	0.244526	0.297358	1.54431	1.54431
Solyc01g099760.3.1	LeMA-1 putatve Mg-dependent ATPase 1	ma1	0.0326708	0.191853	0.231957	1.25732	1.25732	0.000902357	0.0315357	0.0383493	1.49326	1.49326
Solyc01g099900.3.1	60S ribosomal protein L18, putative (AHRD V3.3 *** B9RFD6_RICCO)	---						0.0287551	0.186193	0.226421	1.17134	1.17134
Solyc01g099910.3.1	Epoxide hydrolase (AHRD V3.3 *** B3VMR4_NICBE)	---	0.0171423	0.139282	0.168396	0.615373	-1.62503
Solyc01g099970.3.1	F-box/LRR protein (AHRD V3.3 *** G7KWK1_MEDTR)	---						0.0217554	0.161918	0.196902	1.49688	1.49688
Solyc01g100010.3.1	F-box protein (AHRD V3.3 *** W9RMP6_9ROSA)	---	0.0426606	0.222067	0.268487	2.02083	2.02083
Solyc01g100040.3.1	Protein phosphatase 2C family protein (AHRD V3.3 *** AT5G27930.2)	---	0.00114071	0.0348562	0.0421424	1.87219	1.87219
Solyc01g100050.3.1	TOPLESS 3	SlTPL3	0.0397266	0.213782	0.258471	1.27377	1.27377
Solyc01g100110.3.1	Phosphatase 2C family protein (AHRD V3.3 *** A0A061F3G7_THECC)	---	0.011898	0.115701	0.139886	0.698055	-1.43255	0.0161133	0.139114	0.16917	0.709079	-1.41028
Solyc01g100170.3.1	Syntaxin (AHRD V3.3 *** B7X6S7_TOBAC)	---	0.00389217	0.067182	0.0812256	1.52628	1.52628
Solyc01g100200.3.1	gras4	gras4	0.0247212	0.166877	0.201761	2.37683	2.37683
Solyc01g100240.3.1	Calmodulin-binding protein (AHRD V3.3 *** AT2G18750.3)	---	0.00157675	0.0418416	0.0505881	2.63167	2.63167	0.000983755	0.0332323	0.0404124	2.88182	2.88182
Solyc01g100270.3.1	3'-5' exonuclease domain-containing family protein (AHRD V3.3 *** U5GFK4_POPTR)	---						0.0210215	0.160079	0.194665	1.54866	1.54866
Solyc01g100350.3.1	GTP-binding protein (AHRD V3.3 *** W9R3Y5_9ROSA)	---	0.0330952	0.192901	0.233225	1.29413	1.29413	0.0233989	0.167933	0.204217	1.32733	1.32733
Solyc01g100360.3.1	Dihydrolipoyl dehydrogenase (AHRD V3.3 *** A0A103XB80_CYNCS)	---						0.0480832	0.240786	0.29281	0.64392	-1.55299
Solyc01g100380.3.1	Calreticulin (AHRD V3.3 *** CALR_NICPL)	---	0.0039018	0.0672792	0.0813431	0.682348	-1.46553	0.00370916	0.0657609	0.0799691	0.678359	-1.47415
Solyc01g100440.2.1	ATP-dependent DNA helicase (AHRD V3.3 *-* AT2G24100.1)	---	0.0232471	0.161771	0.195587	3.08714	3.08714
Solyc01g100520.3.1	Clp protease 2 proteolytic subunit	clpp2	0.00779126	0.0933205	0.112828	0.795826	-1.25656
Solyc01g100530.3.1	Protein EFR3 B (AHRD V3.3 *** A0A0B0PTG5_GOSAR)	---	0.039736	0.213782	0.258471	1.51242	1.51242	0.0272208	0.180889	0.219972	1.56451	1.56451
Solyc01g100570.3.1	Nucleolar protein NOP56 (AHRD V3.3 *** A0A061G5W0_THECC)	---	0.0407939	0.216422	0.261662	0.796907	-1.25485	0.0494604	0.244634	0.297489	0.798736	-1.25198
Solyc01g100590.3.1	domon-like ligand-binding domain-containing protein	---	0.00836961	0.0965841	0.116774	1.3738	1.3738	0.0172837	0.143871	0.174955	1.32122	1.32122
Solyc01g100650.3.1	haloacid dehalogenase-like hydrolase family protein (AHRD V3.3 *** AT1G56500.1)	---	0.00189864	0.0462158	0.0558766	0.6638	-1.50648
Solyc01g100660.3.1	Basic helix-loop-helix transcription factor (AHRD V3.3 *** A0A0S3TVX2_CITUN)	---	0.0150696	0.130549	0.157838	1.73608	1.73608
Solyc01g100750.2.1	LOW QUALITY:plant/protein (Protein of unknown function, DUF538) (AHRD V3.3 *** AT1G56580.1)	---	0.0341164	0.196062	0.237046	0.00526019	-190.107
Solyc01g100770.2.1	LOW QUALITY:plant/protein (Protein of unknown function, DUF538) (AHRD V3.3 *** AT1G56580.1)	---	0.0244634	0.165827	0.200491	0.35169	-2.84341
Solyc01g100810.3.1	Neutral/alkaline invertase (AHRD V3.3 *** V5N4X0_MANES)	---	0.0181438	0.143173	0.173101	1.62482	1.62482
Solyc01g100900.3.1	WAT1-related protein (AHRD V3.3 *** K4B1C1_SOLLC)	---						0.0457719	0.234963	0.285729	2.25603	2.25603
Solyc01g100920.3.1	WAT1-related protein (AHRD V3.3 *** K4B1C3_SOLLC)	---						0.00897606	0.102596	0.124763	1.64691	1.64691
Solyc01g100970.3.1	Pyrrolidone-carboxylate peptidase family protein (AHRD V3.3 *** A9PGH9_POPTR)	---	0.00209178	0.0485717	0.058725	1.42254	1.42254	1.5336e-05	0.00465395	0.00565948	1.83797	1.83797
Solyc01g100980.3.1	Pectin lyase-like superfamily protein (AHRD V3.3 *** AT1G02460.1)	---						0.00568043	0.0810965	0.0986181	0.140975	-7.09343
Solyc01g101000.3.1	Protein kinase (AHRD V3.3 *** R9Q9C7_FRAVE)	---						0.0333192	0.200091	0.243323	1.16036	1.16036
Solyc01g101020.3.1	FACT complex subunit SPT16, putative (AHRD V3.3 *** B9RFP6_RICCO)	---	0.0424361	0.221351	0.267622	1.17496	1.17496
Solyc01g101070.3.1	Pleiotropic drug resistance ABC transporter (AHRD V3.3 *** W0TSU1_ACAMN)	---	0.000849469	0.0308283	0.0372726	2.2654	2.2654	0.0178481	0.146372	0.177997	1.70318	1.70318
Solyc01g101100.3.1	Kinase family protein (AHRD V3.3 *** B9N417_POPTR)	---	0.0216847	0.157778	0.19076	0.681864	-1.46657	0.0257297	0.175631	0.213577	0.69643	-1.43589
Solyc01g101140.3.1	Endonuclease or glycosyl hydrolase, putative (AHRD V3.3 *** G7KWF4_MEDTR)	---	0.00190487	0.0462158	0.0558766	1.48786	1.48786	0.0103626	0.109955	0.133711	1.36744	1.36744
Solyc01g101240.3.1	aspartic protease precursor	TOMAPP	0.00519923	0.0774125	0.0935945	1.52078	1.52078	2.30667e-05	0.00566817	0.00689283	2.17304	2.17304
Solyc01g102330.3.1	Carbohydrate esterase plant-like protein (AHRD V3.3 *** G7J707_MEDTR)	---	0.00622495	0.0831526	0.100535	0.595531	-1.67917	2.50311e-05	0.00576918	0.00701567	0.372286	-2.68611
Solyc01g102350.3.1	Pectinacetylesterase family protein (AHRD V3.3 *** AT3G05910.1)	---						0.0247715	0.172581	0.209868	0.614116	-1.62836
Solyc01g102410.3.1	Glutamyl-tRNA synthetase (AHRD V3.3 *** G7IAE3_MEDTR)	---	0.0190858	0.146879	0.177582	0.845743	-1.18239	9.3649e-05	0.0102105	0.0124166	0.706548	-1.41533
Solyc01g102490.3.1	NADPH:adrenodoxin oxidoreductase, mitochondrial (AHRD V3.3 *** M1BK29_SOLTU)	---	0.0124692	0.117875	0.142515	1.81627	1.81627	0.0436321	0.229099	0.278598	1.62148	1.62148
Solyc01g102500.3.1	Plant/F18B3-190 protein, putative (AHRD V3.3 *** A0A072TSF8_MEDTR)	---	0.0320798	0.19018	0.229935	1.39519	1.39519
Solyc01g102530.3.1	TVP38/TMEM64 family membrane protein (AHRD V3.3 *** A0A0B2S228_GLYSO)	---	0.0195605	0.149137	0.180312	1.41417	1.41417
Solyc01g102585.1.1	Eukaryotic translation initiation factor 3 subunit C (AHRD V3.3 *** M1BJV6_SOLTU)	---						0.0288357	0.186449	0.226733	0.759619	-1.31645
Solyc01g102590.3.1	Eukaryotic translation initiation factor 3 subunit C (AHRD V3.3 *-* M1BJV6_SOLTU)	---	0.0383308	0.209421	0.253198	0.587033	-1.70348
Solyc01g102610.3.1	Ferric reduction oxidase 7 (AHRD V3.3 *** W9RRH7_9ROSA)	---	0.0260436	0.171691	0.20758	5.68307	5.68307
Solyc01g102620.2.1	Beta oxoacyl-ACP reductase (AHRD V3.3 --* Q9SPC4_BRANA)	---	0.00242471	0.0527441	0.0637695	11.855	11.855	0.0181794	0.147575	0.17946	1.44944	1.44944
Solyc01g102660.3.1	Glutathione S-transferase (AHRD V3.3 *** A5YRT3_CAPAN)	---						0.0172943	0.143871	0.174955	1.38671	1.38671
Solyc01g102760.3.1	PHD finger alfin-like protein (AHRD V3.3 *** A0A072UTR5_MEDTR)	---						0.0285965	0.185495	0.225573	0.751502	-1.33067
Solyc01g102810.3.1	DNA polymerase III subunit gamma/tau (AHRD V3.3 *** A0A0B0MH18_GOSAR)	---						0.0183478	0.148303	0.180346	0.670281	-1.49191
Solyc01g102840.3.1	TIR-NBS-LRR class disease resistance protein (AHRD V3.3 *** A2I7Q5_9ROSI)	---	0.016352	0.135874	0.164277	1.9754	1.9754
Solyc01g102860.2.1	golgin family A protein (AHRD V3.3 *-* AT1G51080.1)	---	0.00581328	0.0807355	0.0976122	0.139596	-7.16355
Solyc01g102880.2.1	Disease resistance protein (TIR-NBS-LRR class) family (AHRD V3.3 *-* AT5G36930.2)	---	0.0169659	0.138401	0.167332	1.58325	1.58325
Solyc01g102890.3.1	Germin family protein (AHRD V3.3 *** G7I5N4_MEDTR)	---	0.00490699	0.0755118	0.0912966	0.597837	-1.6727
Solyc01g103050.3.1	Auxin Response Factor 1	Sl-ARF1	0.000855681	0.0309698	0.0374437	1.50933	1.50933	0.000196366	0.0137574	0.0167298	1.62387	1.62387
Solyc01g103060.3.1	Lipid transfer protein (AHRD V3.3 *** A0A072UG85_MEDTR)	---	0.00101278	0.0332825	0.0402398	0.563289	-1.77529	0.00165915	0.0430918	0.0524022	0.590812	-1.69259
Solyc01g103110.3.1	Acyl-CoA N-acyltransferase (AHRD V3.3 *** A0A118K6R4_CYNCS)	---	0.00379006	0.0664212	0.0803057	1.55545	1.55545	0.00346134	0.062961	0.0765643	1.5735	1.5735
Solyc01g103220.3.1	Cytochrome c (AHRD V3.3 *** CYC_SOLTU)	---						0.0191474	0.151612	0.184369	0.791077	-1.2641
Solyc01g103250.3.1	Zinc finger CCCH domain-containing protein 44 (AHRD V3.3 *** W9SKR1_9ROSA)	---	0.0179738	0.142681	0.172507	1.54565	1.54565	0.0186714	0.149291	0.181547	1.54118	1.54118
Solyc01g103310.3.1	Binding protein, putative isoform 3 (AHRD V3.3 *-* A0A061DJC6_THECC)	---						0.0122557	0.120274	0.14626	0.726321	-1.3768
Solyc01g103410.3.1	KH domain-containing protein (AHRD V3.3 *** W9R1Z3_9ROSA)	---						0.0314024	0.194423	0.23643	1.32326	1.32326
Solyc01g103420.3.1	Regulator of nonsense transcripts 3A (AHRD V3.3 *** A0A151T884_CAJCA)	---	0.0352455	0.199653	0.241388	1.2325	1.2325
Solyc01g103430.3.1	Protein kinase (AHRD V3.3 *** Q1SL21_MEDTR)	---						0.00203853	0.0476477	0.0579425	1.70259	1.70259
Solyc01g103440.3.1	Phosphoribosylamine-glycine ligase (AHRD V3.3 *** G7K3Z1_MEDTR)	---	0.00723344	0.089566	0.108289	0.57404	-1.74204
Solyc01g103450.3.1	Heat shock protein 70 (AHRD V3.3 *** Q39641_CUCSA)	---	0.0107284	0.109336	0.132191	1.36472	1.36472
Solyc01g103490.3.1	MACPF domain-containing protein (AHRD V3.3 *** A0A0B2S5Z8_GLYSO)	---	0.00268547	0.055824	0.0674933	1.7116	1.7116	0.00121	0.0364763	0.0443574	1.81074	1.81074
Solyc01g103500.3.1	Multidrug resistance 3 (AHRD V3.3 *** A0A0B0MAA3_GOSAR)	---	0.0257235	0.170147	0.205714	0.463346	-2.15822
Solyc01g103510.3.1	60S ribosomal protein L3 (AHRD V3.3 *** W9S5Y9_9ROSA)	---						0.0427231	0.226992	0.276035	0.717057	-1.39459
Solyc01g103530.3.1	Non-specific serine/threonine protein kinase (AHRD V3.3 *** K4B1S8_SOLLC)	---	0.00204099	0.0478593	0.0578636	0.738413	-1.35426	0.0001817	0.0133575	0.0162436	0.649756	-1.53904
Solyc01g103540.3.1	evolutionarily conserved C-terminal region 2 (AHRD V3.3 *-* AT3G13460.4)	---						0.0263486	0.177556	0.215918	1.42977	1.42977
Solyc01g103690.3.1	ATP-dependent RNA helicase (AHRD V3.3 *-* A0A072V3N4_MEDTR)	---						0.00578331	0.0819681	0.0996781	1.6258	1.6258
Solyc01g103695.1.1	ATP-dependent RNA helicase, putative (AHRD V3.3 *-* B9SSN0_RICCO)	---	0.0340743	0.196062	0.237046	1.27439	1.27439	0.00325972	0.061442	0.0747171	1.43699	1.43699
Solyc01g103710.3.1	NIFU-like protein 2 (AHRD V3.3 *** AT5G49940.1)	---						0.0287101	0.186033	0.226227	1.25897	1.25897
Solyc01g103760.3.1	magnesium transporter NIPA (DUF803) (AHRD V3.3 *** AT4G13800.8)	---						0.0363545	0.209542	0.254815	0.541309	-1.84738
Solyc01g103862.1.1	Basic-leucine zipper (bZIP) transcription factor family protein (AHRD V3.3 *** AT1G58110.2)	---	0.045185	0.2294	0.277353	1.34591	1.34591	0.009183	0.103917	0.126369	1.49955	1.49955
Solyc01g103970.3.1	RING finger protein (AHRD V3.3 *** A0A0B0MBG4_GOSAR)	---						0.0300536	0.190158	0.231243	1.74418	1.74418
Solyc01g103980.3.1	RING finger protein (AHRD V3.3 *** A0A0B0MBG4_GOSAR)	---	0.0371081	0.206051	0.249124	1.35186	1.35186
Solyc01g103990.3.1	T-complex protein 11 (AHRD V3.3 *** U5GGZ4_POPTR)	---	0.00292212	0.0581685	0.0703279	1.48296	1.48296	0.0044293	0.0719783	0.0875298	1.45044	1.45044
Solyc01g104010.2.1	LOW QUALITY:BPS1-like protein (AHRD V3.3 *** AT1G22030.1)	---						0.0214719	0.161021	0.195811	0.69553	-1.43775
Solyc01g104030.3.1	Potassium channel (AHRD V3.3 *** Q9SSV3_NICPA)	---	0.0227285	0.160393	0.193921	0.55227	-1.81071
Solyc01g104050.3.1	Kinase family protein (AHRD V3.3 *** B9H3C5_POPTR)	---	0.00667171	0.0861812	0.104196	1.54706	1.54706
Solyc01g104080.3.1	Alkaline phytoceramidase (APHC) (AHRD V3.3 *** B7FKE9_MEDTR)	---	0.00217716	0.0494689	0.0598098	1.50212	1.50212	0.000611528	0.0254607	0.0309617	1.60445	1.60445
Solyc01g104170.3.1	Ankyrin repeat domain containing protein 2 (AHRD V3.3 *** A0A0A7EAV4_NICBE)	---	0.0229864	0.161098	0.194773	1.24777	1.24777	0.00256429	0.0544815	0.0662528	1.37272	1.37272
Solyc01g104190.2.1	LOW QUALITY:Maternal effect embryo arrest 9 (AHRD V3.3 *** A0A061DZ26_THECC)	---	0.00019238	0.0151728	0.0183444	0.564284	-1.77216
Solyc01g104400.3.1	Basic blue protein (AHRD V3.3 *** A0A151R520_CAJCA)	---	0.00675592	0.0867646	0.104902	0.702	-1.4245	0.00334987	0.0620494	0.0754557	0.670004	-1.49253
Solyc01g104470.3.1	Acidic ribosomal protein P0 (AHRD V3.3 *** B9I0W5_POPTR)	---	0.0414686	0.218986	0.264763	1.35647	1.35647	0.047173	0.238966	0.290597	1.35283	1.35283
Solyc01g104480.3.1	C-jun-amino-terminal kinase-interacting protein 3, putative (AHRD V3.3 *** A0A061FHN5_THECC)	---	0.00334469	0.0619088	0.0748501	1.27175	1.27175	0.00386557	0.0674179	0.0819841	1.26561	1.26561
Solyc01g104530.3.1	MAP kinase kinase kinase 10	SlMAPKKK10	0.000945895	0.0323792	0.0391477	1.39256	1.39256	0.000239258	0.0151265	0.0183947	1.47281	1.47281
Solyc01g104540.3.1	C-jun-amino-terminal kinase-interacting protein 3, putative (AHRD V3.3 *** A0A061FHN5_THECC)	---						0.0484342	0.241613	0.293816	1.28593	1.28593
Solyc01g104580.3.1	Late embryogenesis abundant (LEA) hydroxyproline-rich glycoprotein family (AHRD V3.3 *** AT2G01080.1)	---	0.0416091	0.219223	0.265048	0.540316	-1.85077
Solyc01g104630.3.1	Pentatricopeptide repeat superfamily protein, putative (AHRD V3.3 *** A0A061GM92_THECC)	---						0.0247174	0.172369	0.20961	1.37092	1.37092
Solyc01g104685.1.1	GTP-binding nuclear protein (AHRD V3.3 *** Q38JH1_SOLTU)	---	0.0118695	0.115689	0.139872	0.695435	-1.43795
Solyc01g104700.3.1	Ran protein/TC4 protein ran2b	ran2b						0.0293494	0.188366	0.229064	0.686489	-1.45669
Solyc01g104710.3.1	thionin-like protein (AHRD V3.3 -** AT1G25275.2)	---						0.00200525	0.0471726	0.0573647	0.482557	-2.0723
Solyc01g104720.3.1	thionin-like protein (AHRD V3.3 -** AT1G25275.1)	---	0.00850107	0.0971825	0.117497	0.500736	-1.99706
Solyc01g104750.3.1	WAT1-related protein (AHRD V3.3 *** K4B247_SOLLC)	---	0.000356641	0.0200967	0.0242977	16.008	16.008	0.000228372	0.0147454	0.0179312	22.2233	22.2233
Solyc01g104780.3.1	Vacuolar iron transporter family protein (AHRD V3.3 *** A0A061DXK2_THECC)	---	0.00593459	0.0810867	0.0980368	1.84306	1.84306	0.00450417	0.0723338	0.0879621	0.532681	-1.8773
Solyc01g104810.2.1	Vacuolar iron transporter family protein (AHRD V3.3 *** A0A061FJ80_THECC)	---	0.000563142	0.0252776	0.0305615	8.65294	8.65294	0.00802277	0.0961043	0.116869	4.11097	4.11097
Solyc01g104820.3.1	Vacuolar iron transporter family protein (AHRD V3.3 *-* A0A061FJ80_THECC)	---	0.00165937	0.0432812	0.0523286	3.64049	3.64049	0.0317825	0.195439	0.237665	2.24322	2.24322
Solyc01g104830.2.1	Vacuolar iron transporter family protein (AHRD V3.3 *** A0A061G788_THECC)	---	0.00742378	0.0910022	0.110025	4.30244	4.30244
Solyc01g104870.3.1	ENTH/ANTH/VHS superfamily protein (AHRD V3.3 *** AT1G03050.1)	---	0.0198214	0.150188	0.181583	49.2983	49.2983	0.0198073	0.154003	0.187277	51.7582	51.7582
Solyc01g104880.3.1	Phosphatidylserine decarboxylase proenzyme 2 (AHRD V3.3 *** K4B260_SOLLC)	---	0.0375321	0.207139	0.250438	1.26587	1.26587
Solyc01g104920.3.1	AAA-type ATPase family protein (AHRD V3.3 *** AT4G04910.1)	---	0.0369476	0.205543	0.248509	1.15486	1.15486
Solyc01g104930.2.1	26S protease regulatory subunit (AHRD V3.3 --* A0A0K9P0X4_ZOSMR)	---						0.00662656	0.0863065	0.104954	2.66293	2.66293
Solyc01g104950.3.1	LEXYL2	xyl2	0.00561858	0.0791793	0.0957307	0.600023	-1.6666	3.47323e-05	0.00668014	0.00812344	0.40196	-2.48781
Solyc01g105090.3.1	CRS1 / YhbY (CRM) domain-containing protein (AHRD V3.3 *** A0A0K9PB57_ZOSMR)	---	0.0212061	0.155782	0.188346	1.56786	1.56786
Solyc01g105220.3.1	alternative oxidase 2	aox1a	0.00788297	0.0940501	0.11371	1.76851	1.76851
Solyc01g105230.3.1	Calmodulin-binding transcription activator (AHRD V3.3 *** Q8S389_BRANA)	---	0.000237254	0.0169727	0.0205206	2.11058	2.11058	0.00283846	0.0575616	0.0699982	1.77305	1.77305
Solyc01g105240.3.1	Ubiquitin carboxyl-terminal hydrolase, putative (AHRD V3.3 *** B9SZ50_RICCO)	---	0.0330949	0.192901	0.233225	1.34299	1.34299
Solyc01g105290.3.1	1,8-cineole synthase (AHRD V3.3 *** AT5G64230.1)	---	0.00842224	0.0967646	0.116992	1.89119	1.89119
Solyc01g105360.3.1	Glycosyltransferase (AHRD V3.3 *** M1AXT7_SOLTU)	---	0.0225475	0.160004	0.193451	0.00374144	-267.277
Solyc01g105460.3.1	1,4-dihydroxy-2-naphthoate polyprenyltransferase (AHRD V3.3 *** A0A0K9PHB6_ZOSMR)	---	0.0326743	0.191853	0.231957	0.582312	-1.71729
Solyc01g105560.3.1	GTP cyclohydrolase II/3,4-dihydroxy-2-butanone 4-phosphate synthase	riba	0.00323349	0.0609231	0.0736583	1.7228	1.7228
Solyc01g105680.3.1	Phototropic-responsive NPH3 family protein (AHRD V3.3 *-* AT5G64330.2)	---	0.00104682	0.0338328	0.0409051	0.505756	-1.97724	2.61824e-05	0.00590067	0.00717556	0.367146	-2.72371
Solyc01g105770.2.1	LOW QUALITY:Leguminosin group485 secreted peptide (AHRD V3.3 *** A0A072UVS4_MEDTR)	---	0.00381494	0.0666024	0.0805248	0.481713	-2.07592
Solyc01g105780.3.1	Chaperone DnaJ-domain protein (AHRD V3.3 *-* G7KBK7_MEDTR)	---	0.0407467	0.216312	0.26153	1.40203	1.40203	0.016033	0.138749	0.168727	1.49924	1.49924
Solyc01g105820.3.1	Acetyl-coenzyme A carboxylase carboxyl transferase subunit beta, chloroplastic (AHRD V3.3 --* ACCD_COFAR)	---	0.0305436	0.185823	0.224666	1.47412	1.47412
Solyc01g106000.3.1	nicotinamidase 1 (AHRD V3.3 *** AT2G22570.1)	---						0.00443144	0.0719783	0.0875298	1.28767	1.28767
Solyc01g106060.3.1	Class I glutamine amidotransferase (AHRD V3.3 *** G7K286_MEDTR)	---	0.0312613	0.187955	0.227245	2.9722	2.9722
Solyc01g106170.3.1	AGAMOUS-like MADS-box transcription factor (AHRD V3.3 *-* Q84LE8_GINBI)	---						0.0447805	0.232837	0.283143	1.45294	1.45294
Solyc01g106177.1.1	MADS-box transcription factor (AHRD V3.3 *** G7IS85_MEDTR)	---	0.000158124	0.0144072	0.0174188	1.95826	1.95826	1.12734e-05	0.00387295	0.00470974	2.40153	2.40153
Solyc01g106210.3.1	Heat shock protein 70 (AHRD V3.3 *** B9HN74_POPTR)	---						0.0427008	0.226992	0.276035	0.782278	-1.27832
Solyc01g106260.3.1	Heat shock protein 70 (AHRD V3.3 *** B9HN74_POPTR)	---						0.00547135	0.0795706	0.0967626	0.743996	-1.34409
Solyc01g106400.3.1	Methionine sulfoxide reductase, putative (AHRD V3.3 *** B9RX37_RICCO)	---						0.0371123	0.211698	0.257438	2.0944	2.0944
Solyc01g106420.3.1	Major facilitator superfamily protein (AHRD V3.3 *** AT2G22730.3)	---						0.0385176	0.21496	0.261404	1.42243	1.42243
Solyc01g106480.3.1	glyoxisomal malate dehydrogenase	gmdh						0.00047593	0.0219083	0.0266418	1.65234	1.65234
Solyc01g106510.2.1	LOW QUALITY:F-box protein (AHRD V3.3 *** A0A1D1YUP5_9ARAE)	---	0.00189881	0.0462158	0.0558766	6.27007	6.27007	0.0225919	0.164673	0.200252	3.45119	3.45119
Solyc01g106530.1.1	LOW QUALITY:F-box protein family-like (AHRD V3.3 *** Q6ZCS3_ORYSJ)	---	0.00197503	0.0467316	0.0565002	3.60281	3.60281	0.0146299	0.132224	0.160793	2.42744	2.42744
Solyc01g106570.3.1	DUF21 domain-containing protein (AHRD V3.3 *** A0A0B2SPP5_GLYSO)	---	6.69298e-05	0.00996532	0.0120484	0.558319	-1.79109	0.00602169	0.0833154	0.101316	0.720261	-1.38839
Solyc01g106580.2.1	transmembrane protein (AHRD V3.3 *** AT5G65810.1)	---						0.0117025	0.117335	0.142686	0.626911	-1.59512
Solyc01g106600.2.1	Pathogenesis-related protein 1 (AHRD V3.3 *** E2GEU1_9ROSI)	---	0.0226584	0.160197	0.193684	3.44188	3.44188
Solyc01g106680.3.1	Transmembrane protein, putative (AHRD V3.3 *** G8A0T5_MEDTR)	---						0.044716	0.232625	0.282886	0.798899	-1.25172
Solyc01g106690.3.1	DUF1005 family protein (AHRD V3.3 *** G7J413_MEDTR)	---						0.0149805	0.133577	0.162438	0.621834	-1.60815
Solyc01g106710.1.1	Transcription factor, MADS-box (AHRD V3.3 *** A0A103YIH6_CYNCS)	---	0.00193104	0.0464821	0.0561986	0.262809	-3.80504	0.0106315	0.111496	0.135586	0.402508	-2.48442
Solyc01g106770.3.1	Serine/threonine-protein kinase (AHRD V3.3 *** A0A0K0XR78_TOBAC)	---						0.0165454	0.140973	0.171431	1.27444	1.27444
Solyc01g106780.3.1	Pyruvate kinase (AHRD V3.3 *** K4B2P5_SOLLC)	---	0.0052112	0.0774281	0.0936134	0.691063	-1.44705	0.0319651	0.196088	0.238455	0.777792	-1.28569
Solyc01g106790.3.1	Tubulin alpha-6 chain, putative (AHRD V3.3 *** A0A072VQC5_MEDTR)	---	0.0166679	0.137246	0.165936	0.404999	-2.46914
Solyc01g107040.3.1	Ribosomal RNA large subunit methyltransferase N (AHRD V3.3 *** A0A1D1ZB43_9ARAE)	---						0.0185601	0.149015	0.181211	1.30939	1.30939
Solyc01g107130.3.1	Vacuolar sorting receptor homolog (AHRD V3.3 *** P93027_ARATH)	---						0.00589131	0.0826285	0.100481	1.22592	1.22592
Solyc01g107290.3.1	RING-H2 finger protein	---	0.0122474	0.117371	0.141905	1.87039	1.87039
Solyc01g107300.3.1	Protein phosphatase 2C family protein (AHRD V3.3 *** AT4G33920.1)	---	0.0257075	0.170147	0.205714	1.64602	1.64602
Solyc01g107330.3.1	SWIB_MDM2 domain protein	---						0.0405405	0.221116	0.26889	0.577053	-1.73294
Solyc01g107360.3.1	Katanin p80 WD40 repeat-containing subunit B1 homolog (AHRD V3.3 *-* K4B9A4_SOLLC)	---	0.0125019	0.117958	0.142616	1.51871	1.51871	0.00387234	0.0674246	0.0819922	1.63659	1.63659
Solyc01g107380.3.1	MAR-binding filament-like protein 1 isoform 1 (AHRD V3.3 *** A0A061E182_THECC)	---						0.00703309	0.0893817	0.108693	1.48065	1.48065
Solyc01g107400.2.1	IAA-amido synthetase	---	0.000294717	0.0187409	0.0226584	7.4048	7.4048	0.00809225	0.0967457	0.117648	4.86166	4.86166
Solyc01g107410.3.1	PHD-finger family homeodomain protein	---						0.00677651	0.0876326	0.106566	0.763276	-1.31014
Solyc01g107510.3.1	DNA repair protein REV1 (AHRD V3.3 *** K4B2W7_SOLLC)	---	0.00221137	0.0500006	0.0604526	1.61471	1.61471	0.00770291	0.0936174	0.113844	1.50709	1.50709
Solyc01g107580.3.1	Pseudouridine synthase family protein (AHRD V3.3 *** AT3G19440.1)	---	0.00711796	0.0893365	0.108011	0.596239	-1.67718	0.00324989	0.061442	0.0747171	0.551567	-1.81302
Solyc01g107590.3.1	Cinnamyl alcohol dehydrogenase (AHRD V3.3 *** C1IC55_GOSHI)	---	0.0052341	0.0774281	0.0936134	0.629872	-1.58762
Solyc01g107670.2.1	Leucine-rich repeat receptor-like protein kinase family (AHRD V3.3 *** A0A0K9NH19_ZOSMR)	---	0.00125502	0.0368927	0.0446046	0.537142	-1.86171
Solyc01g107740.3.1	Calcium-dependent lipid-binding (CaLB domain) family protein (AHRD V3.3 *** AT4G34150.1)	---	0.00347977	0.0633475	0.0765895	1.36682	1.36682	0.040786	0.221483	0.269336	1.22806	1.22806
Solyc01g107820.2.1	TOMATO WOUND-INDUCED 1	TWI1	0.00501989	0.0761046	0.0920133	3.48354	3.48354	0.0058482	0.082227	0.0999929	3.50106	3.50106
Solyc01g107860.3.1	CBS domain-containing family protein (AHRD V3.3 *** B9GHB5_POPTR)	---	0.0164647	0.136449	0.164972	1.74134	1.74134
Solyc01g107870.3.1	Polyadenylate-binding protein (AHRD V3.3 *** K4B303_SOLLC)	---	0.00271809	0.0560429	0.067758	1.22402	1.22402	0.00429229	0.0709846	0.0863214	1.20845	1.20845
Solyc01g107880.3.1	RING/U-box superfamily protein (AHRD V3.3 *** AT4G34100.2)	---	3.32924e-05	0.00717304	0.00867247	1.62869	1.62869	0.000424787	0.0204617	0.0248826	1.4523	1.4523
Solyc01g107900.3.1	O-acyltransferase WSD1 (AHRD V3.3 *** A0A0B0P2X1_GOSAR)	---	0.0129711	0.120096	0.1452	0.663333	-1.50754
Solyc01g107910.3.1	Caffeoyl CoA O-methyltransferase (AHRD V3.3 *** A0A0S2UWA5_PETHY)	---	0.00374593	0.0659002	0.0796758	0.648271	-1.54256	0.014043	0.129609	0.157612	0.7134	-1.40174
Solyc01g107980.3.1	U-box domain-containing family protein (AHRD V3.3 *** B9HS21_POPTR)	---	0.0184338	0.144511	0.174719	1.84298	1.84298
Solyc01g108010.3.1	Endonuclease or glycosyl hydrolase (AHRD V3.3 *** A0A061E1S3_THECC)	---	0.00739567	0.090901	0.109903	1.60611	1.60611
Solyc01g108030.3.1	3-methylcrotonyl-CoA carboxylase (AHRD V3.3 *** AT4G34030.1)	---	0.000352068	0.0200967	0.0242977	2.57757	2.57757
Solyc01g108047.1.1	GATA transcription factor-like protein (AHRD V3.3 *** A0A0X7YHI0_SOLTU)	---	0.0484203	0.238124	0.287901	2.74755	2.74755
Solyc01g108070.3.1	Class I glutamine amidotransferase-like superfamily protein isoform 1 (AHRD V3.3 *** A0A061E0X3_THECC)	---	0.000297097	0.0188268	0.0227623	1.93191	1.93191	0.00396638	0.0683472	0.0831142	1.60788	1.60788
Solyc01g108087.1.1	Abscisic acid responsive elements-binding factor 2 (AHRD V3.3 *** H6SFS2_BRANA)	---	0.00720845	0.0894402	0.108137	2.51427	2.51427	0.000819483	0.0298423	0.03629	3.4703	3.4703
Solyc01g108160.3.1	Autophagy-related protein 2 (AHRD V3.3 *** A0A0K0XR15_TOBAC)	---	3.50876e-05	0.0073021	0.00882851	1.63018	1.63018	0.000133543	0.0120972	0.0147109	1.53609	1.53609
Solyc01g108190.3.1	Calcium-binding EF-hand (AHRD V3.3 *** A0A118JV88_CYNCS)	---	0.0167691	0.137518	0.166264	2.07501	2.07501
Solyc01g108240.3.1	Ethylene Response Factor D.3	Sl-ERF_D_3	0.033684	0.194845	0.235575	6.37016	6.37016
Solyc01g108250.3.1	DEM2	dem2	0.000218325	0.0162535	0.0196511	2.05412	2.05412	0.0330737	0.199697	0.242843	1.40529	1.40529
Solyc01g108390.3.1	Proteinase inhibitor (AHRD V3.3 *** A0A0R4WFE3_TOBAC)	---						0.0260238	0.176447	0.21457	0.397803	-2.51381
Solyc01g108490.3.1	Carboxypeptidase (AHRD V3.3 *** K4B364_SOLLC)	---						0.00272499	0.0561274	0.0682542	1.78399	1.78399
Solyc01g108500.3.1	RNA-binding protein (AHRD V3.3 *** A0A0K9NR72_ZOSMR)	---	0.0232329	0.161771	0.195587	1.24266	1.24266
Solyc01g108530.3.1	Acetyl esterase IPR013094 Alpha_beta hydrolase fold-3	---	0.0461412	0.232193	0.28073	1.52445	1.52445	0.000263652	0.0160004	0.0194574	2.45482	2.45482
Solyc01g108610.3.1	Cyclin-dependent kinase inhibitor (AHRD V3.3 *** A0A103YKD7_CYNCS)	---						0.0191513	0.151612	0.184369	0.269937	-3.70456
Solyc01g108620.3.1	Transmembrane 53 (AHRD V3.3 *** A0A0B0NXX7_GOSAR)	---	0.000356532	0.0200967	0.0242977	1.57251	1.57251	0.011107	0.114321	0.139021	1.32834	1.32834
Solyc01g108920.3.1	Sorting nexin-16 (AHRD V3.3 *** W9R163_9ROSA)	---	0.0272591	0.17579	0.212537	1.25278	1.25278
Solyc01g109080.3.1	Serine/threonine-protein kinase SMG1 (AHRD V3.3 *** A0A0B2PF15_GLYSO)	---	0.00435558	0.0706528	0.0854219	1.34274	1.34274	0.00621014	0.0845098	0.102769	1.32305	1.32305
Solyc01g109085.1.1	phragmoplast orienting kinesin 1 (AHRD V3.3 --* AT3G17360.3)	---	0.0217798	0.158156	0.191216	0.0950088	-10.5253
Solyc01g109110.3.1	Guanine nucleotide-binding protein alpha-2 subunit (AHRD V3.3 *** A0A151THZ4_CAJCA)	---	0.0121065	0.116815	0.141234	1.91725	1.91725	0.00637276	0.085211	0.103622	2.05187	2.05187
Solyc01g109210.2.1	LOW QUALITY:transmembrane protein (AHRD V3.3 --* AT3G04310.2)	---	0.00080567	0.0302315	0.036551	2.38465	2.38465	0.0212428	0.16071	0.195432	1.68891	1.68891
Solyc01g109250.2.1	LOW QUALITY:DUF4228 domain protein (AHRD V3.3 *** I3SPG4_MEDTR)	---						0.0138743	0.128824	0.156657	0.451164	-2.21649
Solyc01g109300.3.1	4-hydroxy-3-methylbut-2-enyl diphosphate reductase	---	0.0167045	0.137308	0.16601	1.46751	1.46751	0.000238991	0.0151265	0.0183947	1.9885	1.9885
Solyc01g109320.3.1	Protein DETOXIFICATION (AHRD V3.3 *** K4B3E5_SOLLC)	---	0.00608338	0.0820434	0.0991936	0.661157	-1.5125	0.000989518	0.0333651	0.0405739	0.567484	-1.76217
Solyc01g109340.3.1	RING/U-box superfamily protein (AHRD V3.3 *** AT2G23780.3)	---	0.0448307	0.228904	0.276753	1.49352	1.49352
Solyc01g109390.3.1	Protease inhibitor/seed storage/lipid transfer protein family protein (AHRD V3.3 *** D7MM18_ARALL)	---						0.0298577	0.190068	0.231134	0.538215	-1.85799
Solyc01g109450.3.1	PfkB family carbohydrate kinase (AHRD V3.3 *** A0A072UMB6_MEDTR)	---	0.0228966	0.160968	0.194616	0.744727	-1.34277
Solyc01g109510.3.1	SWI/SNF complex subunit SWI3D (AHRD V3.3 *** W9R169_9ROSA)	---	0.0137911	0.124118	0.150064	1.33395	1.33395	0.0042871	0.0709632	0.0862954	1.41037	1.41037
Solyc01g109550.2.1	Mitochondrial transcription termination factor family protein (AHRD V3.3 *** AT3G18870.1)	---						0.0405854	0.221116	0.26889	0.364988	-2.73982
Solyc01g109600.3.1	BTB/POZ domain-containing protein (AHRD V3.3 *** A0A1D1XPT6_9ARAE)	---	0.00434968	0.0706196	0.0853818	1.6412	1.6412	0.0221626	0.163179	0.198435	1.45621	1.45621
Solyc01g109620.3.1	NAD(P)H-quinone oxidoreductase subunit I, chloroplastic (AHRD V3.3 *** NDHI_ARAHI)	---	0.0265896	0.17385	0.210191	1.23915	1.23915	0.0372992	0.212145	0.25798	1.22112	1.22112
Solyc01g109650.3.1	Lrr receptor protein kinase, putative (AHRD V3.3 *** B9RBF5_RICCO)	---	0.0433347	0.22444	0.271356	0.754638	-1.32514
Solyc01g109680.3.1	P-loop containing nucleoside triphosphate hydrolases superfamily protein (AHRD V3.3 --* AT5G06670.6)	---						0.0111206	0.114321	0.139021	1.48826	1.48826
Solyc01g109710.3.1	protein response to dessication 2	---	0.029471	0.182494	0.220642	2.42576	2.42576
Solyc01g109790.3.1	ADP-glucose pyrophosphorylase large subunit 1	agps1						0.0378804	0.213736	0.259915	0.678482	-1.47388
Solyc01g109870.3.1	Sec14p-like phosphatidylinositol transfer family protein (AHRD V3.3 *** AT2G21520.1)	---	0.0445535	0.227885	0.275521	0.877393	-1.13974	0.0147011	0.132448	0.161065	0.846693	-1.18107
Solyc01g109940.3.1	26S proteasomal subunit RPT4a	---						0.024709	0.172369	0.20961	1.26809	1.26809
Solyc01g110000.3.1	Beta-galactosidase (AHRD V3.3 *** A0A0V0ITW0_SOLCH)	---						0.00271166	0.0560235	0.0681278	0.500607	-1.99757
Solyc01g110110.3.1	Cysteine proteinase (AHRD V3.3 *** C0KIY3_SOLLC)	---	0.0248592	0.167254	0.202217	1.5775	1.5775
Solyc01g110120.3.1	V-type proton ATPase subunit a (AHRD V3.3 *** K4B3M5_SOLLC)	---						0.00480479	0.0749663	0.0911634	1.346	1.346
Solyc01g110340.3.1	Endoglucanase (AHRD V3.3 *** M0ZU30_SOLTU)	---	2.30535e-05	0.00586383	0.00708959	0.263521	-3.79477	1.02543e-05	0.00375295	0.00456381	0.250516	-3.99175
Solyc01g110360.3.1	Fructose-bisphosphate aldolase (AHRD V3.3 *** K4B3P9_SOLLC)	---	0.000583838	0.0257641	0.0311498	2.51226	2.51226	1.86656e-05	0.00522868	0.00635838	3.70981	3.70981
Solyc01g110560.3.1	Small auxin up-regulated RNA3	SlSAUR3						0.0167632	0.141767	0.172397	0.589811	-1.69546
Solyc01g110570.3.1	Small auxin up-regulated RNA4	SlSAUR4	0.0001799	0.0149053	0.018021	0.0350637	-28.5195
Solyc01g110580.2.1	Small auxin up-regulated RNA5	SlSAUR5						0.00923479	0.104116	0.126611	0.311285	-3.21249
Solyc01g110605.1.1	SAUR-like auxin-responsive protein family (AHRD V3.3 *** AT4G34760.1)	---	0.00310935	0.0598885	0.0724074	0.0505181	-19.7949	0.00355959	0.0640445	0.0778819	0.0673649	-14.8445
Solyc01g110682.1.1	DNA mismatch repair protein MLH3-like protein (AHRD V3.3 *-* A0A0X7YCF6_SOLTU)	---	0.00355173	0.0638327	0.0771761	3.24943	3.24943
Solyc01g110684.1.1	K-box region and MADS-box transcription factor family protein (AHRD V3.3 --* AT5G65070.6)	---	0.0211924	0.155743	0.188299	3.47254	3.47254
Solyc01g110686.1.1	DNA mismatch repair protein MLH3-like protein (AHRD V3.3 *-* A0A0X7YCF6_SOLTU)	---	0.000341098	0.0200087	0.0241913	3.57292	3.57292	0.029416	0.18866	0.229422	1.98688	1.98688
Solyc01g110688.1.1	CTP synthase (AHRD V3.3 --* A0A068U755_COFCA)	---	0.00821309	0.0957408	0.115754	2.14175	2.14175
Solyc01g110735.1.1	SAUR-like auxin-responsive protein family (AHRD V3.3 *-* AT5G18030.1)	---	0.0126606	0.118298	0.143026	2.04067	2.04067	0.0302046	0.19055	0.231719	1.8433	1.8433
Solyc01g110960.3.1	Prefoldin chaperone subunit family protein, putative (AHRD V3.3 *** A0A061F1S1_THECC)	---						0.00400387	0.0686807	0.0835198	0.563455	-1.77476
Solyc01g110990.2.1	RNA helicase DEAH-box6	SlDEAH6	0.00550909	0.0789453	0.0954478	1.50774	1.50774	0.00432187	0.0710925	0.0864527	1.52921	1.52921
Solyc01g111040.3.1	Calcium-binding EF hand family protein (AHRD V3.3 *** B9HRC2_POPTR)	---	0.00176464	0.0446337	0.0539638	0.350793	-2.85068	0.0162957	0.140159	0.170442	0.499874	-2.0005
Solyc01g111060.3.1	5'-methylthioadenosine/S-adenosylhomocysteine nucleosidase (AHRD V3.3 *** G7J8G7_MEDTR)	---						0.0256957	0.17563	0.213576	1.18931	1.18931
Solyc01g111145.1.1	Proline-rich protein (AHRD V3.3 *-* O82066_SOLTU)	---	0.00333182	0.0618217	0.0747448	0.299744	-3.33618	0.0157432	0.13722	0.166867	0.4343	-2.30255
Solyc01g111230.3.1	Dirigent protein (AHRD V3.3 *** K4B3Y5_SOLLC)	---	8.92835e-06	0.00371617	0.00449299	0.322709	-3.09877	0.000585905	0.0249527	0.0303439	0.506151	-1.97569
Solyc01g111240.3.1	Translocase of chloroplast (AHRD V3.3 *-* A0A0K9PF83_ZOSMR)	---	0.0127671	0.118956	0.143822	1.28467	1.28467	0.00460527	0.0730397	0.0888206	1.34222	1.34222
Solyc01g111300.3.1	histone-lysine N-methyltransferase SUVR5 (AHRD V3.3 --* AT2G23740.6)	---	0.0351113	0.19914	0.240767	0.632803	-1.58027	0.0354076	0.206768	0.251442	0.652566	-1.53241
Solyc01g111310.3.1	SlLAX2	LAX2						0.0450973	0.233684	0.284174	0.538083	-1.85845
Solyc01g111330.3.1	Pathogenesis-related thaumatin family protein (AHRD V3.3 *** A0A072UXB7_MEDTR)	---						0.033093	0.19971	0.24286	0.570445	-1.75302
Solyc01g111350.3.1	Nodulin-like / Major Facilitator Superfamily protein (AHRD V3.3 *** A0A0K9P7P6_ZOSMR)	---	0.00393614	0.0673291	0.0814034	0.569028	-1.75738
Solyc01g111360.3.1	Peptidyl-prolyl cis-trans isomerase (AHRD V3.3 *** K4B3Z8_SOLLC)	---						0.0455039	0.234312	0.284937	0.671612	-1.48895
Solyc01g111380.3.1	Actin-depolymerizing factor (AHRD V3.3 *** A0A151TUH5_CAJCA)	---	0.0235869	0.163005	0.19708	0.727373	-1.37481	0.0310826	0.193291	0.235053	0.737861	-1.35527
Solyc01g111400.3.1	Subtilisin-like protease (AHRD V3.3 *** W9QT04_9ROSA)	---	0.00559354	0.0791514	0.095697	0.6205	-1.6116	0.00168998	0.0435236	0.0529273	0.56008	-1.78546
Solyc01g111410.3.1	Protein prenyltransferase alpha subunit repeat-containing protein 1 (AHRD V3.3 *** W9RT57_9ROSA)	---	0.0310255	0.187214	0.226348	1.30841	1.30841	0.0443184	0.231277	0.281247	1.28278	1.28278
Solyc01g111440.3.1	Senescence/dehydration-associated protein-like protein (AHRD V3.3 *** AT2G17840.1)	---	0.00212408	0.0489219	0.0591483	3.32061	3.32061
Solyc01g111510.3.1	Ascorbate peroxidase (AHRD V3.3 *** J9Z324_CAPFR)	---	0.00309042	0.0597648	0.0722579	1.28763	1.28763	1.69207e-05	0.00489034	0.00594695	1.5982	1.5982
Solyc01g111530.3.1	E3 ubiquitin-protein ligase (AHRD V3.3 *** G7JNF2_MEDTR)	---	0.00249448	0.0538858	0.0651499	1.41743	1.41743
Solyc01g111570.3.1	Kinase family protein (AHRD V3.3 *** B9H1A0_POPTR)	---						0.0310526	0.193291	0.235053	0.590484	-1.69352
Solyc01g111630.3.1	D-3-phosphoglycerate dehydrogenase (AHRD V3.3 *-* AT4G34200.1)	---						0.0175063	0.144674	0.175933	3.33795	3.33795
Solyc01g111710.3.1	PCI superfamily protein	---	0.0250995	0.168128	0.203273	1.13726	1.13726	0.00288291	0.057802	0.0702906	1.2012	1.2012
Solyc01g111730.3.1	Protein phosphatase 2C family protein (AHRD V3.3 *** AT4G38520.2)	---						0.00288911	0.057802	0.0702906	1.2475	1.2475
Solyc01g111800.3.1	Amino acid permease family protein (AHRD V3.3 *** AT1G31830.1)	---	0.0273369	0.17579	0.212537	1.87581	1.87581	0.0135122	0.127082	0.154539	1.98756	1.98756
Solyc01g111880.3.1	MAP kinase kinase kinase 11	SlMAPKKK11	2.78774e-05	0.00661717	0.0080004	2.0874	2.0874
Solyc01g111890.3.1	F-box family protein (AHRD V3.3 *** B9HR17_POPTR)	---	0.00426029	0.0698378	0.0844365	1.40299	1.40299	0.00949169	0.105007	0.127694	1.35054	1.35054
Solyc01g111910.3.1	RNA polymerase II-associated protein 1, putative (AHRD V3.3 *** A0A061DXN5_THECC)	---						0.0348653	0.205048	0.24935	1.27894	1.27894
Solyc01g112050.3.1	DUF630 family protein, putative (DUF630 and DUF632) (AHRD V3.3 *** AT1G21740.1)	---	1.19516e-05	0.0042804	0.00517516	2.0393	2.0393	0.00221204	0.0494802	0.0601708	1.51371	1.51371
Solyc01g112080.3.1	LysM domain GPI-anchored protein (AHRD V3.3 *** G8A1U1_MEDTR)	---	0.00557976	0.0791514	0.095697	1.77155	1.77155
Solyc01g112100.3.1	Flavin-containing monooxygenase (AHRD V3.3 *** A0A0D2R9T8_GOSRA)	---						0.000165758	0.0127886	0.0155517	2.14247	2.14247
Solyc01g112220.3.1	Kinase family protein (AHRD V3.3 *** U5GGQ9_POPTR)	---						0.0349475	0.205266	0.249615	1.9836	1.9836
Solyc01g112250.3.1	Calcium-dependent protein kinase family protein (AHRD V3.3 *** AT2G17290.2)	---	0.000400118	0.0214453	0.0259282	1.16684	1.16684	0.000152741	0.0126782	0.0154175	1.18736	1.18736
Solyc01g112260.3.1	Phosphoenolpyruvate carboxylase (AHRD V3.3 --* A7DX51_9POAL)	---	0.0436619	0.225688	0.272865	0.6558	-1.52486	0.0130044	0.124427	0.15131	0.591616	-1.69029
Solyc01g112280.3.1	partialaminoacylase-1	ctd3	0.0058662	0.0807355	0.0976122	1.47632	1.47632	8.00794e-05	0.0096562	0.0117425	1.9623	1.9623
Solyc01g112290.3.1	glutamate tRNA synthetase (AHRD V3.3 *-* AT5G64050.1)	---	0.0355882	0.200947	0.242953	1.15108	1.15108	0.000175999	0.0131552	0.0159975	1.36866	1.36866
Solyc01g112310.3.1	Chloride channel protein (AHRD V3.3 *** A0A0V0ITC5_SOLCH)	---	0.0321446	0.190221	0.229984	1.23418	1.23418	0.00398872	0.0685157	0.0833192	1.35555	1.35555
Solyc01g112320.3.1	FAR1-related sequence 5 (AHRD V3.3 *** AT4G38180.1)	---						0.0362159	0.209172	0.254366	1.24719	1.24719
Solyc01g112340.3.1	Brefeldin A-inhibited guanine nucleotide-exchange protein (AHRD V3.3 *-* G7KFH4_MEDTR)	---	0.0431045	0.223655	0.270408	1.54514	1.54514
Solyc01g112350.3.1	Brefeldin A-inhibited guanine nucleotide-exchange protein 2 (AHRD V3.3 *** A0A0B2R8L7_GLYSO)	---	0.0132611	0.121464	0.146854	1.28486	1.28486
Solyc01g113620.2.1	Disease resistance protein (TIR-NBS-LRR class) family (AHRD V3.3 *** AT5G36930.4)	---						0.0117185	0.117366	0.142724	1.6706	1.6706
Solyc02g014030.2.1	Kinase, putative (AHRD V3.3 *-* B9SYC3_RICCO)	---	0.00666147	0.0861812	0.104196	2.34496	2.34496	0.00019269	0.0136517	0.0166013	4.29792	4.29792
Solyc02g014090.3.1	Peptidoglycan-binding LysM domain-containing protein (AHRD V3.3 *** AT5G23130.1)	---	0.0196558	0.149614	0.180889	1.46121	1.46121	0.0069591	0.0892926	0.108585	1.57755	1.57755
Solyc02g014130.2.1	Tudor/PWWP/MBT domain-containing protein (AHRD V3.3 *** AT5G23150.3)	---	0.000907519	0.0315371	0.0381296	1.44207	1.44207	0.0357295	0.207781	0.252674	1.22167	1.22167
Solyc02g014150.3.1	Photosystem II stability/assembly factor HCF136 (AHRD V3.3 *** G7JPH8_MEDTR)	---						0.0357155	0.207766	0.252656	1.83527	1.83527
Solyc02g014170.3.1	RING/U-box superfamily protein (AHRD V3.3 --* AT2G38195.1)	---	0.0140177	0.125595	0.151849	1.45766	1.45766	0.0280134	0.183478	0.22312	1.38394	1.38394
Solyc02g014180.1.1	Sacsin (AHRD V3.3 *-* A0A0B0NEN2_GOSAR)	---	0.00339464	0.0625439	0.0756179	1.3193	1.3193	0.00532685	0.0786303	0.095619	1.29487	1.29487
Solyc02g014190.3.1	Protein binding protein, putative (AHRD V3.3 *** B9SMC2_RICCO)	---	0.00164964	0.0431587	0.0521805	1.37314	1.37314	0.00899301	0.102663	0.124844	1.28195	1.28195
Solyc02g014220.3.1	Endoglucanase (AHRD V3.3 *** K4B4M1_SOLLC)	---						0.0377439	0.213297	0.259381	0.682171	-1.46591
Solyc02g014225.1.1	Endoglucanase (AHRD V3.3 *** K4B4M1_SOLLC)	---						0.0395685	0.218658	0.265901	0.72516	-1.37901
Solyc02g014310.3.1	glycine rich protein X55695	ua-3	0.00804115	0.0947642	0.114573	0.729335	-1.37111	0.00493273	0.0759215	0.092325	0.707908	-1.41261
Solyc02g014355.1.1	P-loop containing nucleoside triphosphate hydrolases superfamily protein (AHRD V3.3 *-* AT1G50140.5)	---						0.0477065	0.240095	0.291969	0.739865	-1.3516
Solyc02g014730.3.1	Cytochrome P450 (AHRD V3.3 *** A0A103YA00_CYNCS)	---	0.00504297	0.0762335	0.0921691	0.48519	-2.06105	0.000654607	0.0261368	0.0317839	0.373998	-2.67381
Solyc02g014860.3.1	DnaJ domain-containing protein (AHRD V3.3 *** A0A124SD50_CYNCS)	---						0.0471215	0.238927	0.290549	1.60186	1.60186
Solyc02g014870.3.1	Thioredoxin-like protein 4A (AHRD V3.3 *** A0A151RDS9_CAJCA)	---						0.0256738	0.17563	0.213576	1.31259	1.31259
Solyc02g020980.3.1	4-alpha-glucanotransferase (AHRD V3.3 *** Q6R608_SOLTU)	---	0.0253987	0.168943	0.204259	1.26555	1.26555	0.00183115	0.0454244	0.0552388	1.44456	1.44456
Solyc02g021000.3.1	YGGT family protein-like (AHRD V3.3 *-* Q5JJV4_ORYSJ)	---	0.00282605	0.0572518	0.0692195	2.09415	2.09415	0.00478129	0.0747919	0.0909513	1.94565	1.94565
Solyc02g021050.3.1	BTB/POZ domain protein, putative (DUF177) (AHRD V3.3 *** AT3G19810.2)	---	0.00291815	0.0581685	0.0703279	0.521743	-1.91665	0.0310564	0.193291	0.235053	0.653156	-1.53103
Solyc02g021400.2.1	40S ribosomal protein S28 (AHRD V3.3 *-* W9SEX7_9ROSA)	---	0.00750877	0.0913106	0.110398	0.683084	-1.46395	0.0425042	0.226755	0.275748	0.77624	-1.28826
Solyc02g021475.1.1	Cullin 4 (AHRD V3.3 *-* A9LK40_SOLLC)	---						0.00305491	0.0593181	0.0721343	1.58764	1.58764
Solyc02g021620.3.1	Cation-chloride cotransporter 1 (AHRD V3.3 *** CCC1_ORYSJ)	---	0.0234862	0.162555	0.196535	1.40362	1.40362
Solyc02g021770.1.1	LOW QUALITY:Cytochrome c oxidase subunit 1 (AHRD V3.3 *** K4B525_SOLLC)	---						0.002866	0.0576919	0.0701567	1.34805	1.34805
Solyc02g023990.3.1	NAD(P)-binding Rossmann-fold superfamily protein (AHRD V3.3 *** AT4G20760.2)	---	0.00300795	0.0589212	0.0712378	0.488813	-2.04577
Solyc02g024000.3.1	WPP domain-associated protein (AHRD V3.3 *** WAP_SOLLC)	---	0.00013917	0.0132059	0.0159664	0.43166	-2.31664	0.00182623	0.0453642	0.0551656	0.547689	-1.82585
Solyc02g024050.3.1	Ferredoxin--NADP reductase (AHRD V3.3 *** K4B553_SOLLC)	---						0.0466606	0.237982	0.2894	0.730932	-1.36812
Solyc02g024060.2.1	Leucine-rich repeat receptor-like protein kinase (AHRD V3.3 *-* Q8GY50_ARATH)	---						0.000856348	0.0306937	0.0373253	3.80598	3.80598
Solyc02g024070.3.1	Homeobox leucine-zipper protein (AHRD V3.3 *** Q8H963_ZINVI)	---						0.0356046	0.207399	0.252209	0.646189	-1.54754
Solyc02g030170.3.1	DWARF1/DIMINUTO	dwf1	0.0179748	0.142681	0.172507	1.2573	1.2573	8.9634e-06	0.00375295	0.00456381	1.77441	1.77441
Solyc02g030300.3.1	Serine/threonine-protein kinase (AHRD V3.3 *** U5GTQ6_POPTR)	---						0.00877732	0.101086	0.122927	3.81646	3.81646
Solyc02g030480.3.1	Alcohol dehydrogenase, putative (AHRD V3.3 *** B9R8D9_RICCO)	---	0.00331114	0.0615629	0.0744318	0.22134	-4.51793	0.000541098	0.0234022	0.0284584	0.184486	-5.42046
Solyc02g031920.3.1	Pathogen-related protein (AHRD V3.3 *** A0A151SPD2_CAJCA)	---	0.0104027	0.10776	0.130286	3.31718	3.31718
Solyc02g032200.3.1	Disease resistance protein (TIR-NBS-LRR class) family (AHRD V3.3 *** AT5G36930.3)	---						0.00884701	0.101824	0.123825	1.45193	1.45193
Solyc02g032550.2.1	Apyrase (AHRD V3.3 *** APY_SOLTU)	---	0.000346869	0.0200967	0.0242977	0.450701	-2.21877	0.00101118	0.0337826	0.0410816	0.506863	-1.97292
Solyc02g032560.2.1	Apyrase (AHRD V3.3 *** APY_SOLTU)	---	0.00677425	0.0868865	0.105049	0.617283	-1.62	0.00283929	0.0575616	0.0699982	0.590488	-1.69351
Solyc02g032840.1.1	CDP-diacylglycerol--glycerol-3-phosphate 3-phosphatidyltransferase, putative (AHRD V3.3 --* A0A061FTS5_THECC)	---	4.3012e-05	0.00812073	0.00981827	0.336156	-2.97481	0.000134511	0.0121246	0.0147442	0.508617	-1.96611
Solyc02g032850.3.1	Phytoalexin-deficient 4-1 protein (AHRD V3.3 *** Q2TNK3_SOLTU)	---						0.0160159	0.138749	0.168727	1.75597	1.75597
Solyc02g032860.3.1	5'-adenylylsulfate reductase (AHRD V3.3 *** A0A072V4H5_MEDTR)	---	0.0115325	0.114125	0.137982	2.08421	2.08421	0.0360248	0.208682	0.253769	1.80578	1.80578
Solyc02g032920.3.1	U3 small nucleolar RNA-associated protein 6-like protein (AHRD V3.3 *** W9R9F9_9ROSA)	---	0.0107241	0.109336	0.132191	0.727629	-1.37433	0.0466245	0.237865	0.289257	0.797102	-1.25454
Solyc02g036270.3.1	Disease resistance protein (NBS-LRR class) family (AHRD V3.3 *-* AT5G38350.1)	---						0.00918271	0.103917	0.126369	1.4828	1.4828
Solyc02g036290.3.1	malonyl-CoA decarboxylase family protein (AHRD V3.3 *-* AT4G04320.2)	---	0.0288301	0.180804	0.218599	0.448754	-2.22839	0.0422194	0.225633	0.274383	0.522376	-1.91433
Solyc02g036330.3.1	26S protease regulatory subunit, putative (AHRD V3.3 *** B9RXE9_RICCO)	---	0.0153032	0.131639	0.159156	1.33099	1.33099	0.00288533	0.057802	0.0702906	1.44493	1.44493
Solyc02g037490.1.1	AMP-dependent synthetase and ligase family protein (AHRD V3.3 *** AT5G16340.1)	---	0.034671	0.197448	0.238722	0.00580546	-172.252
Solyc02g037495.1.1	AMP-dependent synthetase and ligase family protein (AHRD V3.3 *** AT5G16340.1)	---	0.011684	0.114946	0.138974	2.13848	2.13848	0.00959315	0.10554	0.128343	2.21446	2.21446
Solyc02g037510.3.1	Cationic amino acid transporter, putative (AHRD V3.3 *** B9SI71_RICCO)	---						0.0119818	0.118826	0.1445	1.51461	1.51461
Solyc02g037530.3.1	auxin response factor 8B	Sl-ARF8B						0.0280985	0.183811	0.223526	0.699668	-1.42925
Solyc02g038750.3.1	transducin family protein / WD-40 repeat family protein (AHRD V3.3 *** AT2G34260.1)	---	0.00150127	0.040781	0.0493057	0.723281	-1.38259
Solyc02g043860.3.1	Insulin-degrading enzyme (AHRD V3.3 *** W9RZP1_9ROSA)	---						0.0178965	0.14652	0.178177	1.18738	1.18738
Solyc02g043950.1.1	LOW QUALITY:BnaC09g16530D protein (AHRD V3.3 --* A0A078E240_BRANA)	---						0.00570114	0.0811621	0.0986979	0.00745498	-134.139
Solyc02g055370.3.1	Transcriptional factor B3 family protein (AHRD V3.3 *-* AT4G31650.2)	---	0.000669573	0.0273105	0.0330194	0.152691	-6.54918
Solyc02g062000.3.1	Zinc finger, FYVE/PHD-type (AHRD V3.3 *** A0A103XCA5_CYNCS)	---	0.0208087	0.153787	0.185934	1.46365	1.46365	0.0237616	0.16907	0.2056	1.43785	1.43785
Solyc02g062020.3.1	ROP GTPases family protein	---						0.0212266	0.16071	0.195432	0.822669	-1.21555
Solyc02g062100.3.1	Senescence/dehydration-associated protein-like protein (AHRD V3.3 *** AT2G17840.1)	---	0.0418082	0.219852	0.265809	1.57636	1.57636
Solyc02g062130.3.1	Ferredoxin--NADP reductase (AHRD V3.3 *** K4B6A3_SOLLC)	---	0.0199001	0.150428	0.181873	233.692	233.692
Solyc02g062140.2.1	Armadillo repeat only (AHRD V3.3 *** W0TQK6_ACAMN)	---	0.0152522	0.131471	0.158954	2.24386	2.24386	0.000937548	0.0324541	0.0394662	2.9953	2.9953
Solyc02g062160.1.1	Chaperone DnaJ-like protein (AHRD V3.3 *-* A0A1C6ZYA6_MEDSA)	---						0.000710879	0.0273651	0.0332776	0.209152	-4.7812
Solyc02g062180.3.1	2-oxoglutarate (2OG) and Fe(II)-dependent oxygenase-like protein (AHRD V3.3 *** A8MRW3_ARATH)	---						0.0310498	0.193291	0.235053	1.18211	1.18211
Solyc02g062240.3.1	Small nuclear ribonucleoprotein (AHRD V3.3 *** G7LBD3_MEDTR)	---	0.00937277	0.102828	0.124323	0.707614	-1.4132	0.00749018	0.0925874	0.112592	0.695601	-1.43761
Solyc02g062370.3.1	Zinc finger CCCH domain-containing protein 44 (AHRD V3.3 *-* W9SN42_9ROSA)	---	0.00534091	0.0782497	0.0946067	1.75522	1.75522	0.0448853	0.233173	0.283552	1.47298	1.47298
Solyc02g062375.1.1	Zinc finger CCCH domain-containing protein 44 (AHRD V3.3 *-* W9SN42_9ROSA)	---	0.000941603	0.0323064	0.0390597	1.75167	1.75167	0.00348109	0.0631312	0.0767713	1.618	1.618
Solyc02g062400.3.1	expression of terpenoids 1	---						0.013926	0.129104	0.156998	7.41611	7.41611
Solyc02g062420.3.1	green ripe-like 2	grrl2	0.0474368	0.235496	0.284724	0.721188	-1.3866
Solyc02g062690.3.1	bHLH transcription factor 012	SlbHLH012	0.0030744	0.0596439	0.0721116	0.34163	-2.92715
Solyc02g062700.3.1	AAA-type ATPase family protein (AHRD V3.3 *** AT2G18330.1)	---						0.0182171	0.147722	0.179638	0.653774	-1.52958
Solyc02g062800.2.1	F-box protein (AHRD V3.3 *** W9SND6_9ROSA)	---	0.0400534	0.214733	0.25962	2.07841	2.07841	0.00609737	0.0838526	0.10197	2.76622	2.76622
Solyc02g062920.3.1	Splicing factor u2af large subunit, putative (AHRD V3.3 *-* B9SGJ4_RICCO)	---						0.0133711	0.126475	0.153801	1.24271	1.24271
Solyc02g062950.3.1	G-box binding	gbf12						0.0225543	0.164531	0.200079	1.51321	1.51321
Solyc02g062960.3.1	Homeobox-leucine zipper family protein (AHRD V3.3 *** B9HET5_POPTR)	---	0.03024	0.184941	0.223601	3.60697	3.60697
Solyc02g062970.3.1	Xaa-Pro aminopeptidase 2	app2	0.00143777	0.0397149	0.0480168	1.49341	1.49341	2.40077e-05	0.00567703	0.00690361	1.86118	1.86118
Solyc02g063010.3.1	BRASSINAZOLE-RESISTANT 1 protein, putative (AHRD V3.3 *** B9SGI1_RICCO)	---	0.0114619	0.114125	0.137982	1.56311	1.56311
Solyc02g063040.3.1	cytochrome P450 family protein (AHRD V3.3 --* AT3G06150.1)	---	0.025764	0.170276	0.20587	1.28414	1.28414	0.0497056	0.245069	0.298018	1.24077	1.24077
Solyc02g063050.3.1	Tripartite motif-containing 29 (AHRD V3.3 *** A0A0B0P7U5_GOSAR)	---	0.0295289	0.182697	0.220888	1.2024	1.2024	0.00403803	0.0689832	0.0838877	1.29349	1.29349
Solyc02g063070.3.1	tft4	tft4						0.00810335	0.0968149	0.117733	1.3207	1.3207
Solyc02g063080.1.1	NAD(P)H-quinone oxidoreductase subunit K, chloroplastic (AHRD V3.3 *-* NDHK_CYCTA)	---						0.0284816	0.185079	0.225067	1.57948	1.57948
Solyc02g063130.3.1	Rad23 UV excision repair protein family (AHRD V3.3 *** AT3G02540.3)	---	0.0264209	0.173056	0.209231	1.2307	1.2307
Solyc02g063150.3.1	RuBP carboxylase small subunit	TOMRBCSD	0.0174272	0.141033	0.170514	0.412388	-2.4249
Solyc02g063160.3.1	alpha/beta-Hydrolases superfamily protein (AHRD V3.3 *** AT5G16120.4)	---						0.0184563	0.14863	0.180743	0.567002	-1.76366
Solyc02g063330.3.1	Kinase family protein (AHRD V3.3 *** B9H386_POPTR)	---	0.0178131	0.142581	0.172385	0.533425	-1.87468	0.00712094	0.0897909	0.109191	0.312171	-3.20338
Solyc02g063410.3.1	hydroxyproline-rich glycoprotein family protein (AHRD V3.3 *** AT5G65660.1)	---	0.0085074	0.0971942	0.117511	0.379583	-2.63447
Solyc02g063430.3.1	bHLH transcription factor 078	SlbHLH078	0.0128812	0.119687	0.144706	0.448867	-2.22783	0.00934663	0.104279	0.126809	0.436916	-2.28877
Solyc02g063450.3.1	DNA-binding protein, putative (duplicated DUF1399) (AHRD V3.3 *** AT2G22660.2)	---						0.00139813	0.0394485	0.0479717	1.67032	1.67032
Solyc02g063490.3.1	Malate dehydrogenase (AHRD V3.3 *** K4B6N4_SOLLC)	---	0.0121765	0.11712	0.141603	1.29155	1.29155
Solyc02g063542.1.1	Squalene monooxygenase (AHRD V3.3 *** ERG1_PANGI)	---	0.00459659	0.0727577	0.0879668	1.41751	1.41751	0.0302252	0.190552	0.231722	1.29654	1.29654
Solyc02g063546.1.1	Squalene monooxygenase (AHRD V3.3 *** ERG1_PANGI)	---	0.000646173	0.0269353	0.0325658	1.48517	1.48517	0.0223364	0.164005	0.19944	1.25995	1.25995
Solyc02g064640.3.1	Adenylyl-sulfate kinase (AHRD V3.3 *** K4B6Q1_SOLLC)	---	0.0307888	0.186461	0.225438	0.649834	-1.53886
Solyc02g064680.3.1	Calcium-transporting ATPase (AHRD V3.3 *** M1BXI4_SOLTU)	---	0.000893751	0.0314396	0.0380117	2.92432	2.92432	0.0345	0.203971	0.24804	1.96318	1.96318
Solyc02g064730.3.1	cyclin-dependent kinase B1-2 (AHRD V3.3 --* AT2G38620.3)	---	0.0279639	0.177636	0.214768	1.28171	1.28171	0.00231813	0.0510999	0.0621404	1.45208	1.45208
Solyc02g064750.3.1	Prolyl 4-hydroxylase alpha subunit, putative (AHRD V3.3 *** B9T4J5_RICCO)	---						0.00578988	0.0819681	0.0996781	1.29111	1.29111
Solyc02g064800.3.1	Transducin/WD-like repeat-protein (AHRD V3.3 *** A0A072W178_MEDTR)	---						0.0455064	0.234312	0.284937	1.23576	1.23576
Solyc02g064955.1.1	glucuronoxylan 4-O-methyltransferase-like protein (DUF579) (AHRD V3.3 *** AT1G71690.1)	---	0.0074355	0.0910849	0.110125	0.459908	-2.17435
Solyc02g065000.1.1	Calcium-binding EF-hand (AHRD V3.3 *** A0A103YH91_CYNCS)	---						0.00176649	0.0444257	0.0540243	0.42146	-2.37271
Solyc02g065050.1.1	Eukaryotic aspartyl protease family protein (AHRD V3.3 *** AT2G39710.1)	---	0.000623023	0.0267838	0.0323826	0.340978	-2.93274	0.00121463	0.0364951	0.0443802	0.424357	-2.35651
Solyc02g065220.3.1	Cytochrome P450 (AHRD V3.3 *** A0A103Y530_CYNCS)	---						0.0480669	0.240771	0.292791	2.14441	2.14441
Solyc02g065280.3.1	Methyl esterase (AHRD V3.3 *** A0A072UEL6_MEDTR)	---						0.0393944	0.218288	0.265451	0.380497	-2.62814
Solyc02g065370.3.1	UDP-N-acetylmuramoyl-L-alanyl-D-glutamate--2, 6-diaminopimelate ligase (AHRD V3.3 *** A0A0B0MSS3_GOSAR)	---	0.00894775	0.100041	0.120953	0.817319	-1.22351
Solyc02g065490.3.1	BEL1-related homeotic protein 22 (AHRD V3.3 *** Q8LLE0_SOLTU)	---	0.00304626	0.0594126	0.0718321	0.307134	-3.25591	0.00302388	0.059076	0.0718399	0.3473	-2.87936
Solyc02g065550.3.1	ACI19	aci19	0.0177645	0.142378	0.172141	3.00073	3.00073
Solyc02g065555.1.1	Calcium uniporter, mitochondrial (AHRD V3.3 *** A0A0B0PJN2_GOSAR)	---	0.00155688	0.0418069	0.0505461	2.40526	2.40526
Solyc02g065600.3.1	Trichome birefringence-like 19 (AHRD V3.3 *** A0A061EH35_THECC)	---	0.000508488	0.0240628	0.0290929	0.513082	-1.94901	0.00868564	0.100644	0.12239	0.699392	-1.42981
Solyc02g065650.1.1	LOW QUALITY:RING/U-box superfamily protein (AHRD V3.3 *-* AT3G02340.2)	---						0.0491876	0.244022	0.296745	1.40213	1.40213
Solyc02g065660.3.1	WPP domain-interacting tail-anchored 1-like protein (AHRD V3.3 *** A0A0B0NVK1_GOSAR)	---	0.00723244	0.089566	0.108289	0.726486	-1.37649
Solyc02g065680.3.1	Amino acid transporter, putative (AHRD V3.3 *** B9T738_RICCO)	---						0.0121207	0.119569	0.145403	1.47656	1.47656
Solyc02g065770.3.1	COBRA protein (AHRD V3.3 *** K4B708_SOLLC)	---	0.0128074	0.119182	0.144096	0.738793	-1.35356
Solyc02g065805.1.1	furry (AHRD V3.3 *** AT5G08060.1)	---						0.00266953	0.0557417	0.0677852	0.576945	-1.73327
Solyc02g066800.2.1	furry (AHRD V3.3 *** AT5G08060.1)	---						0.0472057	0.238994	0.29063	0.647292	-1.5449
Solyc02g066910.3.1	Nucleotide-sugar transporter family protein (AHRD V3.3 *** AT3G17430.2)	---	0.0145485	0.127791	0.154504	0.635012	-1.57477
Solyc02g066950.3.1	Alpha-amylase, putative (AHRD V3.3 *** B9SJF1_RICCO)	---						0.0430722	0.227784	0.276998	1.36411	1.36411
Solyc02g066955.1.1	Alpha-amylase (AHRD V3.3 *-* A0A0A0R208_MORAL)	---						0.0050021	0.0764721	0.0929946	1.58624	1.58624
Solyc02g067040.3.1	DUF1336 family protein (DUF1336) (AHRD V3.3 *** AT3G29180.3)	---						0.00902156	0.102923	0.12516	0.497854	-2.00862
Solyc02g067060.3.1	Hexosyltransferase (AHRD V3.3 *** K4B738_SOLLC)	---	0.0199798	0.150641	0.18213	1.2845	1.2845	0.0165287	0.140962	0.171418	1.2958	1.2958
Solyc02g067120.3.1	DUF1997 family protein (AHRD V3.3 *** G7KKZ0_MEDTR)	---						0.0147642	0.132802	0.161495	1.39896	1.39896
Solyc02g067310.3.1	ZF-HD homeobox protein (AHRD V3.3 *** Q9ARE3_FLABI)	---	0.000336657	0.0199786	0.0241549	0.317661	-3.14801	0.0157411	0.13722	0.166867	0.495114	-2.01974
Solyc02g067420.3.1	Ubiquitin-conjugating enzyme (AHRD V3.3 *** Q5ZFS2_PLAMJ)	---						0.0223901	0.164005	0.19944	1.18534	1.18534
Solyc02g067460.3.1	Mitochondrial outer membrane protein porin (AHRD V3.3 *** A0A1D1XW30_9ARAE)	---						0.0273057	0.181098	0.220226	0.775638	-1.28926
Solyc02g067530.3.1	Prolyl 4-hydroxylase alpha subunit, putative (AHRD V3.3 *** B9RUJ2_RICCO)	---	0.0486443	0.238772	0.288685	1.71242	1.71242
Solyc02g067570.3.1	Paired amphipathic helix SIN3-like protein (AHRD V3.3 *** G7KJX2_MEDTR)	---	0.040271	0.215386	0.26041	1.13466	1.13466	0.0364371	0.209752	0.255071	1.14078	1.14078
Solyc02g067580.3.1	B12D (AHRD V3.3 *** D2XQY6_WOLAR)	---						0.00709559	0.0897198	0.109105	0.574747	-1.7399
Solyc02g067660.3.1	Phytoalexin-deficient 4-1 protein (AHRD V3.3 *** Q2TNK3_SOLTU)	---						0.0114519	0.116229	0.141342	1.32603	1.32603
Solyc02g067670.3.1	Flap endonuclease 1 (AHRD V3.3 *-* A0A0K9NZY8_ZOSMR)	---	0.0315493	0.18853	0.22794	1.19545	1.19545
Solyc02g067680.1.1	RING/U-box superfamily protein (AHRD V3.3 *** AT5G40250.1)	---	0.044882	0.228904	0.276753	2.32476	2.32476
Solyc02g067790.3.1	High affinity nitrate transporter (AHRD V3.3 *** A0A0G2UMZ8_9ROSA)	---	0.0197004	0.149725	0.181023	395.734	395.734
Solyc02g067830.3.1	Protein kinase (AHRD V3.3 *** Q02494_MAIZE)	---	0.0344656	0.196818	0.23796	0.645211	-1.54988	0.0070708	0.089593	0.10895	0.508766	-1.96554
Solyc02g067840.3.1	Sucrase/ferredoxin-like family protein (AHRD V3.3 *** AT5G40510.1)	---	5.42784e-07	0.000523179	0.000632543	1.34258	1.34258	3.06965e-08	6.3893e-05	7.76976e-05	1.45164	1.45164
Solyc02g067890.3.1	S-adenosyl-L-methionine-dependent methyltransferases superfamily protein (AHRD V3.3 *** AT5G14430.1)	---	0.0102972	0.107501	0.129972	0.664032	-1.50595	0.0469137	0.238622	0.290179	0.747367	-1.33803
Solyc02g067900.3.1	Transcription factor GTE1 (AHRD V3.3 *** A0A0B2NX09_GLYSO)	---	0.0472367	0.235108	0.284255	1.28149	1.28149
Solyc02g067925.1.1	Alpha/beta-Hydrolases superfamily protein (AHRD V3.3 *** A0A061ED84_THECC)	---	0.0356731	0.201018	0.243038	1.35947	1.35947
Solyc02g068190.1.1	RNA helicase DEAD6	SlDEAD6						0.020472	0.157214	0.191181	1.88157	1.88157
Solyc02g068220.1.1	UDP-glycosyltransferase (AHRD V3.3 *-* A0A067XVF0_CICAR)	---	0.0466926	0.23385	0.282733	0.00301725	-331.428	0.0466926	0.238012	0.289437	0.00301725	-331.428
Solyc02g068270.3.1	Dimethylaniline monooxygenase [N-oxide-forming] 1 (AHRD V3.3 *** A0A1D1Y4W4_9ARAE)	---	0.0106236	0.10877	0.131507	0.431423	-2.31791	0.0367684	0.210926	0.256498	0.595156	-1.68023
Solyc02g068280.3.1	subtilisin-like protein	AJ270956	0.0214439	0.156586	0.189319	0.617864	-1.61848	0.0326711	0.198689	0.241618	0.680576	-1.46934
Solyc02g068380.3.1	allantoate amidohydrolase (AHRD V3.3 *** AT4G20070.1)	---						0.00188772	0.0462605	0.0562555	0.566699	-1.7646
Solyc02g068400.3.1	Pectin lyase-like superfamily protein (AHRD V3.3 *** AT4G20050.5)	---						0.0232163	0.167216	0.203345	0.480402	-2.08159
Solyc02g068430.3.1	Choline-phosphate cytidylyltransferase (AHRD V3.3 *** G7INF3_MEDTR)	---	0.0115256	0.114125	0.137982	1.59612	1.59612
Solyc02g068460.1.1	LOW QUALITY:VQ motif-containing protein, putative (AHRD V3.3 *** A0A061DVP3_THECC)	---	0.0147141	0.128626	0.155513	2.59825	2.59825
Solyc02g068530.3.1	N-acetylglucosamine-1-phosphate uridylyltransferase 1 (AHRD V3.3 *** AT1G31070.2)	---	0.00559876	0.0791514	0.095697	0.620921	-1.61051
Solyc02g068560.3.1	CHD3-type chromatin-remodeling factor PICKLE (AHRD V3.3 *** A0A142CD29_9LAMI)	---	0.0190138	0.14674	0.177414	1.25129	1.25129
Solyc02g068600.3.1	Ankyrin repeat-containing protein (AHRD V3.3 *-* A0A103XBI3_CYNCS)	---	0.0313322	0.188196	0.227536	302.71	302.71	0.0281998	0.184102	0.223879	312.344	312.344
Solyc02g068670.2.1	Ankyrin repeat family protein (AHRD V3.3 *** B9ICR0_POPTR)	---	0.0427762	0.222365	0.268848	5.99797	5.99797	0.0322261	0.196837	0.239366	10.6514	10.6514
Solyc02g068830.2.1	Non-specific serine/threonine protein kinase (AHRD V3.3 *** M1ANR5_SOLTU)	---	0.0475459	0.235773	0.285059	0.494942	-2.02044
Solyc02g068877.1.1	Phosphate-responsive 1 family protein (AHRD V3.3 *** B9ICP1_POPTR)	---						0.0173813	0.143996	0.175107	0.442334	-2.26073
Solyc02g068920.3.1	lecithine cholesterol acyltransferase	AF465780						0.00639022	0.0853029	0.103733	1.40824	1.40824
Solyc02g068930.3.1	Cytochrome c6 (AHRD V3.3 *** D7MKY9_ARALL)	---						0.0302551	0.190552	0.231722	0.487084	-2.05303
Solyc02g069000.1.1	LOW QUALITY:Zinc finger family protein (AHRD V3.3 --* B9HQP7_POPTR)	---	0.0018304	0.0455455	0.0550661	51.8607	51.8607
Solyc02g069010.3.1	Inositol monophosphatase family protein (AHRD V3.3 *** U5FXE5_POPTR)	---	0.0447235	0.228565	0.276343	0.788456	-1.2683
Solyc02g069120.3.1	Zinc finger ZPR1 protein (AHRD V3.3 *** A0A191VKH4_SOLTU)	---						0.0317242	0.195411	0.237631	0.516139	-1.93746
Solyc02g069130.3.1	FKBP-like peptidyl-prolyl cis-trans isomerase family protein (AHRD V3.3 *** AT4G19830.1)	---	0.0492279	0.240632	0.290933	0.624112	-1.60228
Solyc02g069150.3.1	Vesicle-associated membrane protein, putative (AHRD V3.3 *** B9SVX6_RICCO)	---						0.0347162	0.204605	0.248812	1.10959	1.10959
Solyc02g069160.3.1	RNA-binding (RRM/RBD/RNP motifs) family protein (AHRD V3.3 *-* AT1G60000.1)	---						0.0202546	0.156137	0.189872	1.23386	1.23386
Solyc02g069200.3.1	iron-regulated transporter 1	irt1						0.0163707	0.140404	0.170739	2.52135	2.52135
Solyc02g069230.3.1	RING/U-box superfamily protein (AHRD V3.3 *** AT4G19670.7)	---						0.040365	0.220753	0.268449	0.789441	-1.26672
Solyc02g069250.3.1	Cinnamyl alcohol dehydrogenase (AHRD V3.3 *** A0A1B0YY99_DAUCA)	---						4.72186e-05	0.00754172	0.00917118	6.51258	6.51258
Solyc02g069260.3.1	Argonaute2a	SlAGO2a	0.000450472	0.0228134	0.0275822	2.33415	2.33415	0.00204761	0.0477986	0.058126	2.08275	2.08275
Solyc02g069290.3.1	Transducin/WD40 repeat-like superfamily protein, putative (AHRD V3.3 *** A0A061GC79_THECC)	---	0.000793459	0.0301477	0.0364497	0.651032	-1.53602
Solyc02g069310.3.1	NIM1-like protein 1	nml1	0.000305831	0.0190519	0.0230345	2.5058	2.5058
Solyc02g069500.1.1	Pentatricopeptide repeat-containing protein (AHRD V3.3 *** A0A103XQS1_CYNCS)	---	0.0256879	0.17008	0.205633	0.474436	-2.10777
Solyc02g069580.3.1	UDP-glucose 4-epimerase, putative (AHRD V3.3 *** B9SV82_RICCO)	---						0.00429824	0.0710185	0.0863627	1.30747	1.30747
Solyc02g069660.3.1	Vacuolar protein sorting-associated protein 54 (AHRD V3.3 *-* A0A118JS09_CYNCS)	---						0.0476719	0.240095	0.291969	1.33174	1.33174
Solyc02g069720.3.1	Zinc finger protein LSD1 (AHRD V3.3 *** F8RP38_PEA)	---	0.00169077	0.0435505	0.0526542	1.65191	1.65191
Solyc02g069770.3.1	WD40-repeat domain-contaning protein	---	0.0118836	0.115701	0.139886	0.72475	-1.37979	0.00344275	0.0627484	0.0763057	0.674192	-1.48326
Solyc02g069820.3.1	kxDL motif protein (AHRD V3.3 *** AT3G29130.2)	---	0.0108253	0.109869	0.132836	0.824975	-1.21216
Solyc02g069830.3.1	Homeobox leucine-zipper protein (AHRD V3.3 *** Q8H963_ZINVI)	---						0.0450727	0.233684	0.284174	0.74097	-1.34958
Solyc02g069910.2.1	LOW QUALITY:BnaC07g36860D protein (AHRD V3.3 -** A0A078DYT9_BRANA)	---						0.018619	0.14928	0.181534	0.429685	-2.32729
Solyc02g069965.1.1	Kinase, putative (AHRD V3.3 *** B9SB26_RICCO)	---	0.043186	0.223923	0.270732	0.639742	-1.56313	0.01523	0.134355	0.163383	0.593447	-1.68507
Solyc02g070080.3.1	2-oxoglutarate (2OG) and Fe(II)-dependent oxygenase superfamily protein (AHRD V3.3 *** AT4G10500.1)	---	0.00119143	0.0358873	0.0433891	0.36484	-2.74093
Solyc02g070090.1.1	FAD-binding Berberine family protein (AHRD V3.3 *** A0A061G7Z5_THECC)	---						0.00513896	0.0774306	0.0941602	0.461647	-2.16616
Solyc02g070280.3.1	Cationic amino acid transporter, putative (AHRD V3.3 *** B9SKU5_RICCO)	---						0.0485312	0.241899	0.294163	0.433043	-2.30924
Solyc02g070290.3.1	Cation-chloride cotransporter 1 (AHRD V3.3 *** CCC1_ARATH)	---	0.0129393	0.120044	0.145138	1.1692	1.1692
Solyc02g070330.3.1	40S ribosomal protein S4 (AHRD V3.3 *-* RS4_SOLTU)	---	0.0393599	0.212822	0.257309	0.87663	-1.14073	0.034789	0.204665	0.248885	0.873034	-1.14543
Solyc02g070410.2.1	Disease resistance protein, putative (AHRD V3.3 *-* Q6L432_SOLDE)	---	0.0414975	0.219076	0.264871	1.32945	1.32945
Solyc02g070440.3.1	Katanin p60 ATPase-containing subunit, putative (AHRD V3.3 *** B9S114_RICCO)	---	0.0238597	0.163756	0.197987	1.46651	1.46651	0.0114965	0.116423	0.141577	1.55809	1.55809
Solyc02g070540.3.1	carbohydrate binding domain-containing protein	---						0.00398735	0.0685157	0.0833192	0.506306	-1.97509
Solyc02g070550.3.1	RNA-binding protein (AHRD V3.3 *** AT5G46250.1)	---	0.0106755	0.108979	0.13176	1.40891	1.40891	0.00238199	0.0520663	0.0633157	1.53193	1.53193
Solyc02g070630.3.1	60S ribosomal protein L18a, putative (AHRD V3.3 *-* B9S129_RICCO)	---	0.0248328	0.167243	0.202203	1.33491	1.33491	0.00302299	0.059076	0.0718399	1.49545	1.49545
Solyc02g070640.3.1	60S ribosomal protein L18a (AHRD V3.3 *** Q3HRW8_SOLTU)	---	0.0215285	0.156953	0.189762	0.747749	-1.33735	0.0436758	0.229178	0.278694	0.780141	-1.28182
Solyc02g070650.2.1	60S ribosomal protein L18a (AHRD V3.3 *** Q3HRW8_SOLTU)	---	0.0165913	0.137054	0.165703	0.832754	-1.20084
Solyc02g070670.3.1	urease accessory protein G (AHRD V3.3 *** AT2G34470.2)	---	0.00122469	0.0364103	0.0440214	2.28589	2.28589	0.00305908	0.0593181	0.0721343	2.08187	2.08187
Solyc02g070760.3.1	NAD(P)-binding Rossmann-fold superfamily protein (AHRD V3.3 *** A0A061GF24_THECC)	---	0.0355011	0.200725	0.242684	0.513467	-1.94755
Solyc02g070790.3.1	3-oxoacyl-[acyl-carrier-protein] synthase (AHRD V3.3 *** A0A0V0IG10_SOLCH)	---	0.0124738	0.117875	0.142515	0.544797	-1.83555	0.00535897	0.078865	0.0959045	0.462752	-2.16099
Solyc02g070950.1.1	Chlorophyll a-b binding protein, chloroplastic (AHRD V3.3 *** Q41422_SOLTU)	---						0.0353563	0.206733	0.2514	2.57897	2.57897
Solyc02g071070.3.1	Cation/H(+) antiporter (AHRD V3.3 *** A0A0K9NMD6_ZOSMR)	---	0.0458269	0.231457	0.27984	1.91094	1.91094
Solyc02g071110.3.1	Purine permease (AHRD V3.3 *** A0A072UW47_MEDTR)	---	0.0009323	0.0321543	0.0388757	0.179522	-5.57034
Solyc02g071120.3.1	protein REDUCED WALL ACETYLATION-like	---	0.0105621	0.108566	0.13126	0.64353	-1.55393	0.00461321	0.0730397	0.0888206	0.594946	-1.68082
Solyc02g071160.3.1	S-adenosyl-L-methionine-dependent methyltransferases superfamily protein (AHRD V3.3 *** AT1G29790.2)	---	0.00689481	0.0882138	0.106654	0.632773	-1.58035	0.0217507	0.161918	0.196902	0.697287	-1.43413
Solyc02g071220.3.1	type-A response regulator2	SlRRA2						0.000775459	0.0288154	0.0350413	0.425169	-2.352
Solyc02g071250.3.1	CTD small phosphatase-like protein 2 (AHRD V3.3 *** A0A061GEH1_THECC)	---	0.00045113	0.0228134	0.0275822	1.64692	1.64692	0.000773557	0.028809	0.0350335	1.5975	1.5975
Solyc02g071280.3.1	16S rRNA processing protein RimM family (AHRD V3.3 *** AT5G46420.1)	---	0.00123546	0.0365018	0.0441321	0.626545	-1.59605
Solyc02g071380.2.1	2-oxoglutarate (2OG) and Fe(II)-dependent oxygenase superfamily protein (AHRD V3.3 *** AT1G17010.1)	---						0.00634944	0.0851664	0.103567	166.284	166.284
Solyc02g071450.3.1	2-oxoglutarate (2OG) and Fe(II)-dependent oxygenase superfamily protein (AHRD V3.3 *** AT4G25300.1)	---	9.99933e-05	0.0116454	0.0140797	0.600078	-1.66645	0.0125389	0.121894	0.14823	0.804626	-1.24281
Solyc02g071510.3.1	Transcription factor GTE12-like protein (AHRD V3.3 *** A0A0B0PNT5_GOSAR)	---	0.00694681	0.0885948	0.107114	1.39256	1.39256
Solyc02g071580.3.1	Subtilisin-like protease (AHRD V3.3 *** W9RLB7_9ROSA)	---						0.00705607	0.0894686	0.108799	3.07684	3.07684
Solyc02g071597.1.1	trehalose-6-phosphate synthase (AHRD V3.3 *-* AT1G78580.4)	---						0.0254643	0.174964	0.212766	5.26744	5.26744
Solyc02g071610.3.1	GDSL-lipase protein (AHRD V3.3 *** Q08ET5_CAPAN)	---	0.0367565	0.20491	0.247744	2.07509	2.07509	0.000657929	0.0261524	0.0318029	3.61998	3.61998
Solyc02g071640.2.1	Lipase, GDSL (AHRD V3.3 *-* A0A103XTV4_CYNCS)	---	0.0374664	0.207036	0.250314	1.64786	1.64786	0.0019192	0.0466966	0.0567858	2.34514	2.34514
Solyc02g071740.3.1	MAP kinase kinase kinase 16	SlMAPKKK16	0.0391315	0.211962	0.25627	1.53053	1.53053
Solyc02g071780.3.1	MACPF domain protein (AHRD V3.3 *** G7ILM1_MEDTR)	---	0.0110373	0.111185	0.134427	1.64281	1.64281
Solyc02g071800.3.1	Receptor-like protein kinase (AHRD V3.3 *** B9I1R1_POPTR)	---	0.00132055	0.0377658	0.0456603	2.77408	2.77408
Solyc02g071880.3.1	Receptor-like protein kinase (AHRD V3.3 *** B9I1R1_POPTR)	---	0.00177311	0.0446662	0.054003	0.641482	-1.55889
Solyc02g071900.3.1	Seipin (AHRD V3.3 *** A0A151RDH9_CAJCA)	---						0.0314967	0.194536	0.236567	1.48619	1.48619
Solyc02g071990.3.1	Brassinazole-resistant 1 protein (AHRD V3.3 *** A0A059CDQ1_EUCGR)	---	0.0455569	0.230401	0.278564	1.42867	1.42867
Solyc02g072000.3.1	SolycHsfA4c	SolycHsfA4c	0.00628234	0.083675	0.101166	1.79403	1.79403	0.00653302	0.0855779	0.104068	1.78753	1.78753
Solyc02g072030.1.1	LOW QUALITY:ovate family protein 5	SlOFP5						0.0404533	0.220928	0.268661	0.422417	-2.36733
Solyc02g072080.1.1	U-box domain-containing protein 17 (AHRD V3.3 *** A0A0B2ST26_GLYSO)	---	0.00569358	0.079901	0.0966032	1.69764	1.69764
Solyc02g072130.3.1	Protein transport protein Sec61 subunit alpha (AHRD V3.3 *** A0A0B2SPC7_GLYSO)	---	0.0146769	0.128361	0.155193	1.31121	1.31121
Solyc02g072140.1.1	LOW QUALITY:UNE1-like protein (AHRD V3.3 *** G7L787_MEDTR)	---						0.028321	0.184477	0.224335	0.477996	-2.09207
Solyc02g072150.3.1	Trehalose-6-phosphate synthase, putative (AHRD V3.3 *** B9S8D6_RICCO)	---	1.60854e-05	0.00484184	0.00585396	4.13272	4.13272	0.00511263	0.0772374	0.0939252	2.30324	2.30324
Solyc02g072160.3.1	NAD(P)-binding Rossmann-fold superfamily protein (AHRD V3.3 *** AT4G18810.1)	---	0.0473773	0.235478	0.284702	0.641171	-1.55965
Solyc02g072310.3.1	Leucine-rich repeat protein kinase family protein (AHRD V3.3 *** AT5G45780.1)	---						0.0167602	0.141767	0.172397	0.743884	-1.34429
Solyc02g072393.1.1	Receptor-kinase, putative (AHRD V3.3 *** B9RVA8_RICCO)	---						0.00742674	0.0920494	0.111938	0.517276	-1.93321
Solyc02g072520.3.1	Receptor kinase, putative (AHRD V3.3 *** A0A061GFM9_THECC)	---						0.00325526	0.061442	0.0747171	1.57568	1.57568
Solyc02g072530.2.1	Non-specific serine/threonine protein kinase (AHRD V3.3 *** A0A0V0IL28_SOLCH)	---	0.0252469	0.168624	0.203872	1.43306	1.43306
Solyc02g075630.2.1	UPF0183 protein (AHRD V3.3 *-* A0A0B2RUE4_GLYSO)	---	0.0126585	0.118298	0.143026	1.57598	1.57598	0.0217877	0.161989	0.196988	1.50759	1.50759
Solyc02g076660.3.1	Receptor protein kinase, putative (AHRD V3.3 *** B9T7R3_RICCO)	---	0.0423385	0.221031	0.267235	2.07279	2.07279
Solyc02g076670.3.1	MYB-like transcription factor family protein (AHRD V3.3 *** A0A072TT31_MEDTR)	---	0.0185398	0.144731	0.174985	2.59979	2.59979
Solyc02g076680.3.1	DUF688 family protein (AHRD V3.3 *** G7ZXK0_MEDTR)	---						0.0244534	0.171263	0.208266	0.379451	-2.63539
Solyc02g076690.3.1	Cysteine protease (AHRD V3.3 *** Q7XYU8_ANTAD)	---	0.000682593	0.0275743	0.0333383	0.252888	-3.95432
Solyc02g076760.3.1	Phosphoribosylanthranilate isomerase (AHRD V3.3 *** F1BPW4_SOLPN)	---	0.0301593	0.184725	0.22334	1.34522	1.34522
Solyc02g076850.2.1	Dof zinc finger protein4	SlDof4	3.8079e-05	0.00779373	0.00942291	2.11169	2.11169	0.0278347	0.183076	0.222631	1.38983	1.38983
Solyc02g076890.1.1	LOW QUALITY:DUF538 family protein (Protein of unknown function, DUF538) (AHRD V3.3 *** AT4G24130.1)	---						0.00590706	0.082665	0.100526	0.530024	-1.88671
Solyc02g076930.2.1	U-box domain-containing 7-like protein (AHRD V3.3 *** A0A0B0P2C2_GOSAR)	---	0.0262406	0.172431	0.208475	2.4805	2.4805
Solyc02g077040.4.1	phytophthora-inhibited protease 1	pip1						0.0124331	0.121124	0.147294	9.20625	9.20625
Solyc02g077080.3.1	Trichome birefringence-like protein (AHRD V3.3 *** G7IKB9_MEDTR)	---	0.00120904	0.0361798	0.0437427	0.41877	-2.38794	0.0383138	0.214627	0.261	0.619809	-1.6134
Solyc02g077100.3.1	Alpha/beta-Hydrolases superfamily protein (AHRD V3.3 *** A0A061GF41_THECC)	---	7.73771e-05	0.0107245	0.0129663	0.556965	-1.79545
Solyc02g077110.3.1	alpha/beta-Hydrolases superfamily protein (AHRD V3.3 *** AT4G18550.2)	---						0.0397266	0.21927	0.266645	0.44915	-2.22643
Solyc02g077220.3.1	GDSL esterase/lipase (AHRD V3.3 *** A0A0B2PL48_GLYSO)	---						0.0494136	0.244526	0.297358	0.777065	-1.28689
Solyc02g077260.3.1	SUN-like protein5	SlSUN5	0.0248742	0.167293	0.202264	0.653072	-1.53122
Solyc02g077280.3.1	GTP-binding protein Era-like protein (AHRD V3.3 *** AT5G66470.2)	---	0.0195886	0.149227	0.180421	0.50119	-1.99525
Solyc02g077470.3.1	Optic atrophy 3 protein (OPA3) (AHRD V3.3 *** AT1G28510.1)	---	0.0295997	0.182833	0.221052	1.94037	1.94037
Solyc02g077630.3.1	Receptor-like protein kinase HSL1 (AHRD V3.3 *** HSL1_ARATH)	---	0.00658726	0.0857046	0.10362	0.529711	-1.88782	0.00148584	0.0403794	0.0491037	0.403749	-2.47678
Solyc02g077660.3.1	Homeobox protein, putative (AHRD V3.3 *** B9RB95_RICCO)	---	0.00171049	0.0436289	0.0527489	1.30357	1.30357	0.0347226	0.204605	0.248812	1.1767	1.1767
Solyc02g077680.3.1	Alpha-1,4 glucan phosphorylase (AHRD V3.3 *** K4B8Z3_SOLLC)	---	0.00176913	0.0446337	0.0539638	0.665417	-1.50282
Solyc02g077710.1.1	LOW QUALITY:ROX1 homologue (AHRD V3.3 *** I7GSE9_TOBAC)	---						0.00320992	0.0609451	0.0741128	0.449575	-2.22432
Solyc02g077750.3.1	Dehydration-induced 19 (AHRD V3.3 *** A0A0B0N551_GOSAR)	---	0.0287056	0.180407	0.218119	1.58923	1.58923	0.0104944	0.110626	0.134528	1.74749	1.74749
Solyc02g077780.3.1	MACPF domain-containing protein (AHRD V3.3 *** A0A0B2S5Z8_GLYSO)	---	0.014133	0.126006	0.152346	1.6174	1.6174	0.0244739	0.171263	0.208266	1.57793	1.57793
Solyc02g077850.3.1	Leucine-rich repeat receptor-like protein kinase (AHRD V3.3 *** A0A0K9NYE0_ZOSMR)	---						0.0142574	0.130517	0.158716	1.53598	1.53598
Solyc02g077900.3.1	peroxisomal leader peptide-processing protease	---	0.000305136	0.0190519	0.0230345	1.53921	1.53921	0.0281128	0.183811	0.223526	1.2559	1.2559
Solyc02g077910.3.1	Mitochondrial carrier protein, expressed (AHRD V3.3 *** A0A0K9PZC5_ZOSMR)	---	0.0218487	0.158233	0.191309	0.532202	-1.87898
Solyc02g077950.2.1	Dof zinc finger protein5	SlDof5	0.00521632	0.0774281	0.0936134	0.486895	-2.05383
Solyc02g078040.3.1	Pollen Ole e 1 allergen and extensin family protein (AHRD V3.3 *** AT2G34700.1)	---						0.0240046	0.169709	0.206377	0.480552	-2.08094
Solyc02g078130.3.1	bHLH transcription factor 079	SlbHLH079						0.0309941	0.193291	0.235053	5.12475	5.12475
Solyc02g078180.3.1	DUF616 family protein (AHRD V3.3 *** G7IPT3_MEDTR)	---	0.0291708	0.181895	0.219918	1.27543	1.27543
Solyc02g078220.1.1	LOW QUALITY:TSA: Wollemia nobilis Ref_Wollemi_Transcript_14910_3291 transcribed RNA sequence (AHRD V3.3 *** A0A0C9RSM4_9SPER)	---	0.0472431	0.235108	0.284255	1.45483	1.45483
Solyc02g078250.3.1	CASP-like protein (AHRD V3.3 *** K4B950_SOLLC)	---	6.50633e-07	0.000595777	0.000720316	0.364415	-2.74413	7.93444e-08	0.00014447	0.000175684	0.29352	-3.40692
Solyc02g078260.3.1	RNA polymerase II subunit 2	rpb2	0.00297804	0.0588442	0.0711448	1.40873	1.40873	0.000199898	0.0138394	0.0168295	1.6106	1.6106
Solyc02g078360.3.1	Glutaredoxin (AHRD V3.3 *** A0A124SB49_CYNCS)	---	0.0237571	0.163725	0.197949	1.24496	1.24496
Solyc02g078390.3.1	DNA mismatch repair protein MutS2 (AHRD V3.3 *** G7ZZ93_MEDTR)	---	0.00016062	0.0144583	0.0174806	1.93056	1.93056	5.6386e-06	0.00285438	0.0034711	2.52422	2.52422
Solyc02g078400.3.1	allantoinase (AHRD V3.3 *** AT4G04955.1)	---	0.0326218	0.191852	0.231956	3.41258	3.41258
Solyc02g078410.1.1	Thioesterase family protein (AHRD V3.3 *** D7KCZ7_ARALL)	---						0.021292	0.16071	0.195432	1.72842	1.72842
Solyc02g078450.3.1	Tetraspanin family protein (AHRD V3.3 *** AT2G20740.1)	---						0.00412402	0.0697291	0.0847947	2.11884	2.11884
Solyc02g078490.3.1	TSA: Wollemia nobilis Ref_Wollemi_Transcript_5456_2539 transcribed RNA sequence (AHRD V3.3 --* A0A0C9RPH5_9SPER)	---	0.000553896	0.025117	0.0303674	3.18817	3.18817
Solyc02g078500.2.1	Stem-specific protein TSJT1, putative (AHRD V3.3 *** B9RZ68_RICCO)	---	0.000216786	0.0162048	0.0195922	4.50004	4.50004
Solyc02g078550.3.1	RNA polymerase II C-terminal domain phosphatase-like protein (AHRD V3.3 *** A0A0K9PYY1_ZOSMR)	---	0.000312241	0.0193841	0.0234361	1.6126	1.6126	0.0160806	0.138963	0.168987	1.32287	1.32287
Solyc02g078560.3.1	Wings apart-like protein like (AHRD V3.3 *** A0A0B2PLL7_GLYSO)	---	0.00739042	0.0908975	0.109898	1.26768	1.26768
Solyc02g078570.3.1	Epoxide hydrolase (AHRD V3.3 *** I3SWK6_MEDTR)	---						0.00180108	0.0449233	0.0546294	0.469078	-2.13184
Solyc02g078670.3.1	COP1-interacting protein, putative (AHRD V3.3 *** A0A072VAF6_MEDTR)	---	1.12456e-05	0.00418852	0.00506407	0.512275	-1.95208	3.96648e-05	0.00689678	0.00838689	0.568164	-1.76006
Solyc02g078720.3.1	Multidrug resistance 3 (AHRD V3.3 *** A0A0B0MAA3_GOSAR)	---						0.00298889	0.0587373	0.071428	0.216997	-4.60836
Solyc02g078810.3.1	Bromodomain 4, putative (AHRD V3.3 *** A0A061GG17_THECC)	---	0.032888	0.192166	0.232336	1.94024	1.94024	0.0151726	0.134173	0.163163	2.18731	2.18731
Solyc02g078880.3.1	RNA helicase DEAD8	SlDEAD8	0.0308635	0.186666	0.225687	1.53069	1.53069
Solyc02g078890.1.1	LOW QUALITY:F-box associated ubiquitination effector family protein (AHRD V3.3 --* AT3G23685.1)	---	0.00715413	0.0894402	0.108137	4.08289	4.08289	0.0183148	0.148276	0.180313	3.90849	3.90849
Solyc02g078900.3.1	Internal alternative NAD(P)H-ubiquinone oxidoreductase A1, mitochondrial (AHRD V3.3 *** A0A199VZH3_ANACO)	---	0.000869835	0.031174	0.0376906	2.46904	2.46904	0.00292946	0.058231	0.0708123	2.28162	2.28162
Solyc02g078960.3.1	Organic solute transporter ostalpha protein (AHRD V3.3 *** G7ILE3_MEDTR)	---						0.0138248	0.12869	0.156495	1.51472	1.51472
Solyc02g079010.3.1	Cotton fiber expressed protein (AHRD V3.3 *** A0A109Y892_GOSBA)	---						0.0281335	0.183811	0.223526	0.603887	-1.65594
Solyc02g079025.1.1	B3 domain-containing protein (AHRD V3.3 *-* A0A0B2PLR3_GLYSO)	---	0.0281235	0.178278	0.215545	1.42826	1.42826	0.0305687	0.191728	0.233152	1.42033	1.42033
Solyc02g079040.3.1	Calmodulin-binding protein (AHRD V3.3 *** A0A072V4D6_MEDTR)	---	0.000785396	0.0300455	0.0363261	1.94691	1.94691	0.029903	0.190068	0.231134	1.48964	1.48964
Solyc02g079050.3.1	Anaphase-promoting complex subunit 4 (AHRD V3.3 *** A0A151T237_CAJCA)	---	0.0351404	0.199242	0.240891	0.672433	-1.48714
Solyc02g079170.3.1	External alternative NAD(P)H-ubiquinone oxidoreductase B2, mitochondrial (AHRD V3.3 *** NDB2_ARATH)	---	0.0366501	0.204634	0.24741	2.1112	2.1112
Solyc02g079200.1.1	LOW QUALITY:Armadillo/beta-catenin repeat family protein (AHRD V3.3 *** B9H214_POPTR)	---						0.00210453	0.048383	0.0588366	0.534087	-1.87236
Solyc02g079220.3.1	Sugar transporter protein 1	ht1	0.00109172	0.0342941	0.0414628	2.41987	2.41987
Solyc02g079230.3.1	Vesicle-associated 4-2-like protein (AHRD V3.3 *** A0A0B0MUH3_GOSAR)	---	0.0317221	0.188929	0.228423	1.61226	1.61226
Solyc02g079240.1.1	LOW QUALITY:Wound-responsive family protein (AHRD V3.3 --* AT4G10265.1)	---	8.91409e-05	0.0109044	0.0131838	3.44467	3.44467	0.00230094	0.0507825	0.0617545	2.16677	2.16677
Solyc02g079300.3.1	Transcription factor jumonji (JmjC) domain protein (AHRD V3.3 *** A0A072V3U7_MEDTR)	---	0.030401	0.185462	0.224231	1.33838	1.33838
Solyc02g079410.2.1	Adenine nucleotide alpha hydrolases-like superfamily protein (AHRD V3.3 *** AT1G11360.4)	---	0.0196445	0.14959	0.18086	1.45224	1.45224
Solyc02g079415.1.1	S-adenosyl-L-methionine-dependent methyltransferases superfamily protein (AHRD V3.3 *** AT4G26600.1)	---	0.0105758	0.108566	0.13126	0.492841	-2.02905	0.00170787	0.0436372	0.0530654	0.391251	-2.55591
Solyc02g079460.1.1	FAD-binding Berberine family protein (AHRD V3.3 *** AT4G20860.1)	---						0.018649	0.149291	0.181547	0.444253	-2.25097
Solyc02g079570.3.1	Serine/threonine-protein kinase (AHRD V3.3 *** A0A0V0IWF8_SOLCH)	---	0.00397777	0.0675721	0.0816972	2.23219	2.23219
Solyc02g079590.3.1	Serine/threonine-protein kinase (AHRD V3.3 *** M1A226_SOLTU)	---	0.00438812	0.0708043	0.085605	1.74616	1.74616	0.0479565	0.240389	0.292328	1.45094	1.45094
Solyc02g079600.3.1	Receptor-like protein kinase (AHRD V3.3 *** A0A061EYK6_THECC)	---						0.00553548	0.0799286	0.0971979	4.68728	4.68728
Solyc02g079640.3.1	Serine/threonine-protein kinase (AHRD V3.3 *** M1B363_SOLTU)	---	0.00281795	0.0572518	0.0692195	0.473305	-2.1128	0.0200516	0.155295	0.188848	0.623516	-1.60381
Solyc02g079780.1.1	LOW QUALITY:DNA-binding bromodomain-containing protein (AHRD V3.3 --* AT1G58025.2)	---						0.0472231	0.238994	0.29063	0.699479	-1.42963
Solyc02g079790.3.1	transmembrane protein, putative (Protein of unknown function, DUF538) (AHRD V3.3 *** AT3G07470.3)	---	0.000353286	0.0200967	0.0242977	0.365483	-2.7361	0.000385118	0.0193708	0.023556	0.271574	-3.68224
Solyc02g079870.3.1	multimeric translocon complex in the outer envelope membrane 132 (AHRD V3.3 --* AT2G16640.3)	---						0.00668287	0.0867771	0.105526	0.539326	-1.85416
Solyc02g079920.3.1	C2H2-like zinc finger protein (AHRD V3.3 *** G7JF39_MEDTR)	---						0.0294466	0.18879	0.22958	0.570163	-1.75388
Solyc02g080160.3.1	Xyloglucan endotransglucosylase/hydrolase (AHRD V3.3 *** K4B9N7_SOLLC)	---						0.0477937	0.240095	0.291969	0.315336	-3.17122
Solyc02g080190.3.1	Nuclear transport factor 2-like protein (AHRD V3.3 *** A0A0B0NHI4_GOSAR)	---	0.0225465	0.160004	0.193451	1.60267	1.60267
Solyc02g080200.3.1	Pectinesterase (AHRD V3.3 *** K4B9P2_SOLLC)	---	4.72901e-05	0.00852381	0.0103056	0.549998	-1.81819	0.00250104	0.0537512	0.0653646	0.733209	-1.36387
Solyc02g080210.3.1	Pectinesterase (AHRD V3.3 *** K4B9P2_SOLLC)	---	0.0420028	0.22022	0.266254	0.587833	-1.70116
Solyc02g080220.3.1	Pectinesterase (AHRD V3.3 *** K4B9P3_SOLLC)	---	0.000263395	0.017999	0.0217615	0.592491	-1.68779	0.0118773	0.118276	0.143831	0.753687	-1.32681
Solyc02g080260.3.1	Woolly	wo	0.0322246	0.190495	0.230315	2.71745	2.71745	0.00999131	0.107198	0.130359	4.95125	4.95125
Solyc02g080300.3.1	Beta-glucosidase, putative (AHRD V3.3 *** B9RXP7_RICCO)	---	0.00718476	0.0894402	0.108137	0.699331	-1.42994
Solyc02g080500.3.1	GPI-anchored protein (AHRD V3.3 *** AT2G30700.2)	---	0.0136277	0.123394	0.149188	0.540317	-1.85077
Solyc02g080530.3.1	Peroxidase (AHRD V3.3 *** K4B9S4_SOLLC)	---						0.0402675	0.220641	0.268312	1.29273	1.29273
Solyc02g080620.3.1	Arogenate dehydratase (AHRD V3.3 *** K4B9T3_SOLLC)	---	0.0465698	0.233478	0.282284	1.71397	1.71397
Solyc02g080630.3.1	Lactoylglutathione lyase (AHRD V3.3 *** K4B9T4_SOLLC)	---	8.25935e-05	0.010779	0.0130323	1.3954	1.3954	7.08001e-05	0.00901488	0.0109626	1.41058	1.41058
Solyc02g080640.3.1	adenylyl-sulfate reductase	asr						0.0380303	0.214117	0.260379	1.51101	1.51101
Solyc02g080660.3.1	Glucan endo-1,3-beta-glucosidase, putative (AHRD V3.3 *** B9RXJ9_RICCO)	---	0.0215827	0.157224	0.190089	0.484666	-2.06328
Solyc02g080800.3.1	deoxyhypusine synthase	DHS	0.0101027	0.106793	0.129117	0.704904	-1.41863
Solyc02g080830.1.1	F-box plant-like protein, putative (AHRD V3.3 *** A0A072V4I2_MEDTR)	---						0.0121511	0.119585	0.145423	0.498542	-2.00585
Solyc02g080880.3.1	Aspartic proteinase (AHRD V3.3 *** ASPR_CUCPE)	---	0.0202453	0.151519	0.183192	1.31366	1.31366
Solyc02g080900.3.1	Wall-associated receptor kinase 3-like protein (AHRD V3.3 *** A0A0B0PL73_GOSAR)	---						0.00180998	0.045022	0.0547494	0.525705	-1.90221
Solyc02g080910.3.1	Pectate lyase (AHRD V3.3 *** K4B9W1_SOLLC)	---						0.0432641	0.228401	0.277749	0.540091	-1.85154
Solyc02g081010.2.1	Transcription factor jumonji (jmjC) domain-containing protein (AHRD V3.3 *-* AT1G11950.3)	---	0.0380967	0.20889	0.252556	1.23434	1.23434
Solyc02g081030.3.1	ERD (early-responsive to dehydration stress) family protein (AHRD V3.3 *** AT4G22120.6)	---	0.0149468	0.130101	0.157297	1.9516	1.9516
Solyc02g081040.3.1	Receptor protein kinase, putative (AHRD V3.3 *** B9SH40_RICCO)	---	0.0142576	0.126446	0.152877	2.12636	2.12636	0.0118468	0.11813	0.143653	2.176	2.176
Solyc02g081060.3.1	Retrovirus-related Pol polyprotein from transposon TNT 1-94 (AHRD V3.3 *** A0A151T5P9_CAJCA)	---	0.0205213	0.152634	0.18454	1.52809	1.52809	0.0459784	0.235625	0.286534	0.597706	-1.67306
Solyc02g081070.3.1	Kinase (AHRD V3.3 *** D7ME76_ARALL)	---	0.0232844	0.161798	0.19562	0.587464	-1.70223	0.025741	0.175631	0.213577	0.603788	-1.65621
Solyc02g081080.3.1	O-fucosyltransferase family protein	---						0.0254453	0.174899	0.212688	1.17062	1.17062
Solyc02g081140.3.1	UBX domain-containing protein, putative (AHRD V3.3 *** B9SH50_RICCO)	---						0.0259272	0.176376	0.214483	1.36552	1.36552
Solyc02g081180.2.1	RING/U-box superfamily protein (AHRD V3.3 *** AT4G03965.1)	---	0.0117753	0.115136	0.139203	2.3346	2.3346
Solyc02g081190.3.1	1-aminocyclopropane-1-carboxylate oxidase 4	aco4						9.63973e-06	0.00375295	0.00456381	0.436474	-2.29108
Solyc02g081270.3.1	NAC domain protein, (AHRD V3.3 *** A0A061EDT4_THECC)	---						0.0226479	0.164818	0.200428	0.387165	-2.58288
Solyc02g081290.3.1	RNA helicase DEAD9	SlDEAD9	0.00818463	0.095533	0.115503	1.38703	1.38703	0.00117528	0.0359051	0.0436627	1.53575	1.53575
Solyc02g081300.3.1	Sucrose synthase (AHRD V3.3 *** A0A0C5DIW2_CAMSI)	---						0.0239554	0.169588	0.206229	0.671737	-1.48868
Solyc02g081390.3.1	Amine oxidase family protein (AHRD V3.3 *** B9H3J5_POPTR)	---						0.000700931	0.0270967	0.0329512	0.532367	-1.8784
Solyc02g081400.3.1	Class I glutamine amidotransferase-like superfamily protein (AHRD V3.3 *** AT3G02720.1)	---						0.0446021	0.232212	0.282384	1.48797	1.48797
Solyc02g081560.1.1	LOW QUALITY:Dof zinc finger protein (AHRD V3.3 --* A0A0B6VJP1_TOBAC)	---	0.0389722	0.211441	0.255639	2.43457	2.43457
Solyc02g081580.3.1	NC domain-containing family protein (AHRD V3.3 *** A9P901_POPTR)	---						0.0454535	0.234312	0.284937	1.43936	1.43936
Solyc02g081590.3.1	FACT complex subunit SPT16 (AHRD V3.3 *-* W9RSN6_9ROSA)	---	0.0242873	0.165288	0.19984	1.58352	1.58352	0.00518381	0.0777486	0.0945469	1.76643	1.76643
Solyc02g081680.3.1	Nucleolar complex protein 2 like (AHRD V3.3 *** A0A0B2RJJ2_GLYSO)	---	0.00814897	0.0953599	0.115294	0.654828	-1.52712	0.0164513	0.140697	0.171096	0.692138	-1.4448
Solyc02g081810.3.1	H/ACA ribonucleoprotein complex subunit 4 (AHRD V3.3 *** CBF5_ARATH)	---						0.018877	0.150356	0.182841	0.682907	-1.46433
Solyc02g081830.3.1	Haloacid dehalogenase-like hydrolase domain-containing protein 3 (AHRD V3.3 *** W9RRW5_9ROSA),Pfam:PF00702	---	0.0243725	0.16556	0.200169	0.695627	-1.43755	0.0374138	0.212515	0.258431	0.72528	-1.37878
Solyc02g081880.3.1	Molybdenum cofactor sulfurase family protein (AHRD V3.3 *** AT1G30910.1)	---	0.0426739	0.222067	0.268487	1.28855	1.28855	0.00134958	0.0386523	0.0470035	1.57406	1.57406
Solyc02g081980.3.1	Apyrase (AHRD V3.3 *** APY_SOLTU)	---						0.000155706	0.0126782	0.0154175	0.111224	-8.9909
Solyc02g082070.3.1	Cytochrome P450 (AHRD V3.3 *** Q9AVQ2_SOLTU)	---	0.0365452	0.204236	0.246928	1.4961	1.4961	0.0323248	0.19711	0.239697	1.51213	1.51213
Solyc02g082110.3.1	Zinc finger transcription factor 18	SlC3H18						0.0476113	0.240007	0.291863	1.37855	1.37855
Solyc02g082140.3.1	glycosyltransferase family protein (DUF23) (AHRD V3.3 *** AT4G20170.1)	---						0.0113223	0.115365	0.14029	0.593931	-1.6837
Solyc02g082190.3.1	CTP synthase (AHRD V3.3 *** M1B2B1_SOLTU)	---						0.00061001	0.0254607	0.0309617	0.613412	-1.63023
Solyc02g082230.3.1	Serine/threonine-protein phosphatase (AHRD V3.3 *** K4BA93_SOLLC)	---	0.0341004	0.196062	0.237046	1.21893	1.21893
Solyc02g082270.3.1	RNA binding protein, putative (AHRD V3.3 *** B9R8T5_RICCO)	---	0.00668317	0.0861812	0.104196	1.47256	1.47256
Solyc02g082280.3.1	Trafficking particle complex subunit 11 (AHRD V3.3 *** A0A0B0N1N2_GOSAR)	---	0.00979179	0.105299	0.127311	1.32851	1.32851	0.0216037	0.161562	0.196469	1.28131	1.28131
Solyc02g082320.1.1	LOW QUALITY:F-box family protein (AHRD V3.3 *-* B9IAP0_POPTR)	---	0.00153132	0.0412415	0.0498625	3194.43	3194.43	0.00062099	0.0255814	0.0311085	6122.54	6122.54
Solyc02g082340.3.1	RNA polymerase I specific transcription initiation factor RRN3 protein (AHRD V3.3 *** AT2G34750.1)	---	0.00656016	0.0856071	0.103502	1.38514	1.38514	0.00214903	0.0486817	0.0591998	1.47054	1.47054
Solyc02g082350.3.1	Leucine-rich repeat-containing protein, putative (AHRD V3.3 *** B9T2K7_RICCO)	---	0.0145875	0.127946	0.154692	1.73159	1.73159
Solyc02g082360.3.1	Eukaryotic translation initiation factor 6 (AHRD V3.3 *** K4BAA6_SOLLC)	---	0.0213346	0.156412	0.189108	1.62692	1.62692	0.0127754	0.123012	0.149589	1.70109	1.70109
Solyc02g082430.3.1	MLO-like protein (AHRD V3.3 *** K4BAB3_SOLLC)	---	0.00227234	0.0505652	0.0611352	1.7617	1.7617	0.00283508	0.0575616	0.0699982	1.7381	1.7381
Solyc02g082440.2.1	NSP-interacting kinase 2 (AHRD V3.3 --* AT3G25560.3)	---	0.00181019	0.0452888	0.0547558	2.7921	2.7921
Solyc02g082540.3.1	Calcium-binding EF-hand (AHRD V3.3 *** A0A103XCL1_CYNCS)	---						0.0302994	0.190733	0.231943	1.31525	1.31525
Solyc02g082550.3.1	Kinase family protein (AHRD V3.3 *** B9H679_POPTR)	---						0.0477322	0.240095	0.291969	0.697413	-1.43387
Solyc02g082613.1.1	Phototropic-responsive NPH3 family protein (AHRD V3.3 --* AT1G03010.3)	---	0.0159662	0.134269	0.162336	1.79797	1.79797
Solyc02g082650.3.1	Mitochondrial transcription termination factor family protein (AHRD V3.3 --* AT2G21710.1)	---	0.00383704	0.0668607	0.080837	2.52549	2.52549
Solyc02g082660.3.1	DNA mismatch repair protein mutL (AHRD V3.3 *-* A0A151THR9_CAJCA)	---	0.00222392	0.050158	0.0606429	1.98398	1.98398
Solyc02g082670.3.1	WUSCHEL-related homeobox 8 (AHRD V3.3 *** A0A151U858_CAJCA)	---	0.00586113	0.0807355	0.0976122	0.622206	-1.60719	0.00652166	0.0855586	0.104044	0.625392	-1.599
Solyc02g082680.3.1	RB1-inducible coiled-coil protein 1, putative isoform 2 (AHRD V3.3 *** A0A061DL48_THECC)	---	0.0459108	0.231544	0.279946	1.26801	1.26801
Solyc02g082730.3.1	GDP dissociation inhibitor family protein (AHRD V3.3 *** B9H5A6_POPTR)	---	0.0366916	0.204741	0.24754	1.33936	1.33936	0.0204301	0.157115	0.191061	1.3931	1.3931
Solyc02g082760.3.1	ethylene-responsive catalase	er60	0.000114438	0.012479	0.0150875	1.83075	1.83075	0.00781156	0.0943814	0.114773	1.43281	1.43281
Solyc02g082830.2.1	Phosphoserine aminotransferase (AHRD V3.3 *** K4BAF3_SOLLC)	---	0.0304484	0.185565	0.224355	0.591582	-1.69038	0.00975034	0.106372	0.129354	0.507951	-1.9687
Solyc02g082900.3.1	Adipocyte plasma membrane-associated protein (AHRD V3.3 *** W9T0J8_9ROSA)	---						0.0319096	0.196022	0.238374	1.47433	1.47433
Solyc02g082920.3.1	acidic extracellular 26 kD chitinase	Z15141						0.0204076	0.15705	0.190983	3.02551	3.02551
Solyc02g083110.1.1	LOW QUALITY:DUF641 family protein (AHRD V3.3 *** A0A072UXH5_MEDTR)	---	0.00904186	0.100804	0.121876	1.71244	1.71244
Solyc02g083130.3.1	Regulator of Vps4 activity in the MVB pathway protein (AHRD V3.3 *** AT4G35730.1)	---						0.000587198	0.0249527	0.0303439	0.520527	-1.92113
Solyc02g083170.3.1	F-box protein (AHRD V3.3 *** G7LA96_MEDTR)	---	0.0197031	0.149725	0.181023	1.97587	1.97587	0.0327341	0.198855	0.24182	1.87928	1.87928
Solyc02g083180.3.1	UPF0548 protein (AHRD V3.3 *** A0A061DGD7_THECC)	---	0.0286972	0.180407	0.218119	1.31335	1.31335
Solyc02g083220.2.1	DNA-directed RNA polymerase subunit (AHRD V3.3 *-* K4BAK3_SOLLC)	---	0.02042	0.152328	0.184171	1.63325	1.63325
Solyc02g083270.4.1	anti-PCD protein 2	JJH2						0.012869	0.12352	0.150208	1.34214	1.34214
Solyc02g083280.3.1	Rhodanese-related sulfurtransferase (AHRD V3.3 *** B7FGV4_MEDTR)	---	0.0209913	0.154638	0.186963	1.62511	1.62511
Solyc02g083310.3.1	Wound-responsive family protein, putative (AHRD V3.3 *** A0A061DF47_THECC)	---	2.84031e-05	0.00661717	0.0080004	2.94233	2.94233	0.00968002	0.105985	0.128885	1.76244	1.76244
Solyc02g083320.3.1	RNA-binding (RRM/RBD/RNP motifs) family protein (AHRD V3.3 *** AT4G35785.2)	---						0.00713266	0.0898764	0.109295	1.53609	1.53609
Solyc02g083345.1.1	Phospholipase D (AHRD V3.3 *** K4BAK2_SOLLC)	---	0.0401122	0.214978	0.259916	0.706221	-1.41599
Solyc02g083350.3.1	RNA polymerase 2 largest subunit 1	RPB1	0.000501682	0.0240306	0.0290539	1.57212	1.57212	0.00152102	0.0409686	0.0498202	1.48118	1.48118
Solyc02g083400.3.1	RING/U-box superfamily protein (AHRD V3.3 *** A0A061DF87_THECC)	---	0.0231299	0.161439	0.195186	0.770589	-1.29771
Solyc02g083420.3.1	Protein phosphatase 2C family protein (AHRD V3.3 *** AT4G38520.2)	---	0.00164776	0.0431587	0.0521805	1.7891	1.7891	0.0247062	0.172369	0.20961	1.48095	1.48095
Solyc02g083480.3.1	Peroxidase (AHRD V3.3 *** K4BAL6_SOLLC)	---	0.00658915	0.0857046	0.10362	0.332168	-3.01052	0.0250185	0.173472	0.210952	0.4861	-2.05719
Solyc02g083490.3.1	Peroxidase (AHRD V3.3 *** K4BAL7_SOLLC)	---						0.0340391	0.202082	0.245743	0.462051	-2.16426
Solyc02g083540.3.1	MID1-complementing activity-like protein (AHRD V3.3 *** G7JXK8_MEDTR)	---	0.0154362	0.132409	0.160088	0.508481	-1.96664	0.00310592	0.0597338	0.0726398	0.429807	-2.32663
Solyc02g083560.3.1	Vacuolar protein sorting-associated protein 35 (AHRD V3.3 *** K4BAM4_SOLLC)	---						0.0370195	0.211377	0.257047	1.26325	1.26325
Solyc02g083580.4.1	ROP GTPases family protein	---						0.0055087	0.0796314	0.0968365	0.714026	-1.40051
Solyc02g083610.3.1	bZIP transcription factor (DUF630 and DUF632) (AHRD V3.3 *-* AT2G27090.2)	---						0.00829938	0.0978092	0.118942	0.544979	-1.83493
Solyc02g083670.3.1	histidine kinase 1 (AHRD V3.3 *** AT2G17820.1)	---						0.0292026	0.187988	0.228604	0.676644	-1.47788
Solyc02g083730.3.1	Rhodanese-related sulfurtransferase (AHRD V3.3 *** G7JXI1_MEDTR)	---	0.00289747	0.0579295	0.070039	1.85863	1.85863	0.00771166	0.0936174	0.113844	1.64234	1.64234
Solyc02g083760.3.1	Pathogenesis-related thaumatin family protein (AHRD V3.3 *** G7JWA0_MEDTR)	---	0.020558	0.15279	0.184729	1.61991	1.61991
Solyc02g083810.3.1	Ferredoxin--NADP reductase (AHRD V3.3 *** A0A0V0I3W8_SOLCH)	---	0.00106035	0.0338869	0.0409705	0.507964	-1.96864
Solyc02g083835.1.1	Chaperone DnaJ-like protein (AHRD V3.3 *** A0A1C6ZYA6_MEDSA)	---	0.0136755	0.123557	0.149385	1.6845	1.6845
Solyc02g083850.3.1	Calcium-dependent protein kinase (AHRD V3.3 *** C6KGT3_SOLLC)	---	0.0327882	0.19206	0.232208	2.54924	2.54924
Solyc02g083870.3.1	Gibberellin-regulated protein 2, putative (AHRD V3.3 *** B9SLF4_RICCO)	---						0.0256854	0.17563	0.213576	0.519073	-1.92651
Solyc02g083900.3.1	Transformation/transcription domain-associated protein (AHRD V3.3 *** A0A0B0NPB1_GOSAR)	---	0.00387214	0.0671652	0.0812052	1.38639	1.38639	0.00983596	0.106603	0.129636	1.32742	1.32742
Solyc02g083960.3.1	2-oxoglutarate (2OG) and Fe(II)-dependent oxygenase-like protein (AHRD V3.3 *** Q9SL49_ARATH)	---	0.00367471	0.065211	0.0788426	1.96286	1.96286	0.0306526	0.191927	0.233394	1.59109	1.59109
Solyc02g083980.3.1	Endoglucanase (AHRD V3.3 *** K4BAR6_SOLLC)	---						0.00530082	0.0785372	0.0955058	0.626796	-1.59542
Solyc02g084060.1.1	LOW QUALITY:Transducin/WD40 repeat-like superfamily protein (AHRD V3.3 --* AT1G49450.1)	---	0.0310185	0.187214	0.226348	0.000852785	-1172.63
Solyc02g084120.2.1	ATP-dependent Clp protease ATP-binding subunit ClpX (AHRD V3.3 *-* W9RJ61_9ROSA)	---	0.023267	0.161771	0.195587	11.7803	11.7803
Solyc02g084360.3.1	V-type proton ATPase proteolipid subunit (AHRD V3.3 *-* A0A0D3DHQ4_BRAOL)	---	0.000503239	0.0240306	0.0290539	1.51526	1.51526	0.000421112	0.0203442	0.0247397	1.53936	1.53936
Solyc02g084390.3.1	Kinesin-like protein (AHRD V3.3 *** A0A0V0IYV5_SOLCH)	---	0.0178836	0.142681	0.172507	0.71251	-1.40349
Solyc02g084440.3.1	Fructose-bisphosphate aldolase	---						0.00191452	0.0466662	0.0567488	4.17426	4.17426
Solyc02g084510.3.1	Zinc finger CCCH domain-containing protein 44 (AHRD V3.3 *-* W9SN42_9ROSA)	---	0.0124134	0.117773	0.142392	1.41626	1.41626
Solyc02g084520.3.1	Zinc finger transcription factor 20	SlC3H20	0.0212674	0.156106	0.188738	1.37571	1.37571	0.0104803	0.110559	0.134446	1.42742	1.42742
Solyc02g084550.3.1	altered inheritance of mitochondria protein (AHRD V3.3 *** AT3G51100.1)	---	0.0117748	0.115136	0.139203	1.50839	1.50839	0.0296448	0.18946	0.230395	1.41044	1.41044
Solyc02g084610.1.1	Leucine-rich repeat receptor-like protein kinase (AHRD V3.3 *** A0A0K9PNT4_ZOSMR)	---	0.00668704	0.0861812	0.104196	0.516554	-1.93591	0.0152613	0.134473	0.163527	0.587799	-1.70126
Solyc02g084620.3.1	Forkhead-associated (FHA) domain-containing protein (AHRD V3.3 *-* AT3G54350.5)	---	0.0432451	0.224166	0.271026	1.22818	1.22818	0.0292957	0.188154	0.228806	1.25195	1.25195
Solyc02g084640.3.1	Aldehyde dehydrogenase (AHRD V3.3 *** K4BAX9_SOLLC)	---						0.0158404	0.137758	0.167522	3.12024	3.12024
Solyc02g084650.3.1	oxidoreductase-like protein, amino-terminal protein (AHRD V3.3 *-* AT5G17280.1)	---	0.00939312	0.102828	0.124323	1.90766	1.90766
Solyc02g084720.3.1	beta-galactosidase 6	tbg6						0.00144152	0.0397684	0.0483607	0.405002	-2.46912
Solyc02g084740.3.1	Cytochrome P450 (AHRD V3.3 *** D7MBI4_ARALL)	---	0.0255898	0.169676	0.205144	0.712027	-1.40444
Solyc02g084790.3.1	Peroxidase (AHRD V3.3 *** K4BAZ4_SOLLC)	---	0.000101064	0.0116454	0.0140797	0.469871	-2.12824	0.000534427	0.0234022	0.0284584	0.534465	-1.87103
Solyc02g084890.2.1	NBS-LRR disease resistance protein NBS50 (AHRD V3.3 *** A0A0F6RAM2_9ROSI)	---	0.0230202	0.161098	0.194773	1.6514	1.6514
Solyc02g084900.2.1	P-loop containing nucleoside triphosphate hydrolases superfamily protein (AHRD V3.3 *** AT2G18193.1)	---	7.76832e-06	0.00330854	0.00400014	2.5231	2.5231	0.0147967	0.132866	0.161573	1.48584	1.48584
Solyc02g084920.3.1	fruit-specific protein TOM2A11	TOM2A11						0.02522	0.174007	0.211603	1.22222	1.22222
Solyc02g084990.3.1	Mannan endo-1,4-beta-mannosidase-like protein (AHRD V3.3 *** G7KF03_MEDTR)	---	0.0180316	0.14272	0.172554	0.590696	-1.69292	0.000716262	0.0274745	0.0334106	0.402383	-2.48519
Solyc02g085030.3.1	DnaJ domain-containing protein (AHRD V3.3 *-* A0A103XYN8_CYNCS)	---	0.0366108	0.204477	0.24722	0.6203	-1.61212	0.00123479	0.0368775	0.0448452	0.448135	-2.23147
Solyc02g085035.1.1	Chaperone DnaJ-domain containing protein (AHRD V3.3 *** F4JPR4_ARATH)	---						0.0214242	0.161014	0.195803	0.55981	-1.78632
Solyc02g085110.3.1	Laccase (AHRD V3.3 *** I1J8U1_SOYBN)	---	0.0221347	0.159053	0.192301	0.643856	-1.55314
Solyc02g085160.1.1	ZF-HD homeobox protein (AHRD V3.3 *** A0A0B2NTS1_GLYSO)	---						0.0383299	0.214627	0.261	2.24826	2.24826
Solyc02g085180.4.1	alpha/beta fold family protein	AY568723	0.000349696	0.0200967	0.0242977	0.639851	-1.56286	0.00241842	0.0526729	0.0640533	0.728025	-1.37358
Solyc02g085210.1.1	LOW QUALITY:S-adenosyl-L-methionine-dependent methyltransferases superfamily protein (AHRD V3.3 *** AT1G08125.2)	---	0.00285138	0.0573644	0.0693557	1.42672	1.42672
Solyc02g085220.3.1	Vacuolar sorting protein 39 (AHRD V3.3 *** AT4G36630.1)	---	0.00449509	0.0715221	0.0864729	0.460216	-2.17289
Solyc02g085230.3.1	Nucleolar 6 (AHRD V3.3 *** A0A0B0N3X3_GOSAR)	---	0.025306	0.168733	0.204004	0.595897	-1.67814	0.0368473	0.211171	0.256797	0.622486	-1.60646
Solyc02g085250.3.1	FAD/NAD(P)-binding oxidoreductase family protein (AHRD V3.3 *** AT5G49555.1)	---						0.0437577	0.229476	0.279056	1.47076	1.47076
Solyc02g085520.3.1	Adenylosuccinate synthetase, chloroplastic (AHRD V3.3 *** PURA_SOLBU)	---	0.0333368	0.193702	0.234193	0.7465	-1.33959	0.0138448	0.128746	0.156563	0.701303	-1.42592
Solyc02g085560.3.1	DNA-directed RNA polymerase III subunit RPC5 (AHRD V3.3 *** A0A0B2RSA7_GLYSO)	---	0.0345284	0.196992	0.238171	0.667609	-1.49788
Solyc02g085600.1.1	Transcription factor GRAS (AHRD V3.3 *** A0A103YGV0_CYNCS)	---	0.000999073	0.0330267	0.0399305	3.26025	3.26025	0.00163215	0.0426986	0.051924	3.03462	3.03462
Solyc02g085610.3.1	LEGBF4G L.esculentum GBF4G-box binding protein	gbf4	0.00612285	0.0821827	0.0993619	1.71243	1.71243
Solyc02g085640.3.1	Xaa-Pro aminopeptidase 1	app1	0.00944717	0.103107	0.12466	1.42152	1.42152	0.000627617	0.025603	0.0311348	1.68518	1.68518
Solyc02g085730.3.1	allene oxide cyclase	aoc	0.0225873	0.160023	0.193473	2.04428	2.04428
Solyc02g085745.1.1	Rhomboid-like protein (AHRD V3.3 *** K4BB87_SOLLC)	---						0.00193983	0.0469561	0.0571014	2.00367	2.00367
Solyc02g085780.3.1	Regulator of chromosome condensation (RCC1) family protein (AHRD V3.3 *** AT5G16040.1)	---	0.0242013	0.164979	0.199466	0.621683	-1.60854
Solyc02g085810.3.1	HEAT repeat-containing protein (AHRD V3.3 *** AT1G67140.3)	---						0.0237828	0.169089	0.205623	0.806172	-1.24043
Solyc02g085870.3.1	beta-ketoacyl-coenzyme A synthase	CER6	0.021413	0.156531	0.189251	0.614718	-1.62676
Solyc02g085920.3.1	antigenic heat-stable protein (AHRD V3.3 *** AT1G56420.1)	---						0.0262011	0.177086	0.215347	1.41852	1.41852
Solyc02g086050.3.1	Abscisic acid-deficient 4 (AHRD V3.3 *** A0A061EPF5_THECC)	---	0.0174544	0.14119	0.170705	0.489051	-2.04477	0.0446064	0.232212	0.282384	0.578892	-1.72744
Solyc02g086130.3.1	DnaA initiator-associating diaA (AHRD V3.3 *** A0A0B0PTA6_GOSAR)	---	0.00146363	0.0401265	0.0485144	0.602835	-1.65883	0.00172338	0.0438395	0.0533114	0.606922	-1.64766
Solyc02g086145.1.1	Major facilitator superfamily protein (AHRD V3.3 *** AT1G05030.1)	---						0.00591113	0.082665	0.100526	1.38015	1.38015
Solyc02g086150.3.1	Peptidyl-tRNA hydrolase (AHRD V3.3 *** A0A103Y0A6_CYNCS)	---	0.0334846	0.194121	0.234699	0.596977	-1.67511
Solyc02g086210.3.1	Receptor-like kinase (AHRD V3.3 *** G7KUD4_MEDTR)	---	0.0252779	0.168733	0.204004	2.40796	2.40796	0.00874711	0.101069	0.122906	3.37434	3.37434
Solyc02g086220.3.1	alpha/beta-Hydrolases superfamily protein (AHRD V3.3 *** AT5G38220.3)	---	0.0269578	0.17476	0.211292	1.38021	1.38021
Solyc02g086280.3.1	Kinase family protein (AHRD V3.3 *-* U5GCQ9_POPTR)	---	0.00263516	0.0552802	0.0668357	0.730079	-1.36972
Solyc02g086360.3.1	Phox/Bem1p (AHRD V3.3 *** A0A124SEH3_CYNCS)	---	0.000208528	0.0157157	0.0190009	1.66338	1.66338	0.00364776	0.0652035	0.0792913	1.43961	1.43961
Solyc02g086460.3.1	A-kinase anchor-like protein (AHRD V3.3 --* AT5G40450.2)	---	0.017741	0.142362	0.172121	0.540535	-1.85002	4.81578e-05	0.00762484	0.00927225	0.27384	-3.65177
Solyc02g086513.1.1	Zinc finger family protein / RNA recognition motif-containing protein, putative (AHRD V3.3 *-* A0A061ECV5_THECC)	---	0.0259638	0.171288	0.207093	1.29038	1.29038	0.022773	0.165318	0.201037	1.30104	1.30104
Solyc02g086520.3.1	DNA binding protein, putative (AHRD V3.3 *** B9SF87_RICCO)	---						0.0364708	0.209871	0.255215	1.33882	1.33882
Solyc02g086590.3.1	Kinase, putative (AHRD V3.3 *** B9SF98_RICCO)	---	0.0183064	0.143926	0.174011	1.55441	1.55441
Solyc02g086660.3.1	RNA helicase DEAD10	SlDEAD10	0.0188448	0.146113	0.176656	1.45596	1.45596	0.010975	0.113348	0.137838	1.52279	1.52279
Solyc02g086670.3.1	Kinase family protein (AHRD V3.3 *** D7M6L5_ARALL)	---	0.00249513	0.0538858	0.0651499	1.42159	1.42159
Solyc02g086770.3.1	Cinnamoyl-CoA reductase (AHRD V3.3 *** A0A172WBP6_DAUCA)	---	0.0454613	0.230401	0.278564	1.65803	1.65803
Solyc02g086790.3.1	Protein kinase (AHRD V3.3 *** A7L4B0_CARPA)	---	0.021502	0.156862	0.189652	1.24283	1.24283	0.0262357	0.177182	0.215463	1.23166	1.23166
Solyc02g086820.3.1	chloroplast carbonic anhydrase	ca2	0.0287461	0.180476	0.218203	0.432557	-2.31183
Solyc02g086830.3.1	Protease Do-like 1 (AHRD V3.3 *** W9SPU6_9ROSA)	---						0.00701215	0.0893738	0.108684	1.53607	1.53607
Solyc02g086880.3.1	formate dehydrogenase	fdh						0.00261124	0.0548391	0.0666876	0.338817	-2.95145
Solyc02g086890.3.1	Calcium homeostasis regulator CHoR1 (AHRD V3.3 *** Q5QTN8_SOLTU)	---						0.0238686	0.169325	0.205909	2.24494	2.24494
Solyc02g086910.3.1	Peptidyl-prolyl cis-trans isomerase, putative (AHRD V3.3 *** B9RUU4_RICCO)	---	0.0163657	0.135926	0.16434	1.73654	1.73654
Solyc02g086915.1.1	Peptidyl-prolyl cis-trans isomerase CYP38 (AHRD V3.3 *** W9SGV3_9ROSA)	---	0.0164894	0.136582	0.165133	1.54442	1.54442	0.00649798	0.0855586	0.104044	1.64749	1.64749
Solyc02g086940.3.1	ARM repeat superfamily protein (AHRD V3.3 *** AT5G14790.1)	---						0.0205699	0.157534	0.191571	0.772986	-1.29368
Solyc02g086970.3.1	Aldehyde dehydrogenase (AHRD V3.3 *** Q1AFF6_VITPS)	---	0.0176792	0.142084	0.171785	0.524036	-1.90827
Solyc02g086980.3.1	LOW QUALITY:Trimeric LpxA-like enzymes superfamily protein (AHRD V3.3 --* AT4G21220.1)	---	0.00157033	0.0418416	0.0505881	0.25378	-3.94043
Solyc02g087040.1.1	Ring finger protein, putative (AHRD V3.3 *** B9RUC1_RICCO)	---	0.0115263	0.114125	0.137982	0.498499	-2.00602
Solyc02g087130.3.1	RNase H family protein (AHRD V3.3 *** AT1G24090.1)	---	0.0140466	0.125692	0.151966	1.42188	1.42188
Solyc02g087200.1.1	U-box domain-containing protein 40 (AHRD V3.3 *** PUB40_ARATH)	---	0.0246693	0.1667	0.201546	0.561977	-1.77943
Solyc02g087250.3.1	Chloroplastic group IIA intron splicing facilitator CRS1, chloroplastic (AHRD V3.3 *** A0A0B0PGC2_GOSAR)	---						0.047332	0.239262	0.290956	1.24138	1.24138
Solyc02g087280.3.1	Major facilitator superfamily protein (AHRD V3.3 *** AT5G14940.1)	---						0.0469619	0.238622	0.290179	2.01127	2.01127
Solyc02g087290.3.1	Alpha-mannosidase (AHRD V3.3 *** K4BBN6_SOLLC)	---						0.0485908	0.242064	0.294363	1.20452	1.20452
Solyc02g087330.3.1	B12D (AHRD V3.3 *** D2XQY6_WOLAR)	---						0.018569	0.149015	0.181211	0.733471	-1.36338
Solyc02g087340.3.1	Hop-interacting protein THI043 (AHRD V3.3 *** G8Z270_SOLLC)	---	0.0459454	0.231544	0.279946	1.2841	1.2841	0.0389685	0.216546	0.263332	1.29787	1.29787
Solyc02g087460.1.1	Receptor-like kinase (AHRD V3.3 *** A0A0K9P790_ZOSMR)	---	0.00182214	0.0454016	0.0548923	1.60147	1.60147	0.000708062	0.0273144	0.0332159	1.6977	1.6977
Solyc02g087600.3.1	DTW domain-containing protein (AHRD V3.3 *** AT2G41750.1)	---	0.0179463	0.142681	0.172507	1.45503	1.45503
Solyc02g087620.3.1	Inositol hexakisphosphate and diphosphoinositol-pentakisphosphate kinase (AHRD V3.3 *** A0A0B2PX10_GLYSO)	---	0.0306075	0.185917	0.22478	0.775261	-1.28989	0.0181188	0.147292	0.179116	0.75103	-1.3315
Solyc02g087630.3.1	Thioredoxin (AHRD V3.3 *** A0A103YHF4_CYNCS)	---	0.016395	0.136046	0.164484	1.36697	1.36697	0.00600716	0.0831775	0.101149	1.44276	1.44276
Solyc02g087710.3.1	FACT complex subunit SSRP1 (AHRD V3.3 *** SSRP1_VICFA)	---	0.00465933	0.0734336	0.0887839	1.4801	1.4801
Solyc02g087730.3.1	F-box family protein (AHRD V3.3 *** A0A061EFG6_THECC)	---	0.0341154	0.196062	0.237046	1.37934	1.37934
Solyc02g087740.3.1	2-aminoethanethiol dioxygenase (AHRD V3.3 *** A0A0B0PVN9_GOSAR)	---	0.00890112	0.0997578	0.120611	1.67012	1.67012
Solyc02g087810.3.1	Aldose 1-epimerase (AHRD V3.3 *** K4BBT7_SOLLC)	---						0.0455055	0.234312	0.284937	1.83325	1.83325
Solyc02g087850.1.1	Glutaredoxin family protein, putative (AHRD V3.3 *** A0A061EEI9_THECC)	---	0.00793423	0.094293	0.114004	0.645057	-1.55025	2.23404e-05	0.00557226	0.00677619	0.405347	-2.46702
Solyc02g087870.3.1	ABC transporter B family protein (AHRD V3.3 *** A0A072U6J8_MEDTR)	---						0.0015319	0.0411398	0.0500284	0.38636	-2.58826
Solyc02g087935.1.1	mediator of RNA polymerase II transcription subunit (AHRD V3.3 --* AT1G23230.3)	---						0.0281259	0.183811	0.223526	1.45087	1.45087
Solyc02g087960.3.1	R2R3MYB transcription factor 94	SlMYB94	0.0250586	0.167978	0.203092	3.21905	3.21905
Solyc02g087970.1.1	Mini zinc finger protein (AHRD V3.3 *** A0ZXL1_SOLLC)	---	9.61876e-05	0.0113649	0.0137406	0.171116	-5.844	0.000449242	0.0211912	0.0257697	0.219957	-4.54634
Solyc02g088000.3.1	Starch synthase, chloroplastic/amyloplastic (AHRD V3.3 *** K4BBV6_SOLLC)	---	0.0274251	0.17579	0.212537	1.3738	1.3738	0.00797452	0.0957152	0.116395	1.48787	1.48787
Solyc02g088070.3.1	Dof zinc finger protein (AHRD V3.3 *** W9QEV1_9ROSA)	---	0.010421	0.107861	0.130408	2.29681	2.29681
Solyc02g088100.3.1	expansin precursor 5	expa5	0.00254011	0.0542812	0.0656279	0.348218	-2.87177	0.00074958	0.0282575	0.0343627	0.292097	-3.42352
Solyc02g088110.3.1	Polypyrimidine tract-binding protein-like (AHRD V3.3 *-* Q2XTB3_SOLTU)	---						0.0458018	0.235051	0.285835	1.20757	1.20757
Solyc02g088210.3.1	SPX domain-containing family protein (AHRD V3.3 *** B9IK08_POPTR)	---	0.00567542	0.0797072	0.0963689	2.09318	2.09318
Solyc02g088230.3.1	Phosphate transporter PHO1-like protein (AHRD V3.3 *** A0A0B0MVV1_GOSAR)	---	0.000886768	0.0314396	0.0380117	0.562709	-1.77712	0.00421113	0.0704928	0.0857234	0.643958	-1.5529
Solyc02g088290.3.1	Pattern formation protein EMB30 (AHRD V3.3 *** A0A0B2PDV3_GLYSO)	---	0.00549595	0.0788477	0.0953298	1.43362	1.43362	0.0178231	0.146247	0.177846	1.35031	1.35031
Solyc02g088300.3.1	ERD (Early-responsive to dehydration stress) family protein (AHRD V3.3 *** G7KLA3_MEDTR)	---	0.0226202	0.160193	0.19368	1.19468	1.19468	0.000827542	0.0300157	0.0365009	1.33467	1.33467
Solyc02g088340.3.1	WRKY transcription factor 3	SlWRKY3						0.036709	0.210718	0.256246	0.636354	-1.57145
Solyc02g088345.1.1	Transcription factor (AHRD V3.3 *** A0A0P0UVC4_SOLTU)	---	0.00115494	0.0350769	0.0424092	2.92365	2.92365	0.0214216	0.161014	0.195803	1.9954	1.9954
Solyc02g088350.3.1	Domain of Uncharacterized protein function isoform 1 (AHRD V3.3 *** A0A061EEX8_THECC)	---	0.00299775	0.0589212	0.0712378	1.44635	1.44635	0.00542088	0.0792799	0.096409	1.40116	1.40116
Solyc02g088390.3.1	Blue copper protein, putative (AHRD V3.3 *** B9T3T7_RICCO)	---	0.0108121	0.109869	0.132836	0.506254	-1.97529	0.000941293	0.0324603	0.0394737	0.372648	-2.6835
Solyc02g088480.3.1	T-box transcription factor, putative (DUF863) (AHRD V3.3 *-* AT1G69360.1)	---						0.0327363	0.198855	0.24182	1.51559	1.51559
Solyc02g088490.3.1	Saccharopine dehydrogenase (AHRD V3.3 *** AT5G39410.1)	---	0.032906	0.192166	0.232336	1.36214	1.36214	0.0062682	0.0848553	0.103189	1.5332	1.5332
Solyc02g088517.1.1	Glycosyltransferase (AHRD V3.3 *** A0A022RUH0_ERYGU)	---	0.0049986	0.0761046	0.0920133	0.170187	-5.87588
Solyc02g088540.3.1	TRNA/rRNA methyltransferase family protein (AHRD V3.3 *** A0A061EEZ7_THECC)	---	0.0268102	0.174539	0.211024	0.604122	-1.65529
Solyc02g088560.3.1	Cyclic nucleotide-gated ion channel, putative (AHRD V3.3 *** B9T3S5_RICCO)	---	0.000874085	0.0312652	0.0378007	0.304942	-3.27931	0.0151656	0.134173	0.163163	0.432433	-2.3125
Solyc02g088630.3.1	Hexosyltransferase (AHRD V3.3 *** K4BC18_SOLLC)	---	0.00044751	0.0228134	0.0275822	2.35454	2.35454	0.00649986	0.0855586	0.104044	1.91037	1.91037
Solyc02g088690.3.1	UDP-glucose 6-dehydrogenase family protein (AHRD V3.3 *** AT3G29360.2)	---	0.0175823	0.141787	0.171425	1.29831	1.29831
Solyc02g088910.3.1	Ninja-family protein AFP2 (AHRD V3.3 *** A0A0B0PRX3_GOSAR)	---	0.00848816	0.0971714	0.117484	1.58405	1.58405
Solyc02g088920.3.1	Nuclear transport factor 2 family protein with RNA binding domain isoform 2 (AHRD V3.3 *** A0A061EH36_THECC)	---						0.0213879	0.161014	0.195803	0.784869	-1.2741
Solyc02g088940.3.1	CTP synthase family protein (AHRD V3.3 *-* AT1G30820.1)	---	0.000505912	0.0240628	0.0290929	2.59702	2.59702	0.00966468	0.105881	0.128758	1.92548	1.92548
Solyc02g088950.2.1	Superoxide dismutase [Cu-Zn] (AHRD V3.3 --* A9NTC6_PICSI)	---	0.00592527	0.0810867	0.0980368	1.81573	1.81573	0.0383827	0.214672	0.261054	1.56432	1.56432
Solyc02g088980.2.1	LOW QUALITY:Protein kinase superfamily protein (AHRD V3.3 --* AT5G56890.1)	---	0.030245	0.184941	0.223601	1.97326	1.97326
Solyc02g089065.1.1	SPIRAL1-like1 (AHRD V3.3 *** AT1G26355.1)	---	0.00098073	0.0329279	0.039811	0.775402	-1.28965	7.51297e-06	0.00356144	0.00433092	0.592576	-1.68755
Solyc02g089070.3.1	Eukaryotic translation initiation factor 3 subunit M (AHRD V3.3 *** K4BC61_SOLLC)	---						0.0251714	0.174007	0.211603	0.84936	-1.17736
Solyc02g089080.2.1	Rapid alkalinization factor 5 (AHRD V3.3 *** Q6DN46_SOLCH)	---						0.00425563	0.0709592	0.0862905	2.23744	2.23744
Solyc02g089090.3.1	Receptor-like kinase (AHRD V3.3 *** C6ZRN8_SOYBN)	---						6.40209e-05	0.00869919	0.0105787	2.44513	2.44513
Solyc02g089110.3.1	Mitochondrial carrier family protein (AHRD V3.3 *** B9H0H4_POPTR)	---	0.0137773	0.124118	0.150064	1.50726	1.50726
Solyc02g089175.1.1	N(2),N(2)-dimethylguanosine tRNA methyltransferase, putative (AHRD V3.3 *** A0A072U633_MEDTR)	---						0.0335181	0.200756	0.244131	0.845662	-1.18251
Solyc02g089240.3.1	RING/U-box superfamily protein (AHRD V3.3 *** A0A061EHB8_THECC)	---	0.00340204	0.0626171	0.0757064	0.760424	-1.31506
Solyc02g089250.3.1	Pollen Ole e 1 allergen and extensin family protein (AHRD V3.3 *** A0A061EFL6_THECC)	---	0.0231652	0.161554	0.195325	0.292005	-3.42459	0.0269322	0.179824	0.218677	0.307755	-3.24934
Solyc02g089350.3.1	Gibberellin-regulated family protein (AHRD V3.3 *** A0A061EVH9_THECC)	---	0.0135223	0.122775	0.14844	0.412495	-2.42427	7.45758e-05	0.00923726	0.011233	0.171754	-5.8223
Solyc02g089400.3.1	Amino acid transporter, putative (AHRD V3.3 *** B9T738_RICCO)	---	0.00929227	0.102393	0.123796	1.45849	1.45849
Solyc02g089410.3.1	RING/U-box superfamily protein (AHRD V3.3 *** AT3G02340.2)	---	0.00227518	0.0505664	0.0611367	1.70958	1.70958
Solyc02g089440.3.1	glycosyltransferase family protein	---						0.0472493	0.239043	0.29069	0.804988	-1.24225
Solyc02g089490.3.1	Plant Tudor-like RNA-binding protein (AHRD V3.3 --* AT4G32440.3)	---	0.0485596	0.238612	0.288491	2.32337	2.32337
Solyc02g089550.3.1	NSP-interacting kinase 1 (AHRD V3.3 *** AT5G16000.1)	---						0.0299286	0.190068	0.231134	0.565367	-1.76876
Solyc02g089560.3.1	Pentatricopeptide repeat (PPR) superfamily protein, putative (AHRD V3.3 *** A0A061DIE6_THECC)	---						0.0349404	0.205266	0.249615	0.755964	-1.32281
Solyc02g089610.2.1	S-adenosylmethionine decarboxylase 2	---	8.4022e-05	0.010779	0.0130323	5.38888	5.38888	0.0169249	0.142456	0.173235	2.68278	2.68278
Solyc02g089620.3.1	proline dehydrogenase	pdh	0.024466	0.165827	0.200491	2.07584	2.07584
Solyc02g089640.3.1	cellulose-synthase-like	---						0.0111642	0.114493	0.13923	0.61774	-1.6188
Solyc02g089660.2.1	Titin (AHRD V3.3 *** A0A0B0NSM2_GOSAR)	---						0.0230215	0.166222	0.202136	0.364887	-2.74058
Solyc02g089690.3.1	Trichome birefringence-like 19 (AHRD V3.3 *** A0A061EH35_THECC)	---	0.00871994	0.0985162	0.11911	0.837572	-1.19393	3.13458e-06	0.00194857	0.00236958	0.538569	-1.85677
Solyc02g089720.2.1	Glycoside hydrolase, family 81 (AHRD V3.3 *** A0A103YH72_CYNCS)	---	0.0136319	0.123394	0.149188	1.94484	1.94484
Solyc02g089730.1.1	Glycoside hydrolase family 81 protein (AHRD V3.3 *** G8A0L0_MEDTR)	---						0.00892294	0.102439	0.124572	0.684539	-1.46084
Solyc02g089790.3.1	Histone acetyltransferase (AHRD V3.3 *-* A0A087HP23_ARAAL)	---	0.000910844	0.0315927	0.0381968	2.42876	2.42876	0.0142686	0.130554	0.158762	1.84324	1.84324
Solyc02g089870.2.1	RING/U-box superfamily protein (AHRD V3.3 *** A0A061DGI8_THECC)	---						0.0211428	0.160537	0.195223	1.36127	1.36127
Solyc02g089880.3.1	Hexosyltransferase (AHRD V3.3 *** K4BCD9_SOLLC)	---	0.0091052	0.101122	0.12226	0.263832	-3.79029
Solyc02g089890.3.1	PQ-loop repeat family protein / transmembrane family protein (AHRD V3.3 *** AT4G36850.1)	---						0.0332225	0.199972	0.243178	0.602636	-1.65938
Solyc02g089920.1.1	Kinase family protein (AHRD V3.3 *** B9HEM3_POPTR)	---	0.0326966	0.191861	0.231966	1.95042	1.95042	0.00318571	0.060675	0.0737844	2.91129	2.91129
Solyc02g089930.3.1	Protein DA1-related 1 (AHRD V3.3 *** A0A199UXH9_ANACO)	---	0.0305957	0.185915	0.224778	0.626584	-1.59595
Solyc02g089940.3.1	BIPINNATA (AHRD V3.3 *** B2Y2H0_SOLLC)	---	0.000372361	0.0207295	0.0250627	0.636862	-1.5702
Solyc02g089960.3.1	Transmembrane protein 220 (AHRD V3.3 *** A0A1D1Z4L8_9ARAE)	---						0.0289474	0.186972	0.227369	2.0682	2.0682
Solyc02g090070.3.1	Phototropic-responsive NPH3 family protein (AHRD V3.3 *** AT5G66560.1)	---	0.0406809	0.216136	0.261316	0.550831	-1.81544
Solyc02g090100.1.1	LOW QUALITY:Synechocystis YCF37 (AHRD V3.3 *** A0A061DHK7_THECC)	---						0.0404006	0.220809	0.268516	0.310935	-3.2161
Solyc02g090120.1.1	LOW QUALITY:Inositol 1,4,5-trisphosphate receptor-interacting protein-like 2 (AHRD V3.3 -** A0A1D1XL30_9ARAE)	---						0.0180861	0.147234	0.179046	0.571105	-1.75099
Solyc02g090130.3.1	vacuolar protein sorting-associated protein, putative (DUF1162) (AHRD V3.3 *** AT3G50380.4)	---	0.0225672	0.160004	0.193451	1.35088	1.35088	0.00724226	0.0905539	0.110119	1.45365	1.45365
Solyc02g090135.1.1	vacuolar protein sorting-associated protein, putative (DUF1162) (AHRD V3.3 *-* AT3G50380.2)	---	0.0415374	0.219173	0.264989	1.35889	1.35889	0.0193561	0.151815	0.184615	1.4299	1.4299
Solyc02g090210.3.1	GDSL esterase/lipase family (AHRD V3.3 *** A0A151RJ07_CAJCA)	---	0.0154107	0.132315	0.159974	0.567977	-1.76063	0.0181258	0.147292	0.179116	0.603681	-1.6565
Solyc02g090300.3.1	Cytochrome P450 (AHRD V3.3 *** Q8H0I6_PETHY)	---	0.00964669	0.104631	0.126503	1.76138	1.76138
Solyc02g090310.1.1	Dof zinc finger protein (AHRD V3.3 *-* W9QGW0_9ROSA)	---	0.0229341	0.161083	0.194755	0.689039	-1.4513	0.00293888	0.0582517	0.0708375	0.539018	-1.85523
Solyc02g090360.3.1	L-ascorbate oxidase like (AHRD V3.3 *** A0A0B2RUS1_GLYSO)	---	0.0157568	0.133645	0.161581	1.64301	1.64301
Solyc02g090380.3.1	NBS-LRR disease resistance protein (AHRD V3.3 *** G7K839_MEDTR)	---	0.0213726	0.156502	0.189217	1.7589	1.7589
Solyc02g090400.3.1	Two-component response regulator (AHRD V3.3 *** W9S3N8_9ROSA)	---	0.0382671	0.209261	0.253004	3.2452	3.2452
Solyc02g090420.2.1	LOW QUALITY:50S ribosomal protein L25, putative (AHRD V3.3 *** B9S8K5_RICCO)	---	0.0226529	0.160197	0.193684	0.795243	-1.25748	0.0271928	0.180781	0.219841	0.803191	-1.24503
Solyc02g090430.3.1	MAP kinase kinase kinase 20	SlMAPKKK20						0.0435092	0.228898	0.278353	3.21006	3.21006
Solyc02g090450.3.1	Sl Peroxidase	---	0.0443311	0.227478	0.275029	1.50479	1.50479	0.00841018	0.0987892	0.120133	0.451027	-2.21716
Solyc02g090470.3.1	Peroxidase (AHRD V3.3 *** K4BCJ6_SOLLC)	---						0.00748112	0.0925682	0.112568	0.456261	-2.19173
Solyc02g090580.3.1	ternary complex factor MIP1 leucine-zipper protein (Protein of unknown function, DUF547) (AHRD V3.3 *** AT4G37080.3)	---						0.0450364	0.233624	0.284101	0.497555	-2.00983
Solyc02g090630.3.1	Patatin (AHRD V3.3 *** A0A0E0IDC7_ORYNI)	---	0.0031822	0.0605171	0.0731674	1.95776	1.95776	0.00987233	0.106717	0.129774	1.72875	1.72875
Solyc02g090760.3.1	TUDOR-SN protein 1 isoform 2 (AHRD V3.3 *** A0A061DN41_THECC)	---	0.0450429	0.229204	0.277116	1.20388	1.20388
Solyc02g090820.3.1	SolycHsfB1	SolycHsfB1	0.01896	0.146586	0.177228	2.21705	2.21705
Solyc02g090840.3.1	DUF1685 family protein (AHRD V3.3 *** G7K6Q0_MEDTR)	---	0.00587648	0.0807355	0.0976122	1.48507	1.48507
Solyc02g091030.3.1	Nuclear transcription factor Y subunit C-2 (AHRD V3.3 *-* W9SQ52_9ROSA)	---	0.0156788	0.133366	0.161245	1.3999	1.3999
Solyc02g091050.3.1	Protein DETOXIFICATION (AHRD V3.3 *** K4BCQ4_SOLLC)	---	3.28581e-05	0.00716374	0.00866123	1.32948	1.32948
Solyc02g091270.3.1	ELL-associated factor, putative (AHRD V3.3 *** B9SYJ2_RICCO)	---	0.0375375	0.207139	0.250438	1.3904	1.3904
Solyc02g091290.3.1	Protein pigment defective 194 (AHRD V3.3 *** A0A0G2T576_9ROSI)	---						0.0134176	0.126627	0.153986	0.48386	-2.06672
Solyc02g091370.2.1	Glycosyltransferase (AHRD V3.3 *** K4BCT5_SOLLC)	---	0.00506605	0.0764237	0.0923991	1.83068	1.83068
Solyc02g091410.3.1	Protease Do-like 7 (AHRD V3.3 *** DEGP7_ARATH)	---	0.000462371	0.0230102	0.0278202	1.359	1.359	0.0067501	0.087353	0.106226	1.23912	1.23912
Solyc02g091430.3.1	U-box domain-containing protein (AHRD V3.3 *** A0A0K9PMJ3_ZOSMR)	---	0.031574	0.18853	0.22794	1.33851	1.33851
Solyc02g091440.2.1	basic helix-loop-helix (bHLH) DNA-binding superfamily protein (AHRD V3.3 *-* AT2G14760.1)	---						0.00194429	0.0469561	0.0571014	0.600816	-1.6644
Solyc02g091470.3.1	Kinase family protein (AHRD V3.3 *** U5GCF1_POPTR)	---						0.0244301	0.171263	0.208266	0.537333	-1.86104
Solyc02g091510.3.1	GDP-L-galactose phosphorylase 2	---	0.0010568	0.0338869	0.0409705	1.49221	1.49221	0.000881444	0.0313261	0.0380944	1.51335	1.51335
Solyc02g091560.3.1	Serine hydroxymethyltransferase (AHRD V3.3 *** A0A0R4J3Y9_SOYBN)	---	0.000114727	0.012479	0.0150875	2.13028	2.13028	4.13142e-06	0.00227954	0.00277206	2.88633	2.88633
Solyc02g091590.3.1	symbiosis receptor-like kinase (SYMRK)	SYMRK	0.0180331	0.14272	0.172554	0.828342	-1.20723	0.00114946	0.0355048	0.0431759	1.26747	1.26747
Solyc02g091620.2.1	Nuclear pore complex protein (AHRD V3.3 --* AT1G55540.2)	---	0.00204526	0.0478983	0.0579108	5.39111	5.39111	0.0416629	0.223907	0.272285	2.84872	2.84872
Solyc02g091640.3.1	endoribonuclease E-like protein (AHRD V3.3 *** AT4G37920.1)	---						0.0124256	0.121124	0.147294	0.596743	-1.67576
Solyc02g091650.3.1	DNA-binding protein, putative (duplicated DUF1399) (AHRD V3.3 *** AT2G22660.3)	---	0.0324896	0.191414	0.231427	1.7217	1.7217
Solyc02g091660.3.1	Transcription factor GTE4 (AHRD V3.3 *** A0A0B2QCM2_GLYSO)	---						0.00294106	0.0582517	0.0708375	0.451555	-2.21457
Solyc02g091690.3.1	bHLH transcription factor 081	SlbHLH081	0.0141651	0.126009	0.152349	0.275773	-3.62617	0.00502197	0.0764792	0.0930032	0.231675	-4.31639
Solyc02g091700.3.1	hydroxyproline-rich glycoprotein family protein (AHRD V3.3 *** AT5G65660.1)	---						0.0495875	0.244885	0.297794	0.578903	-1.72741
Solyc02g091720.2.1	LisH/CRA/RING-U-box protein (AHRD V3.3 *** G7LHS6_MEDTR)	---	0.0163256	0.135827	0.16422	1.31579	1.31579
Solyc02g091730.2.1	Chromatin SPT2 (AHRD V3.3 *** A0A118JSU1_CYNCS)	---	0.0476406	0.235933	0.285251	1.59095	1.59095
Solyc02g091840.3.1	Non-specific serine/threonine protein kinase (AHRD V3.3 *** F8WS84_SOLLC)	---	0.00829762	0.096056	0.116135	0.697544	-1.4336	0.00426913	0.0709592	0.0862905	0.664377	-1.50517
Solyc02g091890.2.1	myb-like protein X (AHRD V3.3 *-* AT4G33740.5)	---						0.0194406	0.152181	0.185061	0.619521	-1.61415
Solyc02g091920.3.1	xyloglucan endotransglucosylase-hydrolase 7	xth7	0.00848948	0.0971714	0.117484	0.0760378	-13.1514	0.0165214	0.140962	0.171418	0.429005	-2.33097
Solyc02g092000.3.1	transmembrane protein (AHRD V3.3 *** AT3G49720.3)	---	0.0268743	0.174573	0.211065	1.5204	1.5204
Solyc02g092290.3.1	F-box family protein (AHRD V3.3 *** B9GFH4_POPTR)	---						0.0319918	0.196088	0.238455	0.714605	-1.39937
Solyc02g092370.1.1	GRAS family transcription factor (AHRD V3.3 *** K7NCY5_QUESU)	---						0.0189688	0.150757	0.183329	0.807465	-1.23844
Solyc02g092440.3.1	Outer mitochondrial membrane protein porin (AHRD V3.3 *** B6SS48_MAIZE)	---	0.0384384	0.209822	0.253682	1.27872	1.27872	0.0084986	0.099385	0.120858	1.37465	1.37465
Solyc02g092450.3.1	Calcium-transporting ATPase (AHRD V3.3 *** M1BXI4_SOLTU)	---	0.014531	0.127756	0.154462	3.67213	3.67213
Solyc02g092460.3.1	BTB/POZ and TAZ domain-containing protein (AHRD V3.3 *** A0A0M4JJV3_LONJA)	---	0.0022387	0.0501823	0.0606722	3.27282	3.27282
Solyc02g092470.3.1	Formin-like protein (AHRD V3.3 *** K4BD43_SOLLC)	---						0.0474864	0.239753	0.291554	0.764817	-1.3075
Solyc02g092480.3.1	Phototropic-responsive NPH3 family protein (AHRD V3.3 *** G7K3U5_MEDTR)	---						0.000686539	0.0267496	0.032529	0.536385	-1.86433
Solyc02g092517.1.1	DNA mismatch repair protein mutL (AHRD V3.3 *-* A0A151THR9_CAJCA)	---	0.00146221	0.0401265	0.0485144	3.8125	3.8125	0.0361589	0.209172	0.254366	2.4565	2.4565
Solyc02g092530.3.1	Acetamidase/Formamidase family protein (AHRD V3.3 *** AT4G37560.1)	---						0.0131311	0.125208	0.15226	1.86198	1.86198
Solyc02g092560.3.1	Phototropic-responsive NPH3 family protein (AHRD V3.3 *** A0A061DGZ5_THECC)	---	0.00403317	0.0676564	0.0817991	0.663562	-1.50702
Solyc02g092580.3.1	Peroxidase (AHRD V3.3 *** K4BD54_SOLLC)	---	0.0157596	0.133645	0.161581	0.416397	-2.40155
Solyc02g092640.3.1	Protein kinase superfamily protein (AHRD V3.3 *** AT2G23080.1)	---	0.021858	0.158233	0.191309	1.26483	1.26483	0.00343586	0.0627345	0.0762889	1.38559	1.38559
Solyc02g092670.1.1	Subtilisin-like protease (AHRD V3.3 *** A9XG40_TOBAC)	---	0.0390349	0.21169	0.25594	1.6022	1.6022
Solyc02g092720.1.1	LOW QUALITY:BnaC09g34590D protein (AHRD V3.3 *** A0A078CYT8_BRANA)	---	0.0327772	0.19206	0.232208	0.512302	-1.95197
Solyc02g092770.3.1	Sigma factor sigb regulation protein rsbq, putative (AHRD V3.3 *** B9SG47_RICCO)	---	0.000112419	0.0124025	0.0149951	0.604312	-1.65478
Solyc02g092780.2.1	Tetratricopeptide repeat protein, tpr, putative (AHRD V3.3 *** B9SG46_RICCO)	---						0.0105773	0.11126	0.135299	1.41609	1.41609
Solyc02g092790.3.1	Arabinogalactan 1	---	0.0138999	0.124845	0.150943	0.643831	-1.5532	0.00135032	0.0386523	0.0470035	0.498204	-2.00721
Solyc02g092800.3.1	metal transporter AY196092	AY196092	0.00349601	0.0633912	0.0766423	0.715912	-1.39682	0.00625307	0.0847774	0.103094	0.732538	-1.36512
Solyc02g092810.3.1	RING/U-box superfamily protein (AHRD V3.3 *** AT4G24204.2)	---	0.0158354	0.133645	0.161581	0.502029	-1.99192
Solyc02g092840.1.1	Xyloglucan galactosyltransferase KATAMARI1, putative (AHRD V3.3 *** B9R9L8_RICCO)	---						0.00359832	0.0644865	0.0784194	0.613689	-1.62949
Solyc02g092860.3.1	Cytochrome P450, putative (AHRD V3.3 *** B9R747_RICCO)	---						0.0494766	0.244634	0.297489	2.59726	2.59726
Solyc02g092990.1.1	F-box protein (AHRD V3.3 *** W9R4Y4_9ROSA)	---	0.0447296	0.228565	0.276343	1.61103	1.61103
Solyc02g093020.3.1	transmembrane protein, putative (DUF247) (AHRD V3.3 *** AT3G50120.1)	---	0.0116224	0.114654	0.13862	1.80525	1.80525	0.000249585	0.01551	0.0188611	2.56392	2.56392
Solyc02g093080.3.1	2-oxoglutarate (2OG) and Fe(II)-dependent oxygenase superfamily protein (AHRD V3.3 *** AT3G50210.4)	---						0.046802	0.238303	0.28979	1.52082	1.52082
Solyc02g093100.3.1	Receptor protein kinase, putative (AHRD V3.3 *** B9T4U3_RICCO)	---	0.0345769	0.197207	0.238431	0.461089	-2.16878
Solyc02g093120.3.1	RNA binding protein, putative (AHRD V3.3 *** B9T820_RICCO)	---						0.00771644	0.0936174	0.113844	1.48546	1.48546
Solyc02g093140.3.1	CBS domain-containing protein-like (AHRD V3.3 *** B8AP73_ORYSI)	---	5.49334e-05	0.00883042	0.0106763	0.477656	-2.09356
Solyc02g093220.3.1	F-box family protein (AHRD V3.3 *** D7MKT1_ARALL)	---						0.0159226	0.138122	0.167965	1.78344	1.78344
Solyc02g093230.3.1	Caffeoyl-CoA O-methyltransferase (AHRD V3.3 *** CAMT_SOLTU)	---						0.0107839	0.11233	0.1366	0.473155	-2.11347
Solyc02g093320.3.1	DNA binding protein (AHRD V3.3 --* AT3G21430.4)	---	0.0131343	0.120813	0.146067	1.39093	1.39093
Solyc02g093390.3.1	S-adenosyl-L-methionine-dependent methyltransferases superfamily protein (AHRD V3.3 *** AT5G40530.1)	---	0.023145	0.161475	0.19523	0.738674	-1.35378
Solyc02g093410.3.1	MAP kinase kinase kinase 24	SlMAPKKK24						0.0453732	0.234312	0.284937	1.49797	1.49797
Solyc02g093430.3.1	Beta-1,4-N-acetylglucosaminyltransferase-like protein (AHRD V3.3 *** A0A072U8D1_MEDTR)	---	0.00256922	0.0544583	0.0658421	2.39202	2.39202
Solyc02g093510.3.1	Surfeit locus protein 2 (AHRD V3.3 *** A0A1D1ZKN6_9ARAE)	---	0.0406112	0.215993	0.261144	0.690826	-1.44754
Solyc02g093520.3.1	E3 ubiquitin-protein ligase RGLG2 (AHRD V3.3 *** A0A0B0MQU5_GOSAR)	---	0.00269212	0.0558355	0.0675072	1.45845	1.45845
Solyc02g093630.3.1	transmembrane protein (AHRD V3.3 *** AT5G40640.1)	---	0.0227183	0.160392	0.19392	0.846669	-1.1811
Solyc02g093710.1.1	LOW QUALITY:Hop-interacting protein THI031 (AHRD V3.3 *** G8Z260_SOLLC)	---	0.000442091	0.0228066	0.027574	2.39049	2.39049	0.0427202	0.226992	0.276035	1.56891	1.56891
Solyc02g093800.3.1	Serine/threonine protein phosphatase 2A regulatory subunit B (AHRD V3.3 *** B9HTC9_POPTR)	---	0.0344023	0.196814	0.237956	1.25344	1.25344
Solyc02g093880.3.1	Transcription factor GTE8 (AHRD V3.3 *** A0A0B2PTJ0_GLYSO)	---	0.00776236	0.0931572	0.11263	1.38352	1.38352	0.0329676	0.199228	0.242273	1.28193	1.28193
Solyc02g093900.3.1	Cytochrome c1, heme protein (AHRD V3.3 *** G7KN99_MEDTR)	---	0.000459983	0.0229659	0.0277666	1.19203	1.19203	0.00909602	0.103319	0.125642	1.12322	1.12322
Solyc02g093910.3.1	Kelch repeat-containing protein family (AHRD V3.3 *** A0A151RD96_CAJCA)	---						0.0111728	0.114493	0.13923	0.568315	-1.75959
Solyc02g093940.3.1	Mitochondrial transcription termination factor family protein (AHRD V3.3 *** AT4G14605.2)	---	0.00268883	0.0558306	0.0675013	0.601683	-1.66201
Solyc02g093980.3.1	nucleolar protein gar2-like protein (AHRD V3.3 *-* AT2G42320.2)	---						0.00697353	0.0892926	0.108585	0.612612	-1.63236
Solyc02g093990.3.1	Adenylate kinase family-like protein (AHRD V3.3 *** Q38JG0_SOLTU)	---	0.0475713	0.235773	0.285059	1.95819	1.95819
Solyc02g094130.3.1	DCD (Development and Cell Death) domain protein (AHRD V3.3 *** AT3G27090.3)	---	0.00330378	0.0614883	0.0743417	1.35848	1.35848	0.000746976	0.0282177	0.0343144	1.44979	1.44979
Solyc02g094210.1.1	LOW QUALITY:transmembrane protein, putative (DUF 3339) (AHRD V3.3 *** AT5G08391.1)	---						0.0252715	0.174128	0.21175	0.51787	-1.93098
Solyc02g094280.3.1	Yellow stripe-like transporter 12 (AHRD V3.3 *** A0A0K9NNE9_ZOSMR)	---	0.0278755	0.177443	0.214535	1.38546	1.38546
Solyc02g094300.3.1	ACT domain-containing protein (AHRD V3.3 *-* A0A103Y4L4_CYNCS)	---	0.0051093	0.0768598	0.0929263	1.98037	1.98037
Solyc02g094330.3.1	Pollen Ole e 1 allergen/extensin (AHRD V3.3 *-* A0A103XVX8_CYNCS),Pfam:PF01190	---	0.0100968	0.106793	0.129117	0.429362	-2.32903	0.0015902	0.042146	0.0512521	0.319505	-3.12985
Solyc02g094390.3.1	S-acyltransferase (AHRD V3.3 *** K4BDN4_SOLLC)	---						0.00866093	0.100573	0.122303	0.663713	-1.50667
Solyc02g094400.3.1	Glycerophosphodiester phosphodiesterase, putative (AHRD V3.3 *** B9RH28_RICCO)	---	0.00325846	0.0612047	0.0739988	2.54826	2.54826
Solyc02g094410.3.1	Hydroxyproline-rich glycoprotein family protein (AHRD V3.3 *** A0A061ED78_THECC)	---						0.0212743	0.16071	0.195432	1.22962	1.22962
Solyc02g094490.3.1	ATPase E1-E2 type family protein / haloacid dehalogenase-like hydrolase family protein (AHRD V3.3 --* AT1G68710.3)	---	0.00716186	0.0894402	0.108137	0.409695	-2.44084	0.00249267	0.0537512	0.0653646	0.345223	-2.89668
Solyc02g094620.2.1	Transportin-3 (AHRD V3.3 *** A0A151QYH4_CAJCA)	---	0.0376396	0.20744	0.250802	1.22868	1.22868	0.0317957	0.195454	0.237684	1.23935	1.23935
Solyc03g005000.3.1	Peptidase family M48 family protein (AHRD V3.3 *** AT3G27110.3)	---	0.0364002	0.20375	0.246341	0.787899	-1.2692
Solyc03g005020.3.1	Lipase (AHRD V3.3 *** K4BDS6_SOLLC)	---						0.0192917	0.151733	0.184517	0.507724	-1.96958
Solyc03g005080.3.1	4-coumarate CoA ligase (AHRD V3.3 *** L7Z9J1_LONJA)	---						0.0328371	0.198906	0.241882	1.34436	1.34436
Solyc03g005110.3.1	Cystatin/monellin superfamily protein (AHRD V3.3 -** AT2G37435.1)	---						0.0339756	0.202018	0.245666	1.26425	1.26425
Solyc03g005130.2.1	Serine/threonine-protein kinase (AHRD V3.3 *** K4BDT7_SOLLC)	---	0.0168277	0.137714	0.166502	1.75993	1.75993	0.00803799	0.0962234	0.117013	1.84854	1.84854
Solyc03g005180.1.1	Ribosomal protein L18/L5 (AHRD V3.3 *** A0A103UVK9_CYNCS)	---						0.0401933	0.220434	0.26806	1.61443	1.61443
Solyc03g005320.3.1	3-ketoacyl-CoA synthase (AHRD V3.3 *** M1A6B6_SOLTU)	---						0.00260429	0.0548391	0.0666876	0.491711	-2.03372
Solyc03g005430.3.1	MATH domain-containing protein (AHRD V3.3 *** A0A0B2RFR3_GLYSO)	---	0.000208473	0.0157157	0.0190009	1.4095	1.4095	0.000231078	0.0148674	0.0180796	1.40309	1.40309
Solyc03g005450.3.1	Cellulose synthase-like protein (AHRD V3.3 *** L0AUE4_POPTO)	---	0.00599399	0.0816759	0.0987492	0.653434	-1.53038
Solyc03g005537.1.1	Phosphate transporter (AHRD V3.3 *** Q9AYT2_TOBAC)	---	2.49261e-05	0.00615761	0.00744478	0.334424	-2.99022
Solyc03g005570.3.1	MYB family protein (AHRD V3.3 *** A0A067KW19_JATCU)	---						0.007817	0.0943846	0.114777	0.425368	-2.3509
Solyc03g005600.3.1	S-adenosyl-L-methionine-dependent methyltransferases superfamily protein (AHRD V3.3 *** AT1G04430.3)	---	0.00271764	0.0560429	0.067758	0.588676	-1.69873	0.000587912	0.0249527	0.0303439	0.505994	-1.97631
Solyc03g005680.3.1	RNA-binding protein-like (AHRD V3.3 *** Q9FJ56_ARATH)	---	0.0293038	0.182043	0.220096	0.768547	-1.30116
Solyc03g005690.3.1	Cysteine-rich repeat secretory protein 3 (AHRD V3.3 *** A0A0B2QTT4_GLYSO)	---	0.0145245	0.127756	0.154462	0.522147	-1.91517
Solyc03g005730.3.1	Aconitate hydratase (AHRD V3.3 *** A0A059LL79_9CHLO)	---	0.00593746	0.0810867	0.0980368	0.788069	-1.26892	0.0478601	0.240205	0.292103	0.854905	-1.16972
Solyc03g005750.3.1	RNA polymerase II degradation factor-like protein (DUF1296) (AHRD V3.3 *** AT1G29370.1)	---						0.0298309	0.189983	0.23103	1.33546	1.33546
Solyc03g005830.3.1	O-acetyltransferase family protein (AHRD V3.3 *** AT5G46340.1)	---	0.0102321	0.107386	0.129834	0.538993	-1.85531
Solyc03g005960.3.1	protein kinase LESK1	lesk1						0.0189298	0.150644	0.183192	3.68199	3.68199
Solyc03g006000.3.1	SolycHsfA4a	SolycHsfA4a						0.00229197	0.0507074	0.0616632	1.64363	1.64363
Solyc03g006030.3.1	LRR receptor-like kinase (AHRD V3.3 *** A0A072V4N4_MEDTR)	---						0.00249932	0.0537512	0.0653646	2.9734	2.9734
Solyc03g006050.3.1	Leucine-rich repeat receptor-like protein kinase (AHRD V3.3 *** A0A142CCY8_9LAMI)	---						0.0352113	0.206087	0.250614	0.528894	-1.89074
Solyc03g006070.3.1	Kinase family protein (AHRD V3.3 *** D7M6L5_ARALL)	---	0.00420119	0.0693774	0.0838798	0.777033	-1.28695
Solyc03g006080.3.1	LRR receptor-like kinase (AHRD V3.3 *** A0A072V4N4_MEDTR)	---						0.0360055	0.208653	0.253734	1.71378	1.71378
Solyc03g006100.3.1	Receptor-kinase, putative (AHRD V3.3 *** B9RVA8_RICCO)	---						0.0361837	0.209172	0.254366	2.17922	2.17922
Solyc03g006130.3.1	Receptor protein kinase, putative (AHRD V3.3 *** B9T7R3_RICCO)	---	0.00501874	0.0761046	0.0920133	1.54788	1.54788
Solyc03g006220.3.1	Trichome birefringence-like protein (AHRD V3.3 *** G7IKB9_MEDTR)	---	0.00146154	0.0401265	0.0485144	0.276722	-3.61373	0.000883632	0.0313261	0.0380944	0.253416	-3.94608
Solyc03g006230.1.1	LOW QUALITY:Integral membrane protein TmpA (AHRD V3.3 *** A0A0K9PA02_ZOSMR)	---						0.014226	0.130512	0.15871	0.468024	-2.13664
Solyc03g006450.1.1	Thioesterase family protein (AHRD V3.3 *** D7KCZ7_ARALL)	---						0.0016788	0.0433583	0.0527263	0.0808892	-12.3626
Solyc03g006490.3.1	glutaminase domain-containing protein	---	0.0162119	0.135246	0.163518	3.03081	3.03081
Solyc03g006550.3.1	Terpene synthase (AHRD V3.3 *** A0A076GH23_POPTR)	---	0.0350343	0.198825	0.240387	3.31718	3.31718
Solyc03g006570.3.1	SNF2 domain-containing protein / helicase domain-containing protein / zinc finger protein-like protein (AHRD V3.3 *** AT1G61140.3)	---	0.00304488	0.0594126	0.0718321	1.46745	1.46745	0.00448144	0.0722463	0.0878557	1.44587	1.44587
Solyc03g006580.3.1	LisH and RanBPM domains containing protein (AHRD V3.3 *** AT1G61150.11)	---						0.0408128	0.221496	0.269352	0.879721	-1.13672
Solyc03g006610.3.1	Arf GTPase activating protein (AHRD V3.3 *** A0A103YJY6_CYNCS)	---	0.0375959	0.207368	0.250715	1.22943	1.22943
Solyc03g006700.3.1	Peroxidase (AHRD V3.3 *** K4BE93_SOLLC)	---	0.00261738	0.0550966	0.0666138	0.603287	-1.65759	0.0479775	0.240389	0.292328	0.758308	-1.31872
Solyc03g006760.3.1	NBS-LRR disease resistance-like protein (AHRD V3.3 *-* Q2LED2_9ROSI)	---	0.000625079	0.0268092	0.0324134	1.88981	1.88981	0.000659269	0.0261524	0.0318029	1.84767	1.84767
Solyc03g006800.1.1	TCP transcription factor 21	SlTCP21	0.0484974	0.238435	0.288277	2.53489	2.53489
Solyc03g006850.3.1	Actin cytoskeleton-regulatory complex PAN1 (AHRD V3.3 *** A0A0B0N2N4_GOSAR)	---						0.0428797	0.227493	0.276644	0.694901	-1.43905
Solyc03g006870.3.1	phosphoglucomutase (AHRD V3.3 *** AT5G51820.1)	---	0.0190004	0.146698	0.177364	0.729339	-1.3711
Solyc03g006970.1.1	serine protease SBT2	sbt2						0.0355661	0.207361	0.252163	0.305817	-3.26993
Solyc03g007040.3.1	K(+) efflux antiporter (AHRD V3.3 *** A0A0K9NL94_ZOSMR)	---	0.0461755	0.232193	0.28073	1.27626	1.27626
Solyc03g007170.3.1	Peptidyl-prolyl cis-trans isomerase FKBP53 (AHRD V3.3 *** W9QW00_9ROSA)	---	0.000116519	0.012479	0.0150875	0.521407	-1.91789	0.000198025	0.013762	0.0167354	0.551245	-1.81408
Solyc03g007180.1.1	F5O11.10, putative isoform 1 (AHRD V3.3 *** A0A061G0M8_THECC)	---	0.0100704	0.106793	0.129117	0.556757	-1.79611
Solyc03g007210.3.1	Receptor-like protein kinase (AHRD V3.3 *** A0A061EYK6_THECC)	---	0.00807656	0.0949981	0.114856	1.98334	1.98334	0.00711869	0.0897909	0.109191	2.01714	2.01714
Solyc03g007230.3.1	Protein phosphatase 2c, putative (AHRD V3.3 *** B9RIK1_RICCO)	---						0.0349976	0.205361	0.249731	0.426213	-2.34624
Solyc03g007250.1.1	Cyclic nucleotide gated channel CNGC6 (AHRD V3.3 *-* A0A0B4U3H6_SOLLC)	---						0.0108715	0.11292	0.137317	1.4969	1.4969
Solyc03g007260.3.1	Cyclic nucleotide gated channel CNGC6 (AHRD V3.3 *** A0A0B4U3H6_SOLLC)	---	0.0290962	0.181678	0.219655	1.36888	1.36888	0.00162214	0.0426205	0.051829	1.63768	1.63768
Solyc03g007320.3.1	Polypyrimidine tract-binding protein (AHRD V3.3 *** A0A0H5DID0_RHOSS)	---						0.0363894	0.209676	0.254979	1.23163	1.23163
Solyc03g007400.2.1	Galactose oxidase/kelch repeat superfamily protein (AHRD V3.3 --* AT2G29780.2)	---						0.0452119	0.234002	0.28456	2.0194	2.0194
Solyc03g007470.3.1	Ubiquitin-conjugating enzyme E2 (AHRD V3.3 *** A0A0K9PK38_ZOSMR)	---						0.0168915	0.142389	0.173154	0.759793	-1.31615
Solyc03g007520.3.1	Proline-rich cell wall-like protein (AHRD V3.3 *** G7J680_MEDTR)	---	0.00467236	0.0735756	0.0889556	1.40559	1.40559	0.0116895	0.117279	0.142618	1.34016	1.34016
Solyc03g007530.3.1	ABC transporter family protein (AHRD V3.3 *** U5FPJ5_POPTR)	---	0.0383124	0.209391	0.253161	1.58459	1.58459	0.000264505	0.0160004	0.0194574	2.5757	2.5757
Solyc03g007660.3.1	NADH-ubiquinone oxidoreductase-like protein (AHRD V3.3 *** AT5G52840.1)	---	0.0106496	0.108838	0.13159	1.36192	1.36192
Solyc03g007670.3.1	defense signal transduction Sgt1-2	Sgt1-2						0.0387737	0.215768	0.262386	1.23413	1.23413
Solyc03g007700.1.1	LOW QUALITY:Membrane-associated kinase regulator, putative (AHRD V3.3 *** G7IDX6_MEDTR)	---						0.00458604	0.0729371	0.0886958	0.342826	-2.91693
Solyc03g007760.3.1	P-loop containing nucleoside triphosphate hydrolases superfamily protein (AHRD V3.3 *** AT4G28000.1)	---	0.00245633	0.0532993	0.0644408	0.646652	-1.54643	1.81463e-05	0.00516263	0.00627806	0.43655	-2.29069
Solyc03g007770.3.1	S-type anion channel (AHRD V3.3 *** A0A098GMQ9_9ROSI)	---	0.0355115	0.200725	0.242684	0.643358	-1.55434	0.000142282	0.012248	0.0148942	0.393513	-2.54122
Solyc03g007920.3.1	Glutaminyl-peptide cyclotransferase (AHRD V3.3 *** QPCT_ARATH)	---	0.00847906	0.0971714	0.117484	1.70604	1.70604	0.00013662	0.0121345	0.0147563	2.41326	2.41326
Solyc03g007930.3.1	LOW QUALITY:Cytochrome b6 (AHRD V3.3 --* CYB6_NEPOL)	---	0.000453043	0.0228134	0.0275822	4.22554	4.22554	0.000103154	0.0108568	0.0132025	5.35243	5.35243
Solyc03g007970.2.1	UDP-N-acetylmuramate-alanine ligase (AHRD V3.3 *** Q3LHF7_PHYPA)	---	0.0189476	0.146586	0.177228	2.87447	2.87447
Solyc03g007980.1.1	Site-determining protein (AHRD V3.3 *** A0A0V0I2C9_SOLCH)	---	0.0402992	0.215386	0.26041	1.31488	1.31488
Solyc03g008010.3.1	PPPDE putative thiol peptidase family protein (AHRD V3.3 *** AT4G25660.1)	---	0.00647182	0.0851461	0.102945	1.29506	1.29506
Solyc03g013160.3.1	Amino acid transporter, putative (AHRD V3.3 *** B9T0U1_RICCO)	---	0.00452998	0.0720147	0.0870684	8.41845	8.41845	0.00680287	0.0877865	0.106754	15.9393	15.9393
Solyc03g013240.3.1	lysine-tRNA ligase (AHRD V3.3 *** AT3G01060.1)	---	0.0273897	0.17579	0.212537	0.420216	-2.37973
Solyc03g013440.3.1	Amino acid transporter, putative (AHRD V3.3 *** B9T0U1_RICCO)	---						0.00329901	0.061523	0.0748156	0.152168	-6.57166
Solyc03g013500.1.1	LOW QUALITY:Photosystem II protein D1 (AHRD V3.3 *-* PSBA_VIGUN)	---	0.030645	0.186083	0.224981	121.494	121.494
Solyc03g019680.3.1	CBS domain-containing protein (AHRD V3.3 *** W9QLL8_9ROSA)	---	0.00369781	0.0654378	0.0791167	1.39386	1.39386	0.00616473	0.0840934	0.102263	1.36213	1.36213
Solyc03g019760.3.1	ABC transporter G family member (AHRD V3.3 *** A0A0K9NYG1_ZOSMR)	---	0.000240728	0.0170878	0.0206598	0.381376	-2.62209
Solyc03g019790.3.1	alpha-galactosidase	agal	0.00146874	0.0402064	0.048611	0.309692	-3.22901	0.0021514	0.0486817	0.0591998	0.340287	-2.9387
Solyc03g019820.3.1	tonoplast intrinsic protein 3.2	SlTIP3.2						0.0103968	0.110183	0.133989	2.80241	2.80241
Solyc03g019840.3.1	DNA binding protein (AHRD V3.3 *-* AT3G52170.4)	---	0.00128114	0.0373607	0.0451705	0.584888	-1.70973	0.0454197	0.234312	0.284937	0.791967	-1.26268
Solyc03g019880.3.1	UPF0426 protein, chloroplastic (AHRD V3.3 *** A0A0B2Q4P7_GLYSO)	---						0.0145495	0.131797	0.160273	1.79966	1.79966
Solyc03g019890.3.1	beta-galactosidase 7	tbg7	0.0426824	0.222067	0.268487	0.655178	-1.5263	0.00457364	0.0729371	0.0886958	0.481127	-2.07845
Solyc03g019940.3.1	Asparaginyl-tRNA synthetase family protein (AHRD V3.3 *** U5FL49_POPTR)	---						0.0278537	0.183076	0.222631	1.3049	1.3049
Solyc03g025150.3.1	Dentin sialophosphoprotein-related, putative isoform 1 (AHRD V3.3 *-* A0A061G268_THECC)	---	0.00064861	0.0269353	0.0325658	1.41665	1.41665	0.0126567	0.122466	0.148926	1.2592	1.2592
Solyc03g025200.3.1	Multidrug resistance protein mdtK (AHRD V1 **-- MDTK_PHOLL)	---						0.0010991	0.035033	0.0426022	1.46171	1.46171
Solyc03g025220.3.1	Multidrug resistance protein mdtK (AHRD V1 *--- MDTK_PHOLL)	---	0.0340838	0.196062	0.237046	2.44372	2.44372	0.0478747	0.240205	0.292103	2.38412	2.38412
Solyc03g025270.3.1	fibrillarin 2 (AHRD V3.3 *** AT4G25630.1)	---	0.000721917	0.0286169	0.0345989	0.548281	-1.82388	0.00170877	0.0436372	0.0530654	0.578617	-1.72826
Solyc03g025290.3.1	Hydroxyproline-rich glycoprotein (AHRD V3.3 *** B9I470_POPTR)	---	0.0180666	0.142923	0.1728	0.673368	-1.48507
Solyc03g025310.3.1	Sec-independent translocase protein TatA (AHRD V3.3 *** A0A0B0PZ99_GOSAR)	---	0.0167751	0.137518	0.166264	0.772842	-1.29393
Solyc03g025340.1.1	Calcium-dependent lipid-binding family protein (AHRD V3.3 *** A0A061G8B6_THECC)	---	0.000532425	0.0244992	0.0296205	1.8738	1.8738	0.000949127	0.0325097	0.0395337	1.80357	1.80357
Solyc03g025430.1.1	LOW QUALITY:transmembrane protein (AHRD V3.3 *** AT5G52420.1)	---						0.0131135	0.125208	0.15226	8.80404	8.80404
Solyc03g025520.3.1	60S ribosomal protein L36 (AHRD V3.3 *** K4BF25_SOLLC)	---	0.0410958	0.217646	0.263142	0.763625	-1.30954
Solyc03g025550.3.1	Signal peptide peptidase family protein (AHRD V3.3 *** B9I483_POPTR)	---	0.0320883	0.19018	0.229935	0.785858	-1.27249
Solyc03g025585.1.1	Tripeptidyl-peptidase 2 (AHRD V3.3 *-* A0A0B0NVF8_GOSAR)	---	0.00607661	0.0820434	0.0991936	0.587224	-1.70293	0.00260575	0.0548391	0.0666876	0.541057	-1.84823
Solyc03g025600.3.1	Pectinacetylesterase family protein (AHRD V3.3 *** AT5G23870.3)	---	2.29903e-05	0.00586383	0.00708959	0.342184	-2.9224	0.00118686	0.0360772	0.043872	0.509534	-1.96258
Solyc03g025670.3.1	PAR1 protein (AHRD V3.3 *** AT5G52390.1)	---						0.0469341	0.238622	0.290179	4.22574	4.22574
Solyc03g025740.3.1	Actin-depolymerizing factor (AHRD V3.3 *** A0A199VAH1_ANACO)	---	0.00845432	0.0970722	0.117364	0.625201	-1.59949	0.00650611	0.0855586	0.104044	0.605351	-1.65193
Solyc03g026010.2.1	Transmembrane protein (AHRD V3.3 *-* A0A0B0NIL8_GOSAR)	---	0.0118611	0.115689	0.139872	1.77323	1.77323
Solyc03g026020.3.1	SolycHsfB2a	SolycHsfB2a	0.0143949	0.12711	0.15368	1.40123	1.40123	0.00129141	0.0378038	0.0459717	1.62354	1.62354
Solyc03g026040.3.1	LRR receptor-like kinase family protein (AHRD V3.3 *** A0A072VNY9_MEDTR)	---						0.00970918	0.10615	0.129084	0.381043	-2.62437
Solyc03g026110.3.1	SUN-like protein 8	SlSUN8	0.000574594	0.0256033	0.0309554	0.458585	-2.18062	0.000323588	0.0179085	0.0217777	0.423734	-2.35997
Solyc03g026140.3.1	Cytochrome P450 (AHRD V3.3 *** A0A0N9HM28_9MAGN)	---						0.00635193	0.0851664	0.103567	1.43088	1.43088
Solyc03g026150.3.1	RING/U-box superfamily protein (AHRD V3.3 *** AT3G63530.2)	---	0.0126348	0.118177	0.14288	0.655498	-1.52556	0.0269281	0.179824	0.218677	0.694737	-1.43939
Solyc03g026210.3.1	Dihydrodipicolinate reductase-like protein (AHRD V3.3 *** A0A0F7GZT6_9ROSI)	---	0.0011243	0.0345225	0.0417389	0.431231	-2.31894
Solyc03g026230.1.1	Protein DETOXIFICATION (AHRD V3.3 *** K4BF96_SOLLC)	---	0.00874873	0.0986125	0.119226	2.80856	2.80856
Solyc03g026330.3.1	ATP-dependent Clp protease ATP-binding subunit (AHRD V3.3 *** AT5G62140.1)	---	0.0273696	0.17579	0.212537	0.381385	-2.62202
Solyc03g031620.3.1	5'-adenylylsulfate reductase (AHRD V3.3 *** A0A072V4H5_MEDTR)	---						0.0214124	0.161014	0.195803	1.70063	1.70063
Solyc03g031700.3.1	ATP-binding-cassette transporter family protein (AHRD V3.3 *** B9H1C6_POPTR)	---	0.00558548	0.0791514	0.095697	1.38649	1.38649
Solyc03g031860.3.1	Phytoene synthase 1	psy1						0.0473752	0.239347	0.29106	2.32085	2.32085
Solyc03g031870.2.1	CoA ligase (AHRD V3.3 *** A0A0K9NMT8_ZOSMR)	---	0.0440034	0.226686	0.274071	0.139425	-7.1723
Solyc03g032040.3.1	Tonoplast monosaccharide transporter 1	SlTMT1						0.0181112	0.147292	0.179116	0.555747	-1.79938
Solyc03g032060.1.1	RING/U-box superfamily protein (AHRD V3.3 *** AT1G20823.1)	---						0.0292298	0.188062	0.228695	0.534331	-1.8715
Solyc03g032080.3.1	Auxin efflux carrier family protein (AHRD V3.3 *** AT2G17500.4)	---	0.000390376	0.0210892	0.0254977	0.496277	-2.015
Solyc03g033270.3.1	Maltose excess protein 1-like protein (AHRD V3.3 *** S8DX10_9LAMI)	---	0.0018787	0.0461791	0.0558323	0.424258	-2.35706
Solyc03g033320.3.1	Prolyl 4-hydroxylase alpha subunit, putative (AHRD V3.3 *** B9SXB7_RICCO)	---	0.0307651	0.186461	0.225438	0.698883	-1.43086
Solyc03g033330.3.1	RING/U-box superfamily protein (AHRD V3.3 *** A0A061DF87_THECC)	---						0.0227636	0.165318	0.201037	0.568559	-1.75883
Solyc03g033400.3.1	Vacuolar protein sorting-associated protein 35 (AHRD V3.3 *** K4BFL2_SOLLC)	---						0.0358124	0.207886	0.252802	1.20307	1.20307
Solyc03g033460.3.1	Oligopeptide transporter, putative (AHRD V3.3 *** B9SUI4_RICCO)	---	0.0159268	0.134044	0.162064	2.3578	2.3578	0.0050139	0.0764792	0.0930032	2.77779	2.77779
Solyc03g033540.3.1	calcium-dependent protein kinase2	LeCPK2	0.00196901	0.0467098	0.0564738	1.90626	1.90626	9.59285e-05	0.0103353	0.0125683	2.45253	2.45253
Solyc03g033560.3.1	Zinc finger family protein (AHRD V3.3 *** B9MXH1_POPTR)	---						0.0212245	0.16071	0.195432	1.3898	1.3898
Solyc03g033610.1.1	Non-specific serine/threonine protein kinase (AHRD V3.3 *** K4BFN3_SOLLC)	---	0.016544	0.136849	0.165455	0.482376	-2.07307	0.0148709	0.133187	0.161964	0.463747	-2.15635
Solyc03g033620.3.1	Serine carboxypeptidase S28 family protein (AHRD V3.3 *** AT4G36195.3)	---						0.0132664	0.125875	0.153072	1.42312	1.42312
Solyc03g033720.3.1	HECT-like ubiquitin-conjugating enzyme (E2)-binding protein (AHRD V3.3 *** AT3G26750.1)	---	0.00759366	0.0919156	0.111129	0.634472	-1.57611
Solyc03g033840.3.1	P-loop containing nucleoside triphosphate hydrolases superfamily protein (AHRD V3.3 *** AT3G50940.1)	---	0.0490396	0.240183	0.29039	4.16955	4.16955	0.00545028	0.0794545	0.0966214	8.15296	8.15296
Solyc03g033950.3.1	pre-mRNA-splicing factor of RES complex protein (AHRD V3.3 *** AT1G31870.2)	---	0.0326154	0.191852	0.231956	1.18546	1.18546	0.0470909	0.238905	0.290523	1.16835	1.16835
Solyc03g034020.3.1	U-box domain-containing family protein (AHRD V3.3 *** U5GHQ7_POPTR)	---						0.00519971	0.0779229	0.0947589	2.37898	2.37898
Solyc03g034050.3.1	MIP18 family protein (AHRD V3.3 *** A0A0B2SB63_GLYSO)	---						0.000540365	0.0234022	0.0284584	1.34209	1.34209
Solyc03g034057.1.1	Disease resistance protein (TIR-NBS-LRR class) family (AHRD V3.3 --* AT4G08450.2)	---	0.0349741	0.198549	0.240054	0.679034	-1.47268	0.0454733	0.234312	0.284937	0.611513	-1.63529
Solyc03g034100.3.1	ovate family protein 6	SlOFP6	0.0189991	0.146698	0.177364	0.382014	-2.61771	0.0278053	0.183076	0.222631	0.178905	-5.58957
Solyc03g034170.3.1	acclimation of photosynthesis to environment (AHRD V3.3 *** AT5G38660.1)	---	0.0404772	0.215616	0.260688	0.596922	-1.67526
Solyc03g034220.3.1	Tomato RuBP carboxylase small subunit	ss5						0.00338139	0.0622086	0.0756493	2.92903	2.92903
Solyc03g034300.1.1	LOW QUALITY:50S ribosomal protein-related, putative (AHRD V3.3 *** A0A061EGK7_THECC)	---	0.028915	0.18104	0.218884	0.623009	-1.60511
Solyc03g034375.1.1	Lipid transfer protein (AHRD V3.3 *** S4TID2_GOSHI)	---	0.00808691	0.0950588	0.11493	0.53701	-1.86216
Solyc03g034410.1.1	LOW QUALITY:DUF4228 domain protein (AHRD V3.3 *** G7IAV0_MEDTR)	---	0.000194123	0.0151728	0.0183444	2.02395	2.02395	0.0288247	0.186444	0.226727	0.702644	-1.4232
Solyc03g034430.1.1	Eukaryotic translation initiation factor 5 (AHRD V3.3 *** IF5_PHAVU)	---						0.00324502	0.061442	0.0747171	0.76304	-1.31055
Solyc03g034440.2.1	Eukaryotic translation initiation factor 5 (AHRD V3.3 *** A0A0B2QDQ1_GLYSO)	---	0.0150134	0.130333	0.157578	1.43901	1.43901
Solyc03g043610.2.1	ATP synthase subunit a (AHRD V3.3 *-* ATP6_TOBAC)	---						0.0466803	0.238012	0.289437	1.27003	1.27003
Solyc03g043660.3.1	Protease Do-like 7 (AHRD V3.3 *** DEGP7_ARATH)	---	0.0130054	0.120165	0.145284	1.27721	1.27721	0.000896134	0.0314996	0.0383054	1.42576	1.42576
Solyc03g043740.3.1	hydroxyproline-rich glycoprotein family protein (AHRD V3.3 *** AT5G65660.1)	---	0.000329137	0.0198916	0.0240497	0.344338	-2.90412	7.78282e-05	0.0095107	0.0115656	0.293706	-3.40477
Solyc03g043760.3.1	Chromatin SPT2 (AHRD V3.3 *** A0A118JSU1_CYNCS)	---	0.00654248	0.0855838	0.103474	1.32631	1.32631
Solyc03g043770.3.1	Non-specific serine/threonine protein kinase (AHRD V3.3 *** A0A0V0IVW5_SOLCH)	---	0.0234003	0.162206	0.196113	0.490591	-2.03836	0.0132062	0.125566	0.152695	0.43416	-2.3033
Solyc03g043880.3.1	SlBCAT4	SlBCAT4						0.0145339	0.131789	0.160263	0.590488	-1.69352
Solyc03g043950.3.1	Amino acid acetyltransferase(N-acetylglutamate synthase)-like protein (AHRD V3.3 *** Q8H5K9_ORYSJ)	---	0.0372353	0.206367	0.249505	1.56208	1.56208	0.0164435	0.140697	0.171096	1.6938	1.6938
Solyc03g044010.3.1	Outer mitochondrial membrane protein porin (AHRD V3.3 *** B6SS48_MAIZE)	---						0.0332764	0.200019	0.243234	1.35097	1.35097
Solyc03g044060.3.1	Formin-like protein (AHRD V3.3 *** K4BG26_SOLLC)	---	0.0284876	0.179407	0.216909	0.519453	-1.9251	0.00489616	0.0755503	0.0918736	0.423799	-2.35961
Solyc03g044150.3.1	Subtilisin-like protease (AHRD V3.3 *** A9XG40_TOBAC)	---	0.00083074	0.0306733	0.0370852	0.579295	-1.72624	0.000971945	0.0329735	0.0400977	0.584353	-1.7113
Solyc03g044160.2.1	protein kinase family protein (AHRD V3.3 *-* AT5G54380.1)	---						0.00487307	0.0753825	0.0916696	1.84867	1.84867
Solyc03g044190.3.1	FAD-dependent oxidoreductase family protein (AHRD V3.3 *** AT5G67290.1)	---						0.00133009	0.0382594	0.0465257	1.91853	1.91853
Solyc03g044220.1.1	F-box protein (AHRD V3.3 *** W9R4Y4_9ROSA)	---	0.00350363	0.0634537	0.0767178	1.60595	1.60595	0.0473625	0.239347	0.29106	1.33555	1.33555
Solyc03g044300.3.1	APETALA2a	AP2a	0.0193695	0.148235	0.179222	0.710757	-1.40695	0.0412361	0.222814	0.270954	0.757704	-1.31978
Solyc03g044330.1.1	Acetolactate synthase (AHRD V3.3 *** A0A0V0IYE7_SOLCH)	---						0.028644	0.185671	0.225787	1.31941	1.31941
Solyc03g044350.2.1	Transcription elongation factor-related family protein (AHRD V3.3 *-* B9H8S4_POPTR)	---	0.0197182	0.149778	0.181087	2.19965	2.19965
Solyc03g044470.3.1	red chlorophyll catabolite reductase	rccr	0.0263994	0.173056	0.209231	0.607056	-1.64729
Solyc03g044480.3.1	Cyclin-dependent kinase inhibitor family protein (AHRD V3.3 *-* AT2G23430.1)	---	0.0337059	0.194849	0.23558	0.419228	-2.38534
Solyc03g044600.2.1	multidrug resistance-associated protein 6 (AHRD V3.3 --* AT3G21250.6)	---						0.0150608	0.1339	0.162831	0.26355	-3.79434
Solyc03g044620.3.1	Transmembrane protein 131-like (AHRD V3.3 *** A0A0B2S5T7_GLYSO)	---	0.048601	0.238657	0.288545	0.802908	-1.24547
Solyc03g044910.1.1	GNS1/SUR4 membrane protein family (AHRD V3.3 *** AT4G36830.1)	---	0.0157898	0.133645	0.161581	2.43856	2.43856	0.0338604	0.201708	0.245289	2.1698	2.1698
Solyc03g044960.2.1	Calcium uniporter protein, mitochondrial (AHRD V3.3 *** A0A0B2SA24_GLYSO)	---	0.00164925	0.0431587	0.0521805	6.59966	6.59966
Solyc03g045070.1.1	ammonium transporter AF118858	AF118858						0.0194388	0.152181	0.185061	5.59181	5.59181
Solyc03g045090.3.1	dihydroflavonol 4-reductase/flavanone protein (AHRD V3.3 *** AT3G02420.1)	---						0.00358194	0.0643196	0.0782164	1.48512	1.48512
Solyc03g046380.1.1	LOW QUALITY:Seed maturation protein PM41 (AHRD V3.3 *** Q9SWB2_SOYBN)	---	0.00968397	0.104631	0.126503	5.83958	5.83958
Solyc03g051790.3.1	Nucleolar gar2-like protein (AHRD V3.3 *** A2Q3E1_MEDTR)	---	0.0192827	0.147939	0.178864	1.56156	1.56156
Solyc03g051970.3.1	Dihydrosphingosine 1-phosphate phosphatase (AHRD V3.3 *** W9S3H5_9ROSA)	---	0.00423583	0.0696355	0.0841919	1.41365	1.41365	0.00719897	0.0903077	0.109819	1.37801	1.37801
Solyc03g053110.3.1	Rhodanese/Cell cycle control phosphatase superfamily protein (AHRD V3.3 *** AT2G42220.1)	---						0.0292898	0.188154	0.228806	1.68495	1.68495
Solyc03g058220.1.1	LOW QUALITY:Protein Ycf2 (AHRD V3.3 *-* YCF2_TOBAC)	---						0.0152827	0.134473	0.163527	291.512	291.512
Solyc03g058430.2.1	Fatty acid desaturase (AHRD V3.3 *** M4QSE6_9ERIC)	---	0.0425092	0.22167	0.268007	0.727813	-1.37398	0.00938744	0.104478	0.127052	0.637958	-1.5675
Solyc03g058880.3.1	Translation factor GUF1 homolog, mitochondrial (AHRD V3.3 *** K4BGT6_SOLLC)	---						0.0395693	0.218658	0.265901	0.788888	-1.26761
Solyc03g058920.3.1	Mitochondrial outer membrane porin (AHRD V3.3 *** VDAC1_WHEAT)	---						0.0117639	0.117561	0.142961	0.771346	-1.29643
Solyc03g058940.3.1	Hypersensitive-induced response protein (AHRD V3.3 *-* Q94JS7_ORYSA)	---						0.00700945	0.0893738	0.108684	2.20891	2.20891
Solyc03g058970.3.1	Alkaline alpha-galactosidase seed imbibition protein (AHRD V3.3 *** Q8H6N3_SOLLC)	---						0.00521441	0.0779597	0.0948036	1.62575	1.62575
Solyc03g059030.3.1	CDK5RAP3-like protein (AHRD V3.3 *** A0A061EXQ0_THECC)	---						0.0307524	0.192419	0.233993	1.09515	1.09515
Solyc03g059070.3.1	Kinase family protein (AHRD V3.3 *** U5FGJ0_POPTR)	---	0.00492899	0.0756649	0.0914817	0.651684	-1.53449
Solyc03g059080.2.1	Kinase family protein (AHRD V3.3 *** B9HA11_POPTR)	---						0.00309074	0.0596381	0.0725234	0.546349	-1.83033
Solyc03g059310.3.1	Transducin/WD40 repeat-like superfamily protein (AHRD V3.3 *** AT3G18140.1)	---						0.00940679	0.104502	0.127081	1.27331	1.27331
Solyc03g059490.1.1	Leucine rich repeat receptor protein kinase 2 (AHRD V3.3 *** F8WS89_SOLLC)	---	8.7115e-05	0.0108531	0.0131218	1.54471	1.54471	0.0160301	0.138749	0.168727	1.24531	1.24531
Solyc03g062720.3.1	Photosynthetic NDH subcomplex B 2 (AHRD V3.3 *** A0A0F7GZL7_9ROSI)	---						0.00482571	0.0750822	0.0913044	0.0672474	-14.8705
Solyc03g062740.3.1	acyl-activating enzyme 17 (AHRD V3.3 --* AT5G23050.1)	---	0.0242768	0.165278	0.199828	0.429891	-2.32617
Solyc03g062890.3.1	Superoxide dismutase [Cu-Zn] (AHRD V3.3 *** K4BH38_SOLLC)	---						0.0043083	0.0710925	0.0864527	1.63038	1.63038
Solyc03g062900.3.1	Elongation factor 4 (AHRD V3.3 *** A0A0B0NVN0_GOSAR)	---	0.00939058	0.102828	0.124323	0.493565	-2.02608	0.00642832	0.0855586	0.104044	0.474517	-2.10741
Solyc03g062940.3.1	peroxisomal targeting signal type 2 receptor	AY186749	0.000478359	0.0234356	0.0283345	1.3611	1.3611	0.000276844	0.0163661	0.0199022	1.39551	1.39551
Solyc03g063240.3.1	Pyridoxamine 5'-phosphate oxidase-related FMN-binding protein (AHRD V3.3 *** A0A0K9PSN3_ZOSMR)	---						0.00730714	0.0910044	0.110667	1.36318	1.36318
Solyc03g063340.3.1	DNA polymerase delta small subunit (AHRD V3.3 *** AT2G42120.2)	---						0.0316809	0.195354	0.237562	1.3329	1.3329
Solyc03g063560.3.1	Glutamate synthase, putative (AHRD V3.3 *** B9SLP5_RICCO)	---	0.00144313	0.0398028	0.0481231	1.56204	1.56204	0.00271379	0.0560235	0.0681278	1.50685	1.50685
Solyc03g063600.4.1	Guanylate kinase (AHRD V3.3 *** W9QSK2_9ROSA)	---	0.00110469	0.0345225	0.0417389	2.10174	2.10174
Solyc03g063760.3.1	DNA-binding protein SMUBP-2 (AHRD V3.3 *** A0A0B2PI38_GLYSO)	---						0.0438492	0.229706	0.279335	1.31238	1.31238
Solyc03g064040.1.1	LOW QUALITY:ubiquitin-specific protease 16 (AHRD V3.3 --* AT4G24560.1)	---	0.0238211	0.163756	0.197987	1.45321	1.45321	0.0125876	0.12209	0.148468	1.51975	1.51975
Solyc03g071550.2.1	RING/FYVE/PHD zinc finger protein (AHRD V3.3 *-* G7K198_MEDTR)	---						0.0123623	0.120888	0.147007	1.85053	1.85053
Solyc03g071590.3.1	chloroplast malate dehydrogenase	chmdh						0.0322226	0.196837	0.239366	2.60241	2.60241
Solyc03g071620.1.1	Histone H2B (AHRD V3.3 *** K4BHJ2_SOLLC)	---						0.0497223	0.245085	0.298038	0.688583	-1.45226
Solyc03g071850.1.1	Glycosyltransferase (AHRD V3.3 *** K4BHL4_SOLLC)	---	0.013018	0.120165	0.145284	1.52642	1.52642
Solyc03g078000.3.1	Vacuolar glucose transporter 1	SlVGT1						0.00479606	0.074934	0.0911241	3.76367	3.76367
Solyc03g078100.3.1	Pectinesterase (AHRD V3.3 *** K4BHP0_SOLLC)	---	0.00347232	0.0633029	0.0765356	0.245325	-4.07623	0.0222277	0.163458	0.198775	0.405518	-2.46598
Solyc03g078120.3.1	NAC domain protein, (AHRD V3.3 *-* A0A061FNG1_THECC)	---	0.000460227	0.0229659	0.0277666	1.70273	1.70273	0.00105233	0.034524	0.0419833	1.6308	1.6308
Solyc03g078290.3.1	Ribosomal protein S13 (AHRD V3.3 *** A0A103XPA4_CYNCS)	---	0.00169078	0.0435505	0.0526542	0.697505	-1.43368	0.0103568	0.109955	0.133711	0.774051	-1.29191
Solyc03g078300.2.1	Disease resistance protein (AHRD V3.3 *** A0A068EUA8_SOLLC)	---	0.00157647	0.0418416	0.0505881	1.85577	1.85577	0.0011544	0.0355055	0.0431768	1.8899	1.8899
Solyc03g078370.1.1	Serine/threonine-protein kinase (AHRD V3.3 *** K4BHR6_SOLLC)	---	0.0287842	0.180592	0.218342	2.79876	2.79876	0.0211853	0.160659	0.195371	2.9768	2.9768
Solyc03g078380.1.1	Glutaredoxin family protein (AHRD V3.3 *** AT5G13810.1)	---						0.0242203	0.170403	0.20722	1.39875	1.39875
Solyc03g078400.3.1	actin	act						0.00524759	0.0782539	0.0951614	1.40711	1.40711
Solyc03g078520.3.1	Receptor-like protein kinase (AHRD V3.3 *** A0A0K9P3X9_ZOSMR)	---						0.0111333	0.114334	0.139037	0.703218	-1.42203
Solyc03g078570.3.1	Ras-related protein (AHRD V3.3 *** W9QNC0_9ROSA)	---	0.0474905	0.235635	0.284891	0.829068	-1.20617
Solyc03g078640.1.1	LOW QUALITY:Mediator of RNA polymerase II transcription subunit 26, putative (AHRD V3.3 *** A0A061DI33_THECC)	---	0.0348577	0.198069	0.239472	0.532959	-1.87632
Solyc03g079880.3.1	Protease inhibitor/seed storage/lipid transfer family protein (AHRD V3.3 *** B9HHI8_POPTR)	---	0.0372348	0.206367	0.249505	1.43542	1.43542	0.0097996	0.106448	0.129447	1.59569	1.59569
Solyc03g079940.3.1	Mitochondrial import inner membrane translocase subunit Tim17-like protein (AHRD V3.3 *** A0A0B0N7E3_GOSAR)	---						0.0463879	0.237056	0.288274	1.27556	1.27556
Solyc03g080020.3.1	UNC93-like protein (AHRD V3.3 *** A0A0B2SHJ9_GLYSO)	---	0.00454375	0.0721084	0.0871817	1.90979	1.90979	0.0153476	0.134676	0.163774	1.73638	1.73638
Solyc03g080040.1.1	Serine protease inhibitor, Kazal-type family protein (AHRD V3.3 *** F4JG23_ARATH)	---						0.0418167	0.224204	0.272646	2.27115	2.27115
Solyc03g080080.3.1	Calcium-binding endonuclease/exonuclease/phosphatase family (AHRD V3.3 *** AT5G54130.2)	---	0.0193843	0.148287	0.179285	0.634713	-1.57551	0.00847271	0.0992097	0.120645	0.563618	-1.77425
Solyc03g080090.3.1	Nam-like protein 1	---	0.000255505	0.0177918	0.021511	1.76052	1.76052
Solyc03g080140.3.1	Hexokinase type 1 (AHRD V3.3 *** A0A0B0MXR5_GOSAR)	---						0.00722198	0.0905009	0.110054	1.36661	1.36661
Solyc03g080160.3.1	Nascent polypeptide associated complex alpha subunit, putative (AHRD V3.3 *** B9S5M4_RICCO)	---	0.0254956	0.169297	0.204686	0.78333	-1.2766
Solyc03g080190.3.1	2-oxoglutarate Fe(II) dependent oxygenase superfamily protein	---	0.00373305	0.0658421	0.0796056	3.95365	3.95365
Solyc03g081260.3.1	Subtilisin-like protease (AHRD V3.3 *** W9RY09_9ROSA)	---	0.00526389	0.0776806	0.0939187	1.63286	1.63286	0.00258004	0.0547522	0.0665819	1.72618	1.72618
Solyc03g081320.3.1	StAR-related lipid transfer protein (AHRD V3.3 *** T2DNH6_PHAVU)	---	0.000234618	0.0168499	0.0203722	2.50217	2.50217	0.00979612	0.106448	0.129447	1.77869	1.77869
Solyc03g082380.3.1	Pre-mRNA splicing factor-like protein (AHRD V3.3 *** Q3HRY5_SOLTU)	---	0.0224844	0.160004	0.193451	1.26295	1.26295	0.00303245	0.0591165	0.0718891	1.37993	1.37993
Solyc03g082400.3.1	heat shock protein 21	hsp21						0.00339511	0.0623796	0.0758572	1.23503	1.23503
Solyc03g082490.3.1	Reticulocyte-binding 2 a (AHRD V3.3 *** A0A0B0N4X3_GOSAR)	---	0.0120358	0.116625	0.141004	1.18515	1.18515	0.00175971	0.0443749	0.0539625	1.25827	1.25827
Solyc03g082560.3.1	NAD(P)-linked oxidoreductase superfamily protein (AHRD V3.3 *** AT5G53580.1)	---	0.00403786	0.0676564	0.0817991	0.474412	-2.10787
Solyc03g082620.3.1	Yellow stripe 1A transporter (AHRD V3.3 *** A0A0K9P9K5_ZOSMR)	---						0.0243248	0.170937	0.207869	1.74781	1.74781
Solyc03g082660.3.1	Major facilitator superfamily domain (AHRD V3.3 *** J7G577_ROSRU)	---	0.000800286	0.0301704	0.0364771	1.94078	1.94078
Solyc03g082690.3.1	U-box domain-containing protein 43 (AHRD V3.3 *** W9S1U9_9ROSA)	---	0.00341885	0.0627227	0.0758341	1.9973	1.9973	0.00018986	0.0136517	0.0166013	2.63389	2.63389
Solyc03g082850.3.1	3'-5' exonuclease domain-containing protein (AHRD V3.3 *** A0A061G214_THECC)	---						0.0223285	0.164005	0.19944	1.51162	1.51162
Solyc03g082920.3.1	Heat shock protein 70 (AHRD V3.3 *** Q9M4E8_CUCSA)	---	5.08138e-06	0.00281997	0.00340945	0.474967	-2.10541	3.49045e-06	0.00205013	0.00249308	0.460663	-2.17079
Solyc03g082970.3.1	Protein phosphatase 2C (AHRD V3.3 *** M9VDY5_9AQUA)	---	0.0321458	0.190221	0.229984	0.731799	-1.3665
Solyc03g082975.1.1	Plastid transcriptionally active protein (AHRD V3.3 *** A0A072V288_MEDTR)	---						0.0458158	0.235056	0.285842	0.0135274	-73.9242
Solyc03g082980.3.1	RNA-binding KH domain-containing protein (AHRD V3.3 *** A0A061G2I2_THECC)	---	0.0389775	0.211441	0.255639	1.35117	1.35117
Solyc03g083010.3.1	Hydrolase, alpha/beta fold family protein (AHRD V3.3 *** D7MSC9_ARALL)	---	0.00298524	0.0588886	0.0711985	3.57808	3.57808	0.0358431	0.207977	0.252912	2.78042	2.78042
Solyc03g083030.3.1	ABL interactor-like protein 3 (AHRD V3.3 *** AT5G24310.1)	---	0.000766493	0.0294903	0.0356548	0.504977	-1.98029	0.0214267	0.161014	0.195803	0.676279	-1.47868
Solyc03g083060.3.1	Ribonuclease P protein subunit P38, related protein, putative (AHRD V3.3 *** G7J7F4_MEDTR)	---	0.00019664	0.0152594	0.0184491	0.504347	-1.98276	0.000178546	0.0132562	0.0161203	0.486104	-2.05717
Solyc03g083095.1.1	Starch synthase, chloroplastic/amyloplastic (AHRD V3.3 *** K4BI85_SOLLC)	---	0.0403974	0.215386	0.26041	0.64193	-1.5578	0.00795499	0.0956336	0.116296	0.587382	-1.70247
Solyc03g083100.3.1	SUN-like protein 10	SlSUN10	0.0361093	0.202644	0.245004	0.460188	-2.17302
Solyc03g083130.2.1	gamma-irradiation and mitomycin c induced 1 (AHRD V3.3 *** AT5G24280.3)	---						0.00117367	0.0359051	0.0436627	0.374935	-2.66713
Solyc03g083330.3.1	Dipeptidyl peptidase (AHRD V3.3 *** A0A0K9PD44_ZOSMR)	---	0.00275713	0.0564214	0.0682155	1.35344	1.35344	0.00981111	0.106461	0.129462	1.28626	1.28626
Solyc03g083390.3.1	Nuclear migration nudC (AHRD V3.3 *** A0A0B0N407_GOSAR)	---	0.000184214	0.0149053	0.018021	1.29547	1.29547	0.00582319	0.0821291	0.0998738	1.182	1.182
Solyc03g083430.3.1	Splicing factor 3A subunit 3 (AHRD V3.3 *** W9RDU1_9ROSA)	---	0.0290032	0.181201	0.219079	1.2999	1.2999	0.0325073	0.197861	0.24061	1.2964	1.2964
Solyc03g083460.3.1	RING/U-box superfamily protein (AHRD V3.3 *** AT5G53110.1)	---						0.0454704	0.234312	0.284937	1.91126	1.91126
Solyc03g083530.3.1	40S ribosomal protein S13 (AHRD V3.3 *** RS13_SOYBN)	---						0.0261001	0.176761	0.214952	1.17627	1.17627
Solyc03g083560.1.1	Phosphate-responsive 1 family protein (AHRD V3.3 *** G7JP91_MEDTR)	---	0.00169866	0.0435697	0.0526774	0.39767	-2.51465
Solyc03g083570.3.1	low psii accumulation2 (AHRD V3.3 *** AT5G51545.1)	---	0.0141442	0.126006	0.152346	0.576747	-1.73386
Solyc03g083615.1.1	Plant invertase/pectin methylesterase inhibitor superfamily protein (AHRD V3.3 *** AT5G62350.1)	---	0.00154327	0.0415024	0.0501779	2.42002	2.42002	0.0209239	0.159635	0.194126	1.85795	1.85795
Solyc03g083650.3.1	Glycosyltransferase (AHRD V3.3 *** K4BIE1_SOLLC)	---	0.041588	0.219223	0.265048	0.703981	-1.42049
Solyc03g083730.1.1	Plant invertase/pectin methylesterase inhibitor superfamily protein (AHRD V3.3 *** AT5G62360.1)	---						0.0408041	0.221496	0.269352	0.527363	-1.89623
Solyc03g083770.1.1	Plant invertase/pectin methylesterase inhibitor superfamily protein (AHRD V3.3 *** AT5G62360.1)	---	0.000292595	0.0186708	0.0225736	0.266823	-3.7478	2.71115e-07	0.000308529	0.000375189	0.0811082	-12.3292
Solyc03g083900.3.1	Monocopper oxidase-like protein SKU5 (AHRD V3.3 *** SKU5_ARATH)	---						0.0381875	0.214435	0.260766	0.721788	-1.38545
Solyc03g083960.3.1	Trehalose 6-phosphate phosphatase (AHRD V3.3 *** K4BIH1_SOLLC)	---	0.00106942	0.033943	0.0410383	4.18527	4.18527
Solyc03g083990.1.1	Bifunctional inhibitor/lipid-transfer protein/seed storage 2S albumin superfamily protein (AHRD V3.3 *** AT2G45180.1)	---	0.00314091	0.0601692	0.0727468	5.1969	5.1969	0.000691596	0.0267927	0.0325815	7.33189	7.33189
Solyc03g093140.3.1	Glycerol-3-phosphate transporter, putative (AHRD V3.3 *** B9R9S6_RICCO)	---	0.0356033	0.200947	0.242953	0.626225	-1.59687
Solyc03g093150.2.1	Pentatricopeptide repeat-containing protein (AHRD V3.3 *** A0A124SFW5_CYNCS)	---	0.00602338	0.0819495	0.0990799	0.706246	-1.41594	0.00894549	0.102569	0.12473	0.726086	-1.37725
Solyc03g093270.3.1	Aldo/keto reductase family oxidoreductase (AHRD V3.3 *** A0A072UK59_MEDTR)	---						0.0249445	0.173156	0.210568	0.550525	-1.81645
Solyc03g093330.3.1	Non-specific serine/threonine protein kinase (AHRD V3.3 *** K4C1J5_SOLLC)	---	0.0105717	0.108566	0.13126	0.513148	-1.94875	0.00328673	0.061523	0.0748156	0.428359	-2.33449
Solyc03g093350.3.1	splicing factor-like protein (AHRD V3.3 *** AT5G51300.3)	---	0.0373516	0.206661	0.249861	1.30756	1.30756
Solyc03g093410.3.1	Sugar transporter protein 16	SlSTP16	0.0404008	0.215386	0.26041	0.559451	-1.78747
Solyc03g093510.2.1	alpha/beta-Hydrolases superfamily protein (AHRD V3.3 *** AT5G51180.2)	---	0.000279661	0.0182228	0.022032	2.86442	2.86442
Solyc03g093540.1.1	Ethylene-responsive transcription factor 5 (AHRD V3.3 *** ERF5_TOBAC)	---						0.00528077	0.0784276	0.0953725	0.233853	-4.2762
Solyc03g093550.1.1	Ethylene-responsive transcription factor (AHRD V3.3 *** M4WYH8_GOSHI)	---						0.000689013	0.0267496	0.032529	0.270155	-3.70157
Solyc03g093560.1.1	ethylene response factor C.6	Sl-ERF_C_6						0.0393671	0.218203	0.265347	0.37401	-2.67372
Solyc03g093610.1.1	ethylene response factor A.2	Sl-ERF_A_2	0.0247727	0.167102	0.202032	1.65038	1.65038
Solyc03g093643.1.1	Polycomb group protein VERNALIZATION 2 (AHRD V3.3 *** B9GK37_POPTR)	---						0.0122447	0.120254	0.146236	1.21596	1.21596
Solyc03g093690.3.1	methionine sulfoxide reductase A4	---	0.00228463	0.0505927	0.0611684	1.40302	1.40302	0.00112632	0.0353588	0.0429983	1.4471	1.4471
Solyc03g093790.3.1	cyclinU4_2	SlCycU4_2						0.00738098	0.0916107	0.111404	0.343804	-2.90864
Solyc03g093800.1.1	glycine-rich protein (AHRD V3.3 *-* AT5G61660.1)	---						0.0407707	0.221466	0.269315	0.462184	-2.16364
Solyc03g093830.3.1	ORANGE protein-like	---						0.0150416	0.133862	0.162784	1.45838	1.45838
Solyc03g093880.3.1	U6 snRNA phosphodiesterase (AHRD V3.3 *** K4BIR4_SOLLC)	---						0.00244771	0.0531203	0.0645974	1.50423	1.50423
Solyc03g093930.3.1	MYB family protein (AHRD V3.3 *-* A0A067JDM6_JATCU)	---	0.00823305	0.0957408	0.115754	3.62115	3.62115	0.00959881	0.10554	0.128343	3.80359	3.80359
Solyc03g093940.2.1	R2R3MYB transcription factor 51	SlMYB51	0.0158123	0.133645	0.161581	24.5801	24.5801	0.0180644	0.147234	0.179046	20.6495	20.6495
Solyc03g093970.3.1	Signal recognition particle subunit SRP68 (AHRD V3.3 *** K4BIS2_SOLLC)	---	0.00348606	0.0633577	0.0766018	0.765168	-1.3069	0.0217534	0.161918	0.196902	0.829669	-1.2053
Solyc03g094080.3.1	RNA-binding family protein (AHRD V3.3 *** A0A061FZR7_THECC)	---	0.020588	0.152835	0.184783	1.29237	1.29237	0.0142334	0.130512	0.15871	1.31653	1.31653
Solyc03g095180.3.1	Superoxide dismutase (AHRD V3.3 *** Q7YK44_SOLLC)	---	4.63678e-05	0.00852381	0.0103056	0.502657	-1.98943	0.000169162	0.0129962	0.0158041	0.55062	-1.81613
Solyc03g095250.3.1	COP1-interacting-like protein, putative (AHRD V3.3 *** A0A072V1D3_MEDTR)	---	0.0431607	0.223856	0.27065	0.546179	-1.8309	0.0403725	0.220753	0.268449	0.55479	-1.80248
Solyc03g095300.3.1	Calcium-dependent lipid-binding (CaLB domain) family protein, putative (AHRD V3.3 *** A0A072VBE8_MEDTR)	---						0.0294624	0.188825	0.229622	0.435675	-2.29529
Solyc03g095310.3.1	Cytochrome P450 protein (AHRD V3.3 *** A0A0B0P3Q6_GOSAR)	---	0.0146277	0.128054	0.154822	0.585633	-1.70755	0.000252328	0.0156044	0.0189759	0.292944	-3.41362
Solyc03g095490.3.1	Receptor-like kinase (AHRD V3.3 *** G7K0V8_MEDTR)	---						0.0131837	0.125417	0.152515	0.615701	-1.62416
Solyc03g095610.3.1	extra-large G-like protein, putative (DUF3133) (AHRD V3.3 *-* AT3G61670.1)	---	0.00883426	0.0993786	0.120152	1.96029	1.96029	0.0013182	0.0380998	0.0463315	2.32694	2.32694
Solyc03g095710.3.1	Alpha-amylase (AHRD V3.3 *** K4BIZ4_SOLLC)	---	0.038757	0.210619	0.254646	0.671446	-1.48932
Solyc03g095770.3.1	WRKY transcription factor 80	SlWRKY80	0.000432031	0.0225947	0.0273178	6.04717	6.04717	0.00291956	0.0580976	0.07065	3.94738	3.94738
Solyc03g095860.3.1	Ankyrin repeat-containing protein (AHRD V3.3 *** A0A103YIY1_CYNCS)	---	0.00697624	0.0887229	0.107269	0.441979	-2.26255
Solyc03g095870.2.1	Eukaryotic translation initiation factor 2 subunit alpha (AHRD V3.3 *-* A0A1C8FVJ5_TOBAC)	---	0.00443664	0.0714116	0.0863392	0.00230578	-433.692	0.0365934	0.210262	0.25569	0.241532	-4.14025
Solyc03g096000.3.1	Clathrin heavy chain (AHRD V3.3 *** K4BJ22_SOLLC)	---						0.00154923	0.0414221	0.0503717	0.83975	-1.19083
Solyc03g096030.3.1	trichome birefringence-like protein (DUF828) (AHRD V3.3 *** AT3G55990.1)	---	0.00173531	0.0440778	0.0532917	0.537015	-1.86214	0.00122494	0.036744	0.0446829	0.514751	-1.94269
Solyc03g096050.3.1	2-oxoglutarate (2OG) and Fe(II)-dependent oxygenase superfamily protein (AHRD V3.3 *** AT5G05600.1)	---	0.005103	0.0768545	0.0929199	4.97561	4.97561	0.0178871	0.146509	0.178163	4.58738	4.58738
Solyc03g096080.3.1	Protein yippee-like (AHRD V3.3 *** YIPL_SOLTU)	---						0.0366945	0.210701	0.256225	1.24023	1.24023
Solyc03g096290.3.1	plasma membrane intrinsic protein 1.7	SlPIP1.7	1.68174e-05	0.00496759	0.00600599	0.356449	-2.80545	1.9077e-06	0.00144731	0.00176001	0.208897	-4.78706
Solyc03g096380.3.1	proline transporter 2	prot2	0.0378194	0.20793	0.251395	2.20165	2.20165	0.00689896	0.088712	0.107879	2.44023	2.44023
Solyc03g096420.1.1	LOW QUALITY:CLIP-associating protein 1 (AHRD V3.3 --* A0A0B2NZ56_GLYSO)	---	1.21538e-05	0.0042804	0.00517516	0.458827	-2.17947
Solyc03g096430.1.1	LOW QUALITY:CLIP-associating protein 1 (AHRD V3.3 --* A0A0B2NZ56_GLYSO)	---	0.0104756	0.108144	0.13075	0.558907	-1.78921
Solyc03g096640.3.1	NAD(P)-binding Rossmann-fold superfamily protein (AHRD V3.3 *** AT5G06060.1),Pfam:PF13561	---	0.0221933	0.159238	0.192525	1.62517	1.62517	0.00977855	0.106448	0.129447	1.74535	1.74535
Solyc03g096730.3.1	pollen-specific kinase partner protein	gmp	0.018753	0.145697	0.176153	0.726772	-1.37595	0.0138194	0.12869	0.156495	0.717654	-1.39343
Solyc03g096850.3.1	rubredoxin family protein (AHRD V3.3 *** AT5G17170.1)	---						0.0471817	0.238966	0.290597	1.5247	1.5247
Solyc03g096920.3.1	Exportin-1 (AHRD V3.3 *** D1MAF2_SOLLC)	---	0.0486078	0.238657	0.288545	0.907205	-1.10229	0.00270182	0.0559667	0.0680588	0.840888	-1.18922
Solyc03g096935.1.1	RING/U-box superfamily protein (AHRD V3.3 *** AT3G16090.1)	---	0.00552556	0.0791193	0.0956582	0.807628	-1.23819
Solyc03g096960.3.1	LOW QUALITY:D-serine dehydratase (AHRD V3.3 *** A0A1D1XH71_9ARAE)	---						0.0113728	0.115749	0.140758	0.603262	-1.65765
Solyc03g096990.3.1	Cytochrome P450 (AHRD V3.3 *** Q1AGW1_CAPAN)	---	0.0380877	0.20889	0.252556	1.17861	1.17861	0.00504037	0.0764792	0.0930032	1.26542	1.26542
Solyc03g097050.3.1	Cellulose synthase-like protein (AHRD V3.3 *** L0ATQ4_POPTO)	---	0.00585245	0.0807355	0.0976122	1.86975	1.86975
Solyc03g097070.3.1	Target of Myb protein 1 (AHRD V3.3 *** AT5G16880.4)	---	0.00542199	0.0787446	0.0952051	1.37837	1.37837	0.0266986	0.179185	0.2179	1.2689	1.2689
Solyc03g097150.3.1	Inositol-tetrakisphosphate 1-kinase (AHRD V3.3 *** K4BJD2_SOLLC)	---	0.015604	0.133232	0.161082	1.35396	1.35396	0.025187	0.174007	0.211603	1.31999	1.31999
Solyc03g097160.3.1	Transducin/WD40 repeat-like superfamily protein (AHRD V3.3 *** A0A0K9NPY2_ZOSMR)	---	0.0309951	0.187214	0.226348	0.68784	-1.45383	0.0133225	0.126145	0.153399	0.654814	-1.52715
Solyc03g097170.3.1	Cinnamoyl-CoA reductase, putative (AHRD V3.3 *** B9S247_RICCO)	---	0.0148449	0.129337	0.156373	0.333645	-2.99719
Solyc03g097180.3.1	Plasma membrane isoform 2 (AHRD V3.3 *** A0A061F6L3_THECC)	---	0.00952418	0.103638	0.125303	1.69902	1.69902
Solyc03g097190.3.1	weak chloroplast movement under blue light protein (DUF827) (AHRD V3.3 *** AT5G16730.1)	---	0.0160713	0.134765	0.162936	0.719826	-1.38922	0.006484	0.0855586	0.104044	0.681337	-1.4677
Solyc03g097260.3.1	RING/FYVE/PHD zinc finger protein, putative (AHRD V3.3 *** G7K541_MEDTR)	---	0.00558565	0.0791514	0.095697	1.29163	1.29163	0.0170995	0.143029	0.173932	1.23686	1.23686
Solyc03g097280.3.1	Alanine--tRNA ligase (AHRD V3.3 *-* K4BJE6_SOLLC)	---	0.0449084	0.228904	0.276753	1.12354	1.12354
Solyc03g097290.3.1	DB199	TOMMRFRAB	0.0222245	0.159238	0.192525	1.10315	1.10315
Solyc03g097340.1.1	WD40 repeat protein (AHRD V3.3 *** L7T9S0_SOLTU)	---	0.0089061	0.0997578	0.120611	1.64153	1.64153	0.0232284	0.167237	0.20337	1.54109	1.54109
Solyc03g097420.3.1	HVA22-like protein (AHRD V3.3 *** K4BJF9_SOLLC)	---	0.010111	0.106793	0.129117	2.10324	2.10324	5.38808e-05	0.00785979	0.00955797	0.227775	-4.39029
Solyc03g097550.3.1	Pseudouridine synthase (AHRD V3.3 *** K4BJH2_SOLLC)	---						0.0272975	0.181098	0.220226	1.25473	1.25473
Solyc03g097590.3.1	Bidirectional sugar transporter SWEET (AHRD V3.3 *** K4BJH6_SOLLC)	---	0.0113855	0.11363	0.137383	0.559235	-1.78816
Solyc03g097610.3.1	Bidirectional sugar transporter SWEET (AHRD V3.3 *** K4BJH8_SOLLC)	---						0.0100029	0.107198	0.130359	4.80723	4.80723
Solyc03g097650.3.1	NAC domain protein (AHRD V3.3 *** B2ZGQ7_SOYBN)	---	0.0116718	0.114922	0.138945	0.40633	-2.46105	0.0241145	0.170119	0.206875	0.5353	-1.86811
Solyc03g097670.3.1	ATP/DNA binding protein (AHRD V3.3 *** AT3G48770.2)	---						0.00120905	0.0364763	0.0443574	2.35173	2.35173
Solyc03g097680.3.1	Pyruvate dehydrogenase E1 component subunit beta (AHRD V3.3 *-* B6TKX6_MAIZE)	---	0.00196369	0.0467046	0.0564676	0.774584	-1.29102	0.00155422	0.0414945	0.0504598	0.766797	-1.30413
Solyc03g097690.3.1	Kinase family protein (AHRD V3.3 *** D7MQB8_ARALL)	---	0.0253326	0.168787	0.20407	0.4813	-2.07771	0.0180106	0.147011	0.178774	0.465142	-2.14988
Solyc03g097740.1.1	Armadillo/beta-catenin repeat family protein (AHRD V3.3 *** B9IFI6_POPTR)	---						0.0249257	0.173143	0.210552	0.719007	-1.39081
Solyc03g097820.2.1	bHLH transcription factor 022	SlbHLH022						0.0269108	0.179814	0.218664	0.332672	-3.00597
Solyc03g097930.3.1	transcription regulator (AHRD V3.3 --* AT1G02080.3)	---						0.0202802	0.156252	0.190012	2.44345	2.44345
Solyc03g098000.3.1	alanine-tRNA ligase, putative (DUF760) (AHRD V3.3 *** AT1G48450.1)	---	0.00411915	0.0686415	0.0829901	1.50302	1.50302
Solyc03g098020.3.1	alpha/beta-Hydrolases superfamily protein (AHRD V3.3 *** AT1G73480.1)	---	0.0149665	0.130211	0.157429	1.86791	1.86791
Solyc03g098050.3.1	Calmodulin 6	SlCaM6	0.0146086	0.127947	0.154693	1.62132	1.62132	0.0339417	0.202018	0.245666	1.51717	1.51717
Solyc03g098170.3.1	tubulin folding cofactor B (AHRD V3.3 *** AT3G10220.1)	---						0.047112	0.238927	0.290549	1.24191	1.24191
Solyc03g098210.3.1	Cyclic nucleotide gated channel CNGC15 (AHRD V3.3 *** A0A0B4U342_SOLLC)	---	0.00479229	0.0745033	0.0900772	1.87755	1.87755	0.000143279	0.012248	0.0148942	2.58747	2.58747
Solyc03g098220.3.1	serine palmitoyltransferase	---	0.018518	0.144682	0.174926	1.35168	1.35168
Solyc03g098240.3.1	glutamate decarboxylase	GAD	0.00190781	0.0462158	0.0558766	1.97804	1.97804	0.0001716	0.0130732	0.0158978	2.45972	2.45972
Solyc03g098345.1.1	nucleoporin protein Ndc1-Nup protein (AHRD V3.3 *** AT1G73240.1)	---						0.0252344	0.174041	0.211644	0.664602	-1.50466
Solyc03g098490.1.1	LOW QUALITY:Cotton fiber expressed protein (AHRD V3.3 *** A0A109XNG5_GOSHI)	---	0.00500344	0.0761046	0.0920133	3.97487	3.97487	0.00502447	0.0764792	0.0930032	3.59996	3.59996
Solyc03g098660.3.1	GRAM domain protein/ABA-responsive-like protein (AHRD V3.3 *** A0A072UCV9_MEDTR)	---	0.00819301	0.0955699	0.115548	2.69148	2.69148
Solyc03g110890.1.1	LOW QUALITY:glucuronoxylan 4-O-methyltransferase-like protein (DUF579) (AHRD V3.3 *** AT4G24910.1)	---	0.0163417	0.13585	0.164248	0.404788	-2.47043	0.0238904	0.169325	0.205909	0.488755	-2.04602
Solyc03g110900.3.1	P-loop nucleoside triphosphate hydrolase superfamily protein, putative (AHRD V3.3 *** A0A072UYW1_MEDTR)	---	0.0311758	0.187811	0.227071	1.23402	1.23402
Solyc03g110960.3.1	Nucleoside diphosphate kinase (AHRD V3.3 *** K4BJV9_SOLLC)	---	0.0216355	0.157545	0.190478	0.752241	-1.32936
Solyc03g111010.3.1	Glyceraldehyde-3-phosphate dehydrogenase (AHRD V3.3 *** K7WNY2_SOLTU)	---						0.000645616	0.0258929	0.0314873	1.36409	1.36409
Solyc03g111050.3.1	CONSTANS interacting protein 5	CIP5	0.0134264	0.122495	0.1481	0.572835	-1.7457
Solyc03g111090.3.1	Transcription factor GTE10 (AHRD V3.3 *** W9SF96_9ROSA)	---	1.89235e-05	0.0053951	0.00652288	2.16286	2.16286	0.00568317	0.0810965	0.0986181	1.51426	1.51426
Solyc03g111260.3.1	Ribonuclease J (AHRD V3.3 *** A0A0B0P255_GOSAR)	---	0.00169692	0.0435697	0.0526774	0.616229	-1.62277	0.00446139	0.0722463	0.0878557	0.658941	-1.51759
Solyc03g111320.1.1	Exocyst subunit exo70 family protein (AHRD V3.3 *** G7JLE3_MEDTR)	---	0.00542716	0.0787573	0.0952204	1.60657	1.60657
Solyc03g111350.3.1	Deoxycytidylate deaminase (AHRD V3.3 *** A0A0B2RRI8_GLYSO)	---	0.0166733	0.137246	0.165936	0.749912	-1.33349
Solyc03g111390.3.1	Kelch repeat protein, putative (AHRD V3.3 *** B9RAN1_RICCO)	---	0.0199106	0.150428	0.181873	0.682002	-1.46627
Solyc03g111410.3.1	B3 domain-containing protein (AHRD V3.3 *-* W9S5V1_9ROSA)	---	0.0182815	0.143815	0.173878	1.4459	1.4459
Solyc03g111510.3.1	RING/U-box superfamily protein (AHRD V3.3 *** AT1G13195.1)	---	0.016196	0.135246	0.163518	0.558992	-1.78894	0.00962783	0.105642	0.128466	0.494631	-2.02171
Solyc03g111540.2.1	cysteine-rich RECEPTOR-like kinase (AHRD V3.3 *** AT4G23160.1)	---						0.0384332	0.214712	0.261103	12.0235	12.0235
Solyc03g111550.3.1	GDSL esterase/lipase (AHRD V3.3 *** A0A0B2PXL8_GLYSO)	---						0.0378007	0.213485	0.25961	2.34003	2.34003
Solyc03g111570.3.1	glucan synthase-like 8 (AHRD V3.3 *** AT2G36850.1)	---	0.00108495	0.0342144	0.0413664	1.36876	1.36876	0.0308916	0.193025	0.234729	1.19937	1.19937
Solyc03g111575.1.1	Callose synthase-like protein (AHRD V3.3 *-* A0A072V9X9_MEDTR)	---	0.000840378	0.0307776	0.0372113	1.4353	1.4353
Solyc03g111640.3.1	Programmed cell death 4 (AHRD V3.3 *** A0A0B0N0N9_GOSAR)	---	0.0419624	0.220197	0.266227	1.19001	1.19001
Solyc03g111670.3.1	Protein kinase (AHRD V3.3 *** D6N3G3_MALDO)	---	0.0430163	0.223436	0.270142	0.551919	-1.81186	0.023821	0.169229	0.205792	0.498417	-2.00635
Solyc03g111690.3.1	Pectate lyase family protein (AHRD V3.3 *** AT1G67750.1)	---	0.045099	0.229261	0.277185	0.661098	-1.51263	0.000303272	0.0172004	0.0209166	0.242289	-4.12731
Solyc03g111700.3.1	Metallo-hydrolase/oxidoreductase superfamily protein (AHRD V3.3 *** AT1G29700.2),Pfam:PF13483	---						0.030193	0.19055	0.231719	1.84294	1.84294
Solyc03g111793.1.1	Receptor-like protein kinase (AHRD V3.3 *** Q8LP72_TOBAC)	---	0.00103201	0.0335702	0.0405876	2.57144	2.57144	5.52041e-07	0.00055842	0.000679071	6.95367	6.95367
Solyc03g111797.1.1	Sieve element occlusion a (AHRD V3.3 *** E2FKJ8_9SOLN)	---	0.0426238	0.222014	0.268423	0.743142	-1.34564	0.00264743	0.0554073	0.0673785	0.601219	-1.66329
Solyc03g111820.3.1	Sieve element occlusion a (AHRD V3.3 *** E2FKJ8_9SOLN)	---	0.0270517	0.175134	0.211744	0.579539	-1.72551	0.0358161	0.207886	0.252802	0.637263	-1.56921
Solyc03g111840.3.1	RNA-binding protein (AHRD V3.3 *** A0A0K9NVY1_ZOSMR)	---	0.00439843	0.0709082	0.0857307	0.727492	-1.37458
Solyc03g111887.1.1	Cytochrome P450 (AHRD V3.3 *-* A0A103XWG4_CYNCS)	---						0.0388775	0.216213	0.262928	0.511066	-1.9567
Solyc03g112050.3.1	Kinase AFC1 (AHRD V3.3 *** A0A072URR8_MEDTR)	---	0.00294999	0.0585324	0.0707678	1.26573	1.26573	0.00198374	0.0469561	0.0571014	1.28194	1.28194
Solyc03g112060.3.1	Quinolinate synthase A (AHRD V3.3 *** W9RJG8_9ROSA)	---						0.042954	0.227672	0.276862	1.35332	1.35332
Solyc03g112075.1.1	D-3-phosphoglycerate dehydrogenase (AHRD V3.3 *** K4BK61_SOLLC)	---						0.0249331	0.173143	0.210552	0.69713	-1.43445
Solyc03g112130.1.1	LOW QUALITY:DUF868 family protein (DUF868) (AHRD V3.3 *** AT4G12690.2)	---						0.0259445	0.176376	0.214483	0.618777	-1.61609
Solyc03g112200.1.1	LOW QUALITY:Insulinase (Peptidase family M16) family protein isoform 3 (AHRD V3.3 --* A0A061GZ00_THECC)	---	0.0166075	0.137071	0.165724	0.506918	-1.97271
Solyc03g112230.3.1	Ubiquitin-associated/TS-N domain protein, putative (AHRD V3.3 *** A0A072V0X9_MEDTR)	---	2.04516e-05	0.00542818	0.00656287	1.807	1.807	4.07551e-05	0.00693521	0.00843363	1.74087	1.74087
Solyc03g112240.1.1	LOW QUALITY:pyrroline-5-carboxylate reductase (AHRD V3.3 *-* AT4G03600.1)	---						0.00588112	0.0825834	0.100426	0.00148383	-673.931
Solyc03g112270.3.1	Leucine-rich repeat-containing protein, putative (AHRD V3.3 *** B9RAU9_RICCO)	---	0.00167299	0.0433976	0.0524694	1.46952	1.46952	0.000146811	0.0124913	0.0151901	1.66672	1.66672
Solyc03g112310.1.1	Clade X lectin receptor kinase (AHRD V3.3 *** K4BK85_SOLLC)	---	0.000885983	0.0314396	0.0380117	2.40534	2.40534
Solyc03g112390.3.1	R2R3MYB transcription factor 86	SlMYB86	0.00730102	0.0901612	0.109008	0.457962	-2.18359	0.0301104	0.190299	0.231414	0.62692	-1.5951
Solyc03g112450.3.1	Signal recognition particle receptor subunit beta (AHRD V3.3 *** W9RN76_9ROSA)	---						0.0499728	0.245854	0.298973	1.19448	1.19448
Solyc03g112530.3.1	Transducin/WD40 repeat-like superfamily protein (AHRD V3.3 *** AT3G49660.1)	---	0.00251879	0.0541415	0.065459	0.60806	-1.64458	0.00652751	0.0855673	0.104055	0.668255	-1.49644
Solyc03g112540.3.1	NAD(P)-binding Rossmann-fold superfamily protein (AHRD V3.3 *** AT5G50130.1)	---						0.0219821	0.162462	0.197563	0.40304	-2.48114
Solyc03g112650.3.1	SOUL heme-binding family protein (AHRD V3.3 *** A0A061FUQ9_THECC)	---						0.00439695	0.0717381	0.0872378	1.34364	1.34364
Solyc03g112660.3.1	Protein MODIFIER OF SNC1 1 (AHRD V3.3 *** A0A0B2QEH1_GLYSO)	---	0.022976	0.161098	0.194773	1.29926	1.29926
Solyc03g112750.3.1	Tornado 1 (AHRD V3.3 *** A0A061F576_THECC)	---						0.00450069	0.0723338	0.0879621	0.591415	-1.69086
Solyc03g112760.3.1	transmembrane protein (AHRD V3.3 *** AT3G48200.1)	---						0.0481954	0.24092	0.292973	2.44498	2.44498
Solyc03g112770.3.1	Glutaredoxin (AHRD V3.3 *** I2FJT7_SOLTU)	---	0.000374696	0.0207295	0.0250627	1.45297	1.45297	0.00023267	0.0149171	0.01814	1.48144	1.48144
Solyc03g112790.3.1	Wall-associated receptor kinase 3-like protein (AHRD V3.3 *** A0A0B0PX41_GOSAR)	---						0.0158063	0.137614	0.167347	0.348614	-2.8685
Solyc03g112830.3.1	Phox domain-containing family protein (AHRD V3.3 *** B9I3B8_POPTR)	---	0.0128672	0.119617	0.144622	1.38905	1.38905
Solyc03g112870.3.1	Phosphate/phosphoenolpyruvate translocator (AHRD V3.3 *** P93390_TOBAC)	---						0.0397282	0.21927	0.266645	0.732006	-1.36611
Solyc03g112900.3.1	Iron-sulfur cluster assembly protein (AHRD V3.3 *** K4BKE3_SOLLC)	---	0.00608377	0.0820434	0.0991936	1.17093	1.17093	0.000106663	0.0109724	0.0133431	1.30148	1.30148
Solyc03g112930.3.1	Dof zinc finger protein (AHRD V3.3 *** A0A0B6VJP1_TOBAC)	---						0.0229647	0.166127	0.20202	0.470859	-2.12378
Solyc03g112950.3.1	Serine/Threonine-kinase ATM-like protein (AHRD V3.3 *** AT3G48190.2)	---	2.78883e-07	0.000414072	0.000500629	2.46085	2.46085	1.26891e-06	0.00100453	0.00122157	2.213	2.213
Solyc03g112990.1.1	LOW QUALITY:Pectinesterase inhibitor (AHRD V3.3 *** A0A103XZ28_CYNCS)	---	0.0103934	0.10776	0.130286	1.51291	1.51291	0.000175799	0.0131552	0.0159975	2.00451	2.00451
Solyc03g113040.3.1	ABC transporter A family protein (AHRD V3.3 *** A0A072UUA7_MEDTR)	---	0.0119311	0.115855	0.140073	2.01793	2.01793
Solyc03g113060.3.1	ABC transporter A family protein (AHRD V3.3 *** A0A072UUA7_MEDTR)	---						0.0285495	0.185322	0.225363	1.30939	1.30939
Solyc03g113070.3.1	ABC transporter A family protein (AHRD V3.3 *** A0A072UVK2_MEDTR)	---	0.0122347	0.117371	0.141905	2.62858	2.62858
Solyc03g113220.3.1	Hypersensitive-induced response protein (AHRD V3.3 *** A6YGE4_CARPA)	---	0.00192341	0.0464709	0.056185	1.56596	1.56596	0.000121384	0.0115961	0.0141015	1.8532	1.8532
Solyc03g113370.3.1	Ubiquitin carboxyl-terminal hydrolase-related protein (AHRD V3.3 *** AT3G47890.2)	---						0.00919192	0.103917	0.126369	2.08822	2.08822
Solyc03g113380.3.1	Pentatricopeptide repeat-containing protein, putative (AHRD V3.3 *** B9R930_RICCO)	---	0.00387614	0.0671652	0.0812052	1.58385	1.58385
Solyc03g113430.3.1	Nitrate transporter NRT1-2 (AHRD V3.3 *** Q9FRU5_SOYBN)	---	0.0315637	0.18853	0.22794	0.32302	-3.09579
Solyc03g113520.3.1	Galactosyltransferase family protein (AHRD V3.3 *** AT5G62620.1)	---	0.0223199	0.159458	0.19279	1.36105	1.36105	0.0370211	0.211377	0.257047	1.32143	1.32143
Solyc03g113620.3.1	MYB transcription factor (AHRD V3.3 *** B2CZJ3_CAPAN)	---						0.0354841	0.207095	0.251839	1.37262	1.37262
Solyc03g113630.3.1	Pentatricopeptide repeat-containing protein (AHRD V3.3 *** A0A118K3S7_CYNCS)	---	0.0404589	0.215582	0.260646	0.667096	-1.49903
Solyc03g113660.3.1	Nuclear mitotic apparatus 1 (AHRD V3.3 *-* A0A0B0NXR3_GOSAR)	---	0.0050399	0.0762335	0.0921691	0.739416	-1.35242	0.00403867	0.0689832	0.0838877	0.727389	-1.37478
Solyc03g113680.3.1	Microtubule-associated protein TORTIFOLIA1 (AHRD V3.3 *** A0A151R900_CAJCA)	---						0.0267819	0.179413	0.218177	0.607442	-1.64625
Solyc03g113720.3.1	Two-component response regulator (AHRD V3.3 *** W9S9I1_9ROSA)	---	6.89187e-08	0.00021036	0.000254333	0.46777	-2.1378	2.95732e-08	6.3893e-05	7.76976e-05	0.339135	-2.94868
Solyc03g113730.3.1	B12D protein (AHRD V3.3 *** Q9XHD5_IPOBA)	---	0.00193719	0.0464821	0.0561986	1.55643	1.55643	3.57902e-05	0.00671822	0.00816975	1.98786	1.98786
Solyc03g113770.3.1	Pyridoxamine 5-phosphate oxidase, putative (AHRD V3.3 *** B9RJT5_RICCO)	---						0.00840943	0.0987892	0.120133	1.58655	1.58655
Solyc03g113790.3.1	Mannose-1-phosphate guanyltransferase, putative (AHRD V3.3 *** B9R8Y9_RICCO)	---	0.0311497	0.187726	0.226968	0.76215	-1.31208
Solyc03g113800.3.1	Betaine aldehyde dehydrogenase (AHRD V3.3 *** A0A0B5EBW5_SOLTU)	---	0.0224646	0.160004	0.193451	1.23125	1.23125	0.00709375	0.0897198	0.109105	1.29304	1.29304
Solyc03g113870.1.1	U-box domain-containing protein 38 (AHRD V3.3 *** W9QMF7_9ROSA)	---	0.00322035	0.0608634	0.0735861	1.71558	1.71558	0.00508772	0.0769412	0.0935651	1.65913	1.65913
Solyc03g113900.3.1	alpha-1,2-Mannosidase (AHRD V3.3 *** K4BKP2_SOLLC)	---	0.00377976	0.0663041	0.0801641	0.68314	-1.46383	2.104e-05	0.00539573	0.00656152	0.487138	-2.05281
Solyc03g113910.3.1	Snakin-2-like protein (AHRD V3.3 *** I3VFF2_TOBAC)	---	0.00176938	0.0446337	0.0539638	0.219038	-4.56542	0.0399278	0.219869	0.267374	0.434639	-2.30076
Solyc03g113950.3.1	Calmodulin-binding protein (AHRD V3.3 *-* AT5G57580.1)	---						0.0312658	0.193965	0.235873	2.32047	2.32047
Solyc03g113990.3.1	Thiol-disulfide oxidoreductase DCC (AHRD V3.3 *** A0A072UZ36_MEDTR)	---						0.00922661	0.104088	0.126577	2.05884	2.05884
Solyc03g114070.3.1	Rac-like small GTP-binding protein (AHRD V3.3 *** B5U2V7_SCODU)	---						0.03729	0.212145	0.25798	0.673114	-1.48563
Solyc03g114100.1.1	4-coumarate:CoA ligase 1 (AHRD V3.3 --* AT1G51680.3)	---	0.00277326	0.0565576	0.0683802	1.83121	1.83121
Solyc03g114120.3.1	Ribonuclease 3 (AHRD V3.3 *** A0A0B2QFA7_GLYSO)	---						0.00378677	0.0664893	0.0808549	1.3382	1.3382
Solyc03g114140.3.1	RNA-dependent RNA polymerase2	SlRDR2						0.00653844	0.0855873	0.104079	1.38701	1.38701
Solyc03g114150.3.1	aldehyde dehydrogenase family 2 member B7a	---	0.00403113	0.0676564	0.0817991	1.45776	1.45776	2.58131e-06	0.00169311	0.00205892	2.26342	2.26342
Solyc03g114190.1.1	RING/U-box superfamily protein, putative (AHRD V3.3 *** A0A061FV20_THECC)	---	7.59563e-07	0.000662402	0.000800869	0.246334	-4.05954	0.0302449	0.190552	0.231722	0.68531	-1.45919
Solyc03g114210.3.1	Protein kinase (AHRD V3.3 *** Q9FGB1_ARATH)	---	0.000122838	0.0126873	0.0153395	2.49776	2.49776	0.000374611	0.0190223	0.0231323	2.26066	2.26066
Solyc03g114230.2.1	bHLH transcription factor 082	SlbHLH082	0.0124244	0.117773	0.142392	497.384	497.384	0.0404254	0.220842	0.268557	705.212	705.212
Solyc03g114240.3.1	Polygalacturonase non-catalytic protein (AHRD V3.3 *** G7K1D9_MEDTR)	---						0.0360667	0.208742	0.253842	0.407232	-2.4556
Solyc03g114250.3.1	Phosphoglycerate mutase family protein (AHRD V3.3 *** AT5G62840.1)	---	0.0116868	0.114946	0.138974	0.498985	-2.00407	0.00373198	0.0660093	0.0802712	0.381189	-2.62337
Solyc03g114310.3.1	MAP kinase kinase kinase 28	SlMAPKKK28	0.037384	0.206778	0.250002	0.678509	-1.47382
Solyc03g114510.3.1	2-aminoethanethiol dioxygenase (AHRD V3.3 *** A0A0B0NKG5_GOSAR)	---						0.00792569	0.0954437	0.116065	1.48565	1.48565
Solyc03g114530.3.1	Strictosidine synthase-like protein, putative (AHRD V3.3 *** G7JT39_MEDTR)	---						0.0497422	0.245117	0.298076	4.13326	4.13326
Solyc03g114560.2.1	Strictosidine synthase-like protein, putative (AHRD V3.3 *** G7JT39_MEDTR)	---	0.0385338	0.210029	0.253933	0.00381039	-262.44
Solyc03g114580.3.1	Uridine kinase (AHRD V3.3 *** A0A0K9NRI5_ZOSMR)	---						0.0192945	0.151733	0.184517	1.38241	1.38241
Solyc03g114590.3.1	serine/threonine protein kinase 3 (AHRD V3.3 *** AT5G08160.1)	---	0.0225857	0.160023	0.193473	1.60358	1.60358
Solyc03g114660.1.1	Pentatricopeptide repeat-containing protein (AHRD V3.3 *** A0A103XYK3_CYNCS)	---	0.0032971	0.061429	0.0742699	1.81729	1.81729	0.00748354	0.0925682	0.112568	1.69635	1.69635
Solyc03g114680.3.1	RING/U-box superfamily protein (AHRD V3.3 *-* AT5G08139.1)	---	0.00290578	0.0580324	0.0701633	1.60854	1.60854	0.0242076	0.170403	0.20722	1.39731	1.39731
Solyc03g114730.3.1	O-fucosyltransferase family protein (AHRD V3.3 *** AT5G15740.1)	---	0.0282847	0.178744	0.216108	0.689083	-1.4512	0.0139497	0.129194	0.157108	0.648879	-1.54112
Solyc03g114750.3.1	18S pre-ribosomal assembly protein gar2-like protein (AHRD V3.3 *-* AT2G03810.7)	---	0.000449013	0.0228134	0.0275822	0.410582	-2.43556	0.00139959	0.0394485	0.0479717	0.54031	-1.85079
Solyc03g114800.1.1	Sulfotransferase (AHRD V3.3 *** K4BKY2_SOLLC)	---	0.0443572	0.227478	0.27503	0.315183	-3.17276
Solyc03g114940.3.1	Cytochrome P450 (AHRD V3.3 *** A0A103Y3J6_CYNCS)	---						0.0176094	0.144951	0.176269	1.9532	1.9532
Solyc03g114960.3.1	ABC transporter B family protein (AHRD V3.3 *** A0A072URQ8_MEDTR)	---	0.0197564	0.149944	0.181287	1.33211	1.33211	0.0248411	0.172828	0.210169	1.31555	1.31555
Solyc03g114970.3.1	SPIRAL1-like1 (AHRD V3.3 *** AT1G26355.1)	---						0.0413074	0.222814	0.270954	0.696608	-1.43553
Solyc03g115020.3.1	wiskott-aldrich syndrome family protein, putative (DUF1118) (AHRD V3.3 *** AT5G08050.1)	---						0.00224493	0.0499497	0.0607417	1.65107	1.65107
Solyc03g115060.3.1	Assimilatory nitrate reductase catalytic subunit (AHRD V3.3 *** A0A0B0NYS4_GOSAR)	---	0.0152878	0.131601	0.159111	3.95925	3.95925	0.0238324	0.169244	0.20581	3.78761	3.78761
Solyc03g115070.1.1	LOW QUALITY:Exocyst subunit EXO70 family protein (AHRD V3.3 *** B9IK79_POPTR)	---	0.0283633	0.179044	0.216471	2.00535	2.00535	0.0188135	0.149981	0.182386	2.13041	2.13041
Solyc03g115150.3.1	histone deacetylase 5 (AHRD V3.3 *** AT5G61060.1)	---						0.0494209	0.244526	0.297358	0.729796	-1.37025
Solyc03g115230.3.1	Solanum lycopersicum heat shock protein	tfhs1	0.0159973	0.13439	0.162483	1.97779	1.97779
Solyc03g115370.3.1	Diacylglycerol kinase (AHRD V3.3 *** K4BL39_SOLLC)	---	0.0010159	0.0332825	0.0402398	2.97571	2.97571
Solyc03g115450.1.1	LOW QUALITY:Zinc finger protein 1 (AHRD V3.3 *** A0A151SLY5_CAJCA)	---	0.0291893	0.181926	0.219956	0.546716	-1.8291
Solyc03g115530.3.1	SNF2 domain-containing protein (AHRD V3.3 *** D7M0M5_ARALL)	---	0.0419583	0.220197	0.266227	1.2877	1.2877
Solyc03g115630.3.1	Carbamoyl-phosphate synthase small chain (AHRD V3.3 *** A0A0B0PDS6_GOSAR)	---	0.0225638	0.160004	0.193451	0.813187	-1.22973
Solyc03g115640.3.1	DUF538 family protein (Protein of unknown function, DUF538) (AHRD V3.3 *** AT2G03350.1)	---						0.0236165	0.168354	0.204728	0.447126	-2.2365
Solyc03g115650.3.1	eukaryotic translation initiation factor 5A-1	tif5a-1	0.00131212	0.0377658	0.0456603	1.66185	1.66185	0.00161707	0.0425484	0.0517414	1.63972	1.63972
Solyc03g115680.3.1	Protein kinase superfamily protein (AHRD V3.3 *-* AT1G18670.3)	---	0.0231934	0.161689	0.195489	1.30937	1.30937
Solyc03g115690.1.1	LOW QUALITY:Transmembrane protein, putative (AHRD V3.3 *** A0A072UQ71_MEDTR)	---	0.000644096	0.0269353	0.0325658	0.571898	-1.74856	0.00106751	0.0347092	0.0422085	0.605147	-1.65249
Solyc03g115700.3.1	SNF1-related protein kinase	AY222455	0.0419444	0.220197	0.266227	1.4882	1.4882
Solyc03g115730.3.1	transmembrane protein (AHRD V3.3 *-* AT5G07730.1)	---						0.0192056	0.151716	0.184496	1.64531	1.64531
Solyc03g115740.2.1	Xyloglucan alpha-1,6-xylosyltransferase (AHRD V3.3 *** X5MPI5_PINTA)	---	0.0105672	0.108566	0.13126	1.62952	1.62952
Solyc03g115760.3.1	Vesicle transport v-SNARE protein (AHRD V3.3 *** A0A0K0XR76_TOBAC)	---						0.00754364	0.0929327	0.113012	1.26686	1.26686
Solyc03g115770.3.1	Timing of cab expression 1/pseudo-response regulator 1 (AHRD V3.3 *** J9PWT0_NICAT)	---	0.00658727	0.0857046	0.10362	1.28888	1.28888
Solyc03g115810.3.1	Mon1 superfamily protein	SAND						0.00100972	0.0337826	0.0410816	1.296	1.296
Solyc03g115870.3.1	Thioredoxin (AHRD V3.3 *** A0A072UTZ5_MEDTR)	---	0.00405189	0.0677674	0.0819333	2.33996	2.33996
Solyc03g115920.3.1	RING/U-box superfamily protein (AHRD V3.3 *** AT3G14250.1)	---	0.000316212	0.0194254	0.023486	4.83317	4.83317	0.000131757	0.0119952	0.0145869	5.60439	5.60439
Solyc03g115990.2.1	Malate dehydrogenase (AHRD V3.3 *** A0A061G4A3_THECC)	---						0.0370711	0.211529	0.257232	0.749903	-1.33351
Solyc03g116030.3.1	RING/FYVE/PHD zinc finger superfamily protein (AHRD V3.3 *** AT3G47550.6)	---	0.0256388	0.169878	0.205389	1.78417	1.78417	0.0325062	0.197861	0.24061	1.74003	1.74003
Solyc03g116100.3.1	R2R3MYB transcription factor 31	SlMYB31						0.00295201	0.0583608	0.0709701	4.16066	4.16066
Solyc03g116120.2.1	Glutathione s-transferase, putative (AHRD V3.3 *** B9R999_RICCO)	---	0.000248016	0.0175371	0.021203	2.22471	2.22471
Solyc03g116170.3.1	Nucleosome assembly protein family (AHRD V3.3 *** A9RDJ7_PHYPA)	---	0.0122283	0.117371	0.141905	0.502895	-1.98849	0.00381241	0.0668108	0.0812459	0.446128	-2.24151
Solyc03g116370.3.1	RP/EB family microtubule-associated protein (AHRD V3.3 *** A0A072TJV8_MEDTR)	---	0.0106383	0.108838	0.13159	0.290252	-3.44528	0.0118568	0.118166	0.143697	0.202592	-4.93603
Solyc03g116380.3.1	WD repeat-containing protein 43 (AHRD V3.3 *** A0A0B2P182_GLYSO)	---	0.0293161	0.182057	0.220114	0.779143	-1.28346
Solyc03g116480.1.1	LOW QUALITY:F-box only protein 6 (AHRD V3.3 *** A0A0B2SU90_GLYSO)	---	0.00606186	0.0820434	0.0991936	2.11303	2.11303
Solyc03g116580.3.1	Pectin lyase-like superfamily protein (AHRD V3.3 *** AT1G80170.1)	---	0.0122865	0.11742	0.141966	1.85972	1.85972
Solyc03g116590.3.1	Embryo-specific 3 (AHRD V3.3 *** A0A118K3J4_CYNCS)	---	0.00564622	0.0794189	0.0960204	2.05015	2.05015
Solyc03g116610.3.1	Ethylene-responsive transcription factor WIN1 (AHRD V3.3 *** A0A199V560_ANACO)	---	0.0186871	0.145528	0.175949	349.696	349.696
Solyc03g116670.3.1	Tetratricopeptide repeat (TPR)-like superfamily protein (AHRD V3.3 *** AT1G80130.1)	---	0.00115925	0.0350914	0.0424268	1.68594	1.68594	0.000139507	0.012248	0.0148942	1.96254	1.96254
Solyc03g116680.3.1	Methyl-CpG-binding domain protein (AHRD V3.3 *-* G7JE44_MEDTR)	---	0.0105675	0.108566	0.13126	1.33675	1.33675	0.00987759	0.106717	0.129774	1.33928	1.33928
Solyc03g116710.3.1	LURP-one-like protein (AHRD V3.3 *** G7II68_MEDTR)	---						0.041752	0.224188	0.272626	0.71652	-1.39563
Solyc03g116750.3.1	WD-repeat protein, putative (AHRD V3.3 *** B9SMF9_RICCO)	---	7.51813e-05	0.0105496	0.0127548	1.48486	1.48486	0.000350241	0.0187015	0.0227421	1.39974	1.39974
Solyc03g116760.3.1	Pti1-like kinase (AHRD V3.3 *** G7II77_MEDTR)	---	0.00842102	0.0967646	0.116992	0.744893	-1.34247	0.00214758	0.0486817	0.0591998	0.69596	-1.43686
Solyc03g116780.3.1	Ubiquitin system component CUE protein (AHRD V3.3 *** G7JGX3_MEDTR)	---	0.0125778	0.118126	0.142819	1.24113	1.24113	0.0434167	0.228819	0.278258	1.18332	1.18332
Solyc03g116790.3.1	Chaperone protein dnaJ (AHRD V3.3 *** A0A151SPS5_CAJCA)	---	0.00914251	0.101307	0.122483	2.54951	2.54951	0.00598466	0.0829922	0.100923	2.74747	2.74747
Solyc03g116860.3.1	Acyl-CoA N-acyltransferases superfamily protein (AHRD V3.3 *** A0A061G857_THECC)	---	0.000144175	0.0135405	0.0163709	2.87481	2.87481	6.97529e-05	0.00900753	0.0109537	3.14949	3.14949
Solyc03g117020.3.1	Stromal cell-derived factor 2-like protein (AHRD V3.3 *** SDF2_ARATH)	---						0.0263482	0.177556	0.215918	0.775434	-1.2896
Solyc03g117100.3.1	PPPDE putative thiol peptidase family protein (AHRD V3.3 *** AT1G80690.1)	---						0.0487856	0.242768	0.29522	0.687197	-1.45519
Solyc03g117150.3.1	Plasma membrane ATPase (AHRD V3.3 *** A0A0V0IWA6_SOLCH)	---						0.0364225	0.209735	0.25505	1.99594	1.99594
Solyc03g117250.3.1	SPFH/Band 7/PHB domain-containing membrane-associated protein family (AHRD V3.3 *** AT5G25260.1)	---						0.0420599	0.225111	0.273748	0.443215	-2.25624
Solyc03g117270.1.1	LOW QUALITY:F-box family protein, putative (AHRD V3.3 *** A0A061F027_THECC)	---	0.00068088	0.0275743	0.0333383	14.2933	14.2933	0.00494219	0.0759903	0.0924087	13.1768	13.1768
Solyc03g117280.3.1	transmembrane protein (AHRD V3.3 *** AT2G25270.1)	---						0.0187717	0.149713	0.18206	1.50146	1.50146
Solyc03g117360.3.1	TOPLESS1	SlTPL1	0.0228415	0.160827	0.194446	1.27979	1.27979	0.0359148	0.208194	0.253176	1.25899	1.25899
Solyc03g117370.3.1	TOPLESS-related 1 (AHRD V3.3 *-* AT1G80490.3)	---	0.0256788	0.17008	0.205633	0.793757	-1.25983	0.0025851	0.0547958	0.0666349	0.68519	-1.45945
Solyc03g117400.3.1	TOPLESS-related 1 (AHRD V3.3 *-* AT1G80490.3)	---						0.0191162	0.151612	0.184369	1.42363	1.42363
Solyc03g117420.3.1	F-box/LRR-repeat protein (AHRD V3.3 *** A0A0K9PK37_ZOSMR)	---						0.00141558	0.0397148	0.0482955	1.50427	1.50427
Solyc03g117430.3.1	COBW domain-containing protein 1 (AHRD V3.3 *** A0A0B2RY32_GLYSO)	---	0.0394534	0.213139	0.257693	0.801317	-1.24795
Solyc03g117440.3.1	RNA helicase DEAD14	SlDEAD14						0.00297787	0.0586808	0.0713593	1.67848	1.67848
Solyc03g117530.1.1	Hus1-like protein (AHRD V3.3 *** A0A097PQI1_SOLLC)	---						0.0221862	0.163218	0.198483	1.89291	1.89291
Solyc03g117590.3.1	Heat shock protein binding protein (AHRD V3.3 *** E2DDU6_SOLLC)	---	0.0445163	0.227885	0.275521	2.58206	2.58206
Solyc03g117660.3.1	RING/U-box superfamily protein (AHRD V3.3 *-* AT2G21500.2)	---	0.00518248	0.0773519	0.0935213	1.70356	1.70356	0.0233638	0.167814	0.204072	1.52021	1.52021
Solyc03g117675.1.1	ATP-dependent DNA helicase (AHRD V3.3 *** AT2G24100.1)	---	0.00398123	0.0675721	0.0816972	2.82991	2.82991
Solyc03g117690.3.1	Eukaryotic aspartyl protease family protein (AHRD V3.3 *** A0A061GAK7_THECC)	---	0.014085	0.125818	0.152119	0.44816	-2.23134	0.00408711	0.0694848	0.0844976	0.358533	-2.78914
Solyc03g117770.3.1	Serinc-domain containing serine and sphingolipid biosynthesis protein (AHRD V3.3 *** AT1G16180.2)	---	0.0104246	0.107861	0.130408	1.30358	1.30358	0.00378203	0.0664702	0.0808317	1.36344	1.36344
Solyc03g117810.3.1	ABC transporter family protein (AHRD V3.3 *** A0A097P9R8_HEVBR)	---	0.0463976	0.233017	0.281726	1.50014	1.50014
Solyc03g117850.3.1	Ribulose bisphosphate carboxylase/oxygenase activase (AHRD V3.3 *** A0A072VDJ3_MEDTR)	---						0.00355555	0.064035	0.0778704	1.68865	1.68865
Solyc03g118020.3.1	Nuclease domain-containing protein 1 (AHRD V3.3 *** A0A0B2RH39_GLYSO)	---						0.0183241	0.148276	0.180313	0.782153	-1.27852
Solyc03g118030.3.1	Glutamyl-tRNA(Gln) amidotransferase subunit A (AHRD V3.3 *** A0A151S2E8_CAJCA)	---						0.00305074	0.0593181	0.0721343	1.4402	1.4402
Solyc03g118040.3.1	calnexin	cnx	0.00357475	0.0640166	0.0773984	0.628315	-1.59156	0.00031491	0.0175348	0.0213234	0.530681	-1.88437
Solyc03g118130.3.1	Rubredoxin (AHRD V3.3 *** A0A0K9Q129_ZOSMR)	---	0.007857	0.0938624	0.113483	1.87426	1.87426	0.0237545	0.16907	0.2056	1.66324	1.66324
Solyc03g118150.3.1	Sec14p-like phosphatidylinositol transfer family protein (AHRD V3.3 *** AT1G01630.1)	---						0.00217155	0.0489921	0.0595773	0.604293	-1.65483
Solyc03g118200.3.1	Calcium-dependent phospholipid-binding Copine family protein (AHRD V3.3 *** AT5G61900.3)	---	0.00270443	0.0559642	0.0676628	2.23736	2.23736	0.0062866	0.0849157	0.103263	2.05694	2.05694
Solyc03g118270.1.1	GDP-mannose 4,6 dehydratase 1 (AHRD V3.3 *** GMD1_ARATH)	---	0.00545744	0.0787926	0.0952631	2.1752	2.1752	0.0309541	0.193283	0.235043	1.75658	1.75658
Solyc03g118290.3.1	auxin response factor 2A	arf2						0.00038249	0.0192919	0.0234601	1.73405	1.73405
Solyc03g118300.1.1	Pyridoxal phosphate (PLP)-dependent transferases superfamily protein (AHRD V3.3 --* AT3G17720.1)	---						0.0384414	0.214712	0.261103	1.70003	1.70003
Solyc03g118370.3.1	Carboxypeptidase (AHRD V3.3 *** K4BLY8_SOLLC)	---	0.0382123	0.209187	0.252915	0.629975	-1.58737	0.00132835	0.0382594	0.0465257	0.450782	-2.21837
Solyc03g118380.2.1	DNA-directed RNA polymerase II subunit RPB7 (AHRD V3.3 *** A0A0B0PUV3_GOSAR)	---						0.0375901	0.213022	0.259048	1.51448	1.51448
Solyc03g118390.3.1	coiled-coil protein (AHRD V3.3 *** AT3G48860.2)	---	0.00541174	0.0786581	0.0951005	1.34589	1.34589	0.0176079	0.144951	0.176269	1.2794	1.2794
Solyc03g118425.1.1	NF-X1-type zinc finger protein NFXL1 (AHRD V3.3 *** W9QPA3_9ROSA)	---	3.90109e-07	0.000446473	0.000539802	3.46617	3.46617	0.000299227	0.0170794	0.0207696	2.00008	2.00008
Solyc03g118430.3.1	Insulinase (Peptidase family M16) family protein (AHRD V3.3 *** AT5G42390.1)	---						0.00557244	0.0801458	0.097462	1.23281	1.23281
Solyc03g118470.3.1	Nudix hydrolase (AHRD V3.3 *** A0A061E9N4_THECC)	---						0.0211572	0.16058	0.195274	0.560523	-1.78405
Solyc03g118510.3.1	Ovary receptor kinase 27 (AHRD V3.3 *** S4WIQ7_SOLCH)	---						0.0450992	0.233684	0.284174	0.512566	-1.95097
Solyc03g118530.3.1	Kinase, putative (AHRD V3.3 *** B9T5A7_RICCO)	---	0.0145174	0.127756	0.154462	1.24702	1.24702	0.0118874	0.118276	0.143831	1.25678	1.25678
Solyc03g118550.3.1	Tetratricoredoxin (AHRD V3.3 *** Q8VZH4_TOBAC)	---						0.0204332	0.157115	0.191061	1.61661	1.61661
Solyc03g118710.3.1	C2-domain ABA-related family protein	---	0.0450678	0.229243	0.277163	1.70594	1.70594	0.0216675	0.161756	0.196704	2.00171	2.00171
Solyc03g118740.3.1	SlPIN1	SlPIN1						0.0150407	0.133862	0.162784	0.593559	-1.68475
Solyc03g118755.1.1	Phosphoethanolamine N-methyltransferase (AHRD V3.3 *** Q9AXH3_SOLLC),Pfam:PF13489	---						0.0085415	0.0996744	0.12121	0.488877	-2.04551
Solyc03g118810.1.1	Calcium binding protein (AHRD V3.3 *** Q93YA8_SESRO)	---	0.00429047	0.0700171	0.0846532	2.38866	2.38866
Solyc03g118920.3.1	ATP-dependent RNA helicase, putative (AHRD V3.3 *** B9S355_RICCO)	---	0.0397854	0.213923	0.25864	0.79728	-1.25427
Solyc03g118970.3.1	Protein DETOXIFICATION (AHRD V3.3 *** K4BM46_SOLLC)	---	0.0027315	0.0561588	0.0678981	3.27489	3.27489	0.00622259	0.084553	0.102821	3.34884	3.34884
Solyc03g118995.1.1	Elongation factor 1 alpha (AHRD V3.3 *-* A0A1B2LUN9_9CARY),Pfam:PF00009	---	0.00984522	0.105685	0.127777	1.68489	1.68489
Solyc03g119010.3.1	Pre-mRNA-splicing factor SPF27 (AHRD V3.3 *** A0A151TKA6_CAJCA)	---	0.000121432	0.0126777	0.0153278	1.53343	1.53343	0.00150804	0.0407394	0.0495415	1.38029	1.38029
Solyc03g119080.4.1	beta-mannosidase enzyme	AF403444	0.00185588	0.0458679	0.055456	0.402611	-2.48378
Solyc03g119150.3.1	FKBP-like peptidyl-prolyl cis-trans isomerase family protein (AHRD V3.3 *** AT1G18170.1)	---	0.0292217	0.181965	0.220002	0.454928	-2.19815	0.0187372	0.149569	0.181885	0.531439	-1.88168
Solyc03g119270.1.1	AP-3 complex subunit delta (AHRD V3.3 *** K4BM76_SOLLC)	---	0.0379594	0.208512	0.252099	1.22857	1.22857	0.0200124	0.15512	0.188635	1.2643	1.2643
Solyc03g119280.3.1	Histidyl-tRNA synthetase, putative (AHRD V3.3 *** B9S0H3_RICCO)	---	0.0159682	0.134269	0.162336	0.665485	-1.50266
Solyc03g119440.3.1	C2 domain-containing family protein (AHRD V3.3 *** B9IE39_POPTR)	---	0.0384864	0.209959	0.253848	1.36024	1.36024	0.00274645	0.0562614	0.0684171	1.59678	1.59678
Solyc03g119460.3.1	Cleavage stimulation factor subunit 2 (AHRD V3.3 *** A0A0B0MYT9_GOSAR)	---						0.0055509	0.0800244	0.0973144	1.44529	1.44529
Solyc03g119540.3.1	CONSTANS-like zinc finger protein (AHRD V3.3 *** I1LEW9_SOYBN)	---	0.0101635	0.107096	0.129483	0.421065	-2.37493
Solyc03g119600.1.1	LOW QUALITY:NIMIN2b protein (AHRD V3.3 *** Q0MR95_TOBAC)	---	0.00112201	0.0345225	0.0417389	3.08809	3.08809	2.91663e-05	0.00590067	0.00717556	5.19679	5.19679
Solyc03g119620.1.1	LOW QUALITY:Lipid transfer protein (AHRD V3.3 *-* A0A072VQ00_MEDTR)	---	0.00826267	0.0958331	0.115866	2.69303	2.69303
Solyc03g119650.3.1	stomatal cytokinesis defective / SCD1 protein (SCD1) (AHRD V3.3 *** AT1G49040.1)	---	0.0176203	0.141897	0.171558	1.18033	1.18033	0.000130359	0.0119878	0.0145778	1.39164	1.39164
Solyc03g119710.3.1	Carbon catabolite repressor-like protein (AHRD V3.3 *** G7L904_MEDTR)	---	0.0170383	0.138744	0.167747	1.5377	1.5377	0.00289592	0.057802	0.0702906	1.77517	1.77517
Solyc03g119720.3.1	Lipase family protein (AHRD V3.3 *** B9I2Q8_POPTR)	---	7.24904e-05	0.0104533	0.0126384	2.06669	2.06669
Solyc03g119930.1.1	Sulfate transporter, putative (AHRD V3.3 *** B9RUY1_RICCO)	---	0.000920091	0.0318421	0.0384983	2.18059	2.18059	0.0028558	0.0576318	0.0700836	1.90504	1.90504
Solyc03g119970.3.1	ATP/ADP transporter (AHRD V3.3 *** A0A0X9Q301_MENSP)	---						0.011199	0.114493	0.13923	0.753264	-1.32756
Solyc03g119990.3.1	Alpha/beta hydrolase-like (AHRD V3.3 *** A0A0K9P0U5_ZOSMR)	---	0.0162218	0.135246	0.163518	0.38494	-2.59781	0.00275526	0.056305	0.0684702	0.297557	-3.3607
Solyc03g120040.3.1	transmembrane protein, putative (Protein of unknown function, DUF642) (AHRD V3.3 *** AT5G11420.1)	---						0.0146486	0.132239	0.160811	0.510996	-1.95696
Solyc03g120120.3.1	Regulator of Vps4 activity in the MVB pathway protein, putative (AHRD V3.3 *** A0A061GBK3_THECC)	---	0.0125431	0.118084	0.142768	0.504986	-1.98025
Solyc03g120310.3.1	Glycosyltransferase, putative (AHRD V3.3 *** B9SQA7_RICCO)	---	3.95459e-05	0.00779373	0.00942291	0.629881	-1.5876	0.000214738	0.0142888	0.0173761	0.693552	-1.44185
Solyc03g120430.3.1	D-glycerate 3-kinase (AHRD V3.3 *** G7IME0_MEDTR)	---	0.0211287	0.155431	0.187922	0.743387	-1.34519	0.00769716	0.0936174	0.113844	0.700213	-1.42814
Solyc03g120470.3.1	tonoplast intrinsic protein 2.2	SlTIP2.2	0.0467083	0.23385	0.282733	0.778579	-1.28439
Solyc03g120475.1.1	Tonoplast intrinsic protein, putative (AHRD V3.3 *** B9RQI0_RICCO)	---	5.2896e-05	0.00864932	0.0104573	0.633206	-1.57927	0.000189411	0.0136517	0.0166013	0.676401	-1.47841
Solyc03g120540.3.1	Isochorismatase hydrolase family protein (AHRD V3.3 *** F4YFC0_CAMSI)	---						0.0137409	0.128412	0.156156	1.44924	1.44924
Solyc03g120600.3.1	Plant cadmium resistance 2 (AHRD V3.3 *** A0A0K9NVT8_ZOSMR)	---						0.00115242	0.0355048	0.0431759	0.534592	-1.87058
Solyc03g120640.3.1	Photosystem I reaction center subunit VI (AHRD V3.3 *** B7FN63_MEDTR)	---						0.0419209	0.224574	0.273095	1.45831	1.45831
Solyc03g120700.3.1	Vps51/Vps67 family (components of vesicular transport) protein (AHRD V3.3 *** AT5G16300.1)	---						0.0405596	0.221116	0.26889	0.76871	-1.30088
Solyc03g120710.2.1	Late embryogenesis abundant protein (AHRD V3.3 *** G7II20_MEDTR)	---	0.000819779	0.0304528	0.0368185	0.571927	-1.74848
Solyc03g120730.3.1	Sulfite exporter TauE/SafE family protein (AHRD V3.3 *** AT2G25737.1)	---						0.00244224	0.0530649	0.06453	2.07602	2.07602
Solyc03g120770.3.1	Phox-associated domain,Phox-like,Sorting nexin isoform 1 (AHRD V3.3 *** A0A061GBL5_THECC)	---	0.0423193	0.220994	0.26719	1.41735	1.41735	0.0400401	0.220057	0.267603	1.428	1.428
Solyc03g120790.1.1	LOW QUALITY:ovate family protein 8	SlOFP8	1.29243e-09	8.04157e-06	9.72256e-06	416.337	416.337	3.45137e-09	2.09475e-05	2.54734e-05	228.524	228.524
Solyc03g120810.3.1	Kinesin-like protein (AHRD V3.3 *** K4BMN0_SOLLC)	---	0.00103742	0.0336862	0.0407278	1.45223	1.45223
Solyc03g120850.3.1	Chaperonin-60 beta subunit (AHRD V3.3 *** P93570_SOLTU)	---						0.000537996	0.0234022	0.0284584	1.72474	1.72474
Solyc03g120890.3.1	GATA transcription factor (AHRD V3.3 *** K4BMN8_SOLLC)	---						0.00642621	0.0855586	0.104044	0.47407	-2.10939
Solyc03g120900.2.1	Transducin/WD40 repeat-like superfamily protein (AHRD V3.3 *** AT3G01340.2)	---	3.83434e-05	0.00779373	0.00942291	1.81579	1.81579	9.36283e-05	0.0102105	0.0124166	1.72956	1.72956
Solyc03g120910.3.1	Homeobox leucine-zipper protein (AHRD V3.3 *** Q76CL1_ZINVI)	---						0.00463811	0.0732074	0.0890245	0.726212	-1.37701
Solyc03g120970.3.1	2-oxoglutarate (2OG) and Fe(II)-dependent oxygenase superfamily protein, putative (AHRD V3.3 *** A0A061EJ91_THECC)	---						0.00648888	0.0855586	0.104044	0.6275	-1.59363
Solyc03g120990.3.1	Malic enzyme (AHRD V3.3 *** M0ZRW2_SOLTU)	---	0.00223812	0.0501823	0.0606722	2.65504	2.65504	0.00213131	0.0486817	0.0591998	2.81709	2.81709
Solyc03g121060.3.1	auxin-regulated IAA26	SlIAA26	0.0091654	0.10136	0.122548	2.03365	2.03365	0.0254084	0.174711	0.212459	1.90439	1.90439
Solyc03g121180.3.1	GDSL esterase/lipase family (AHRD V3.3 *** A0A151U1D5_CAJCA)	---						0.0086515	0.100527	0.122247	2.39013	2.39013
Solyc03g121200.3.1	Caffeoyl-CoA O-methyltransferase (AHRD V3.3 --* A0A151QNQ1_CAJCA)	---	0.0144032	0.127119	0.153692	1.91647	1.91647	0.0237933	0.169098	0.205633	1.78795	1.78795
Solyc03g121270.3.1	IAA-amino acid hydrolase ILR1, putative (AHRD V3.3 *** B9RQ74_RICCO)	---	0.0121319	0.116876	0.141307	2.60526	2.60526
Solyc03g121295.1.1	Mannose-binding lectin superfamily protein (AHRD V3.3 *** AT1G73040.1)	---	0.0499632	0.2424	0.293071	0.62007	-1.61272
Solyc03g121360.1.1	Charged multivesicular body 1 (AHRD V3.3 *** A0A0B0N0L1_GOSAR)	---	0.0186979	0.145528	0.175949	1.71561	1.71561
Solyc03g121380.3.1	Dentin sialophosphoprotein-related, putative isoform 1 (AHRD V3.3 *** A0A061GCA0_THECC)	---	0.00138192	0.0387568	0.0468585	1.26528	1.26528	0.0308526	0.192904	0.234583	1.15463	1.15463
Solyc03g121400.1.1	Dof zinc finger protein14	SlDof14	0.0199608	0.150621	0.182107	0.348895	-2.8662
Solyc03g121440.3.1	Kinase family protein (AHRD V3.3 *** U5GQI1_POPTR)	---	0.000233914	0.0168499	0.0203722	0.557678	-1.79315	5.79887e-05	0.00824889	0.0100311	0.513111	-1.9489
Solyc03g121460.1.1	PRA1 family protein (AHRD V3.3 *** K4BMU5_SOLLC)	---	0.0379396	0.208466	0.252043	1.6044	1.6044
Solyc03g121490.3.1	tubby like protein 6 (AHRD V3.3 --* AT1G47270.3)	---	0.0250265	0.167898	0.202995	1.673	1.673
Solyc03g121540.3.1	beta-galactosidase 3	TBG3	0.0040919	0.0682496	0.0825163	0.45577	-2.19409	0.0160803	0.138963	0.168987	0.512236	-1.95223
Solyc03g121610.3.1	Protein kinase (AHRD V3.3 *** E5GCB1_CUCME)	---	0.00485456	0.0751284	0.090833	0.57953	-1.72553
Solyc03g121620.1.1	Late embryogenesis abundant (LEA) hydroxyproline-rich glycoprotein family (AHRD V3.3 *** AT1G17620.1)	---	0.0416879	0.219512	0.265398	0.609165	-1.64159	0.0382757	0.214627	0.261	0.572025	-1.74818
Solyc03g121630.3.1	Protein FAR1-RELATED SEQUENCE 4 (AHRD V3.3 *** W9QKD5_9ROSA)	---	0.0372421	0.206367	0.249505	0.665091	-1.50355
Solyc03g121660.3.1	Zinc finger family protein (AHRD V3.3 *** D7MN23_ARALL)	---	0.0172521	0.139925	0.169174	0.645778	-1.54852	0.0117284	0.1174	0.142766	0.632169	-1.58186
Solyc03g121700.3.1	Nucleosome assembly protein 1-like 1 (AHRD V3.3 *** A0A0B2RCF4_GLYSO)	---						0.0357898	0.207886	0.252802	1.24044	1.24044
Solyc03g121710.2.1	RNA-binding (RRM/RBD/RNP motifs) family protein (AHRD V3.3 *** AT1G17640.3)	---						0.0311252	0.193356	0.235133	0.723631	-1.38192
Solyc03g121860.1.1	Mitochondrial import inner membrane translocase subunit tim23 (AHRD V3.3 *** A0A0K9Q5U7_ZOSMR)	---	0.000540275	0.0247361	0.0299069	1.6642	1.6642	0.00705156	0.0894686	0.108799	1.43429	1.43429
Solyc03g121890.1.1	LOW QUALITY:Hydroxyproline-rich glycoprotein family protein, putative (AHRD V3.3 *** A0A061GCS5_THECC)	---	0.0303346	0.185137	0.223838	1.68186	1.68186
Solyc03g121920.3.1	Mitochondrial carrier protein (AHRD V3.3 *** F8WLA3_CITUN)	---	0.000499773	0.0240306	0.0290539	2.25154	2.25154
Solyc03g121940.3.1	Nuclear transcription factor Y subunit (AHRD V3.3 *-* A0A0K9P8V1_ZOSMR)	---	0.00100975	0.0332681	0.0402224	0.501498	-1.99402	0.001844	0.0455826	0.0554311	0.556164	-1.79803
Solyc03g121950.3.1	Ataxin-2 related protein (AHRD V3.3 *** A2PZE4_IPONI)	---	0.000425422	0.0224527	0.0271461	1.30741	1.30741	6.59142e-05	0.00878913	0.0106881	1.38611	1.38611
Solyc03g121970.1.1	Protein BIG GRAIN 1-like A (AHRD V3.3 *** BIG1A_ARATH)	---	0.00255877	0.0543628	0.0657266	0.505609	-1.97781	0.000439214	0.0209351	0.0254583	0.336426	-2.97242
Solyc03g122030.1.1	Transcription factor (AHRD V3.3 *** G7L8C7_MEDTR)	---	0.0258771	0.170839	0.20655	1.44548	1.44548	0.0235116	0.168212	0.204556	1.45553	1.45553
Solyc03g122190.3.1	Jasmonate zim-domain protein (AHRD V3.3 *** G7IIQ4_MEDTR)	---	0.00606757	0.0820434	0.0991936	6.70082	6.70082
Solyc03g122240.3.1	Exocyst subunit EXO70 family protein (AHRD V3.3 *** B9N7F2_POPTR)	---	0.000836971	0.0307776	0.0372113	1.43542	1.43542	0.011198	0.114493	0.13923	1.28735	1.28735
Solyc03g122270.3.1	Inter-alpha-trypsin inhibitor heavy chain-related, putative (AHRD V3.3 *** A0A061GD07_THECC)	---	0.00652086	0.0854842	0.103354	1.70681	1.70681	0.00455906	0.072817	0.0885497	1.75987	1.75987
Solyc03g122300.2.1	DUF1677 family protein (DUF1677) (AHRD V3.3 *** AT1G72510.2)	---	0.00255161	0.0543368	0.0656951	1.60581	1.60581
Solyc03g122310.3.1	Aldehyde dehydrogenase (AHRD V3.3 *** Q9FPK6_ORYSA)	---						0.0107236	0.112008	0.136209	1.35491	1.35491
Solyc03g122340.3.1	lipoxygenase D	loxd	0.000117968	0.0125607	0.0151864	6.45124	6.45124	0.000810299	0.0297458	0.0361727	5.20823	5.20823
Solyc03g122350.3.1	Cytochrome P450 (AHRD V3.3 *** Q0PNH1_CAPCH)	---	0.0218595	0.158233	0.191309	3.25414	3.25414	0.00463979	0.0732074	0.0890245	4.7414	4.7414
Solyc03g122360.3.1	Cytochrome P450 (AHRD V3.3 *** Q0PNH1_CAPCH)	---	0.0112104	0.112495	0.136011	2.61543	2.61543	0.00157802	0.0418843	0.0509338	3.66703	3.66703
Solyc03g122370.3.1	ARM repeat superfamily protein (AHRD V3.3 *** AT1G72560.7)	---						0.0325733	0.198161	0.240975	1.19852	1.19852
Solyc03g123370.3.1	RelA/SpoT-like protein (AHRD V3.3 *** A8DD65_IPONI)	---	0.000374774	0.0207295	0.0250627	1.66522	1.66522	0.00672928	0.0872077	0.10605	1.4248	1.4248
Solyc03g123410.1.1	Germin-like protein (AHRD V3.3 *** Q0PWM4_CAPCH)	---	0.0208743	0.154148	0.18637	0.435263	-2.29746	0.00470146	0.0739	0.0898667	0.35528	-2.81468
Solyc03g123490.1.1	Subtilisin-like protease (AHRD V3.3 *** W9R4Z9_9ROSA)	---	0.000128157	0.0128613	0.0155498	1.93429	1.93429
Solyc03g123560.3.1	DnaJ domain-containing protein (AHRD V3.3 *** A0A118K3E9_CYNCS)	---						0.0382601	0.214615	0.260984	0.709903	-1.40864
Solyc03g123620.4.1	Pectinesterase (AHRD V1 ***- B9GXZ7_POPTR)	---	0.00417696	0.0691289	0.0835794	2.2058	2.2058
Solyc03g123630.3.1	pectin methylesterase	pmeu1						0.0412068	0.222814	0.270954	0.587168	-1.70309
Solyc03g123660.3.1	ubiquitin conjugating enzyme 2	AF332958	0.00812171	0.0951624	0.115055	1.47889	1.47889
Solyc03g123730.3.1	26S protease regulatory subunit (AHRD V3.3 *** T2DN87_PHAVU)	---	0.023222	0.161771	0.195587	1.42014	1.42014
Solyc03g123740.3.1	Ovule receptor-like kinase 28 (AHRD V3.3 *** A4GWX5_SOLCH)	---						0.033434	0.200538	0.243866	1.37027	1.37027
Solyc03g123760.3.1	phytoene desaturase	pds1						0.0146967	0.132448	0.161065	0.752214	-1.32941
Solyc03g123780.3.1	Receptor kinase (AHRD V3.3 *** B8XA57_GOSBA)	---	0.0477395	0.236167	0.285535	1.52388	1.52388
Solyc03g123860.3.1	Receptor-like protein kinase INRPK1c	INRPK1c	0.00356295	0.0639716	0.077344	3.70489	3.70489	0.0064611	0.0855586	0.104044	3.47548	3.47548
Solyc03g123980.3.1	Pumilio-like protein (AHRD V3.3 *** A0A0B0PV05_GOSAR)	---						0.016493	0.140922	0.171369	1.28569	1.28569
Solyc03g124010.3.1	P-loop containing nucleoside triphosphate hydrolases superfamily protein, putative (AHRD V3.3 *** A0A061GGV8_THECC)	---	0.00166516	0.0432812	0.0523286	1.46441	1.46441	0.00166883	0.0432151	0.0525521	1.46679	1.46679
Solyc03g124060.3.1	StAR-related lipid transfer protein 7, mitochondrial (AHRD V3.3 *** A0A1D1Z6M2_9ARAE)	---	0.0214192	0.156531	0.189251	1.21604	1.21604	0.0218494	0.162315	0.197385	1.21615	1.21615
Solyc04g005030.3.1	Transducin/WD40 repeat-like superfamily protein (AHRD V3.3 *-* AT1G24130.1)	---	0.00913747	0.101307	0.122483	1.38191	1.38191	0.000624596	0.025603	0.0311348	1.59559	1.59559
Solyc04g005035.1.1	Phosphoglucomutase/phosphomannomutase family protein (AHRD V3.3 *-* G7I385_MEDTR)	---	0.0144099	0.127119	0.153692	1.39152	1.39152	0.00631872	0.0850971	0.103483	1.45786	1.45786
Solyc04g005090.3.1	cofactor assembly of complex C (AHRD V3.3 *** AT1G59840.2)	---						0.00537952	0.078865	0.0959045	1.80951	1.80951
Solyc04g005280.3.1	bHLH transcription factor 028	SlbHLH028	0.0157756	0.133645	0.161581	0.651637	-1.5346
Solyc04g005450.3.1	Purple acid phosphatase (AHRD V3.3 *** K4BNF1_SOLLC)	---	1.39013e-05	0.00454617	0.00549649	1.49234	1.49234	0.000615981	0.0254736	0.0309773	1.30977	1.30977
Solyc04g005490.3.1	appr-1-p processing enzyme family protein (AHRD V3.3 *** AT1G69340.2)	---	0.00025848	0.0178474	0.0215781	1.82581	1.82581	0.00281053	0.0571778	0.0695316	1.56602	1.56602
Solyc04g005530.2.1	transmembrane protein (AHRD V3.3 *** AT3G11810.1)	---						0.0108989	0.113011	0.137428	1.39261	1.39261
Solyc04g005550.2.1	Disease resistance protein (NBS-LRR class) family (AHRD V3.3 *-* AT5G40060.1)	---						0.0294908	0.18894	0.229763	2.09865	2.09865
Solyc04g005670.2.1	Kelch repeat-containing F-box family protein, putative (AHRD V3.3 *** Q6L3I4_SOLDE)	---	0.0152545	0.131471	0.158954	1.98321	1.98321
Solyc04g005700.3.1	Sn-1 protein (AHRD V3.3 *** Q42393_CAPAN)	---	0.00826257	0.0958331	0.115866	0.415671	-2.40575	0.0279591	0.183386	0.223008	0.437841	-2.28393
Solyc04g005860.3.1	CW14 protein (DUF1336) (AHRD V3.3 *** AT1G59650.1)	---	0.0192368	0.147675	0.178545	1.32385	1.32385	0.01389	0.128903	0.156754	1.34287	1.34287
Solyc04g007000.1.1	AP2/B3 transcription factor family protein (AHRD V3.3 *** AT1G25560.1)	---	0.0190498	0.146832	0.177525	5.18965	5.18965
Solyc04g007070.3.1	Disease resistance protein (NBS-LRR class) family (AHRD V3.3 *** AT5G38350.1)	---	0.0384605	0.20988	0.253752	1.64542	1.64542	0.00254016	0.054095	0.0657827	2.13025	2.13025
Solyc04g007075.1.1	disease resistance protein (TIR-NBS-LRR class) (AHRD V3.3 *-* AT1G69550.1)	---						0.0273247	0.181098	0.220226	4.11599	4.11599
Solyc04g007140.1.1	LOW QUALITY:zinc knuckle (CCHC-type) family protein (AHRD V3.3 --* AT5G20220.4)	---	0.0140975	0.125818	0.152119	30.0536	30.0536	0.00821338	0.0972362	0.118245	128.35	128.35
Solyc04g007210.3.1	CONSTANS-like zinc finger protein (AHRD V3.3 *** I1LEW9_SOYBN)	---						0.00842615	0.0987916	0.120136	2.07088	2.07088
Solyc04g007270.3.1	PHD finger protein family (AHRD V3.3 *** A0A151U5J9_CAJCA)	---	0.000275566	0.0181714	0.0219699	2.15451	2.15451	0.0129633	0.124164	0.150991	1.59446	1.59446
Solyc04g007320.2.1	Disease resistance protein (TIR-NBS-LRR class), putative (AHRD V3.3 *** Q2HUD1_MEDTR)	---	0.0316358	0.188659	0.228095	1.99411	1.99411
Solyc04g007340.3.1	DUF1639 family protein (AHRD V3.3 *** G7IC98_MEDTR)	---	0.0164286	0.136263	0.164747	1.72328	1.72328
Solyc04g007410.3.1	transmembrane protein (AHRD V3.3 *** AT3G45050.4)	---	0.0218587	0.158233	0.191309	0.461171	-2.1684
Solyc04g007460.3.1	Octicosapeptide/Phox/Bem1p family protein, putative (AHRD V3.3 *** A0A061E4Y6_THECC)	---						0.00820543	0.0972053	0.118207	1.44081	1.44081
Solyc04g007490.3.1	Disease resistance protein, putative (AHRD V3.3 *-* Q6L432_SOLDE)	---	0.0205794	0.152833	0.184781	1.71038	1.71038	0.00544344	0.0794184	0.0965774	1.92405	1.92405
Solyc04g007600.3.1	RING/FYVE/PHD zinc finger superfamily protein (AHRD V3.3 *** A0A061EGA0_THECC)	---						0.0468787	0.238622	0.290179	0.609742	-1.64004
Solyc04g007620.1.1	LOW QUALITY:mediator of RNA polymerase II transcription subunit (AHRD V3.3 *** AT2G01300.1)	---						9.4532e-06	0.00375295	0.00456381	0.323113	-3.09489
Solyc04g007630.2.1	Heavy metal transport/detoxification superfamily protein (AHRD V3.3 *** AT1G71050.1)	---	0.016117	0.135086	0.163324	4.29452	4.29452
Solyc04g007640.3.1	U-box domain-containing protein 10 (AHRD V3.3 *** A0A061E7I3_THECC)	---						0.0402663	0.220641	0.268312	0.704675	-1.41909
Solyc04g007660.1.1	LOW QUALITY:Six-bladed beta-propeller, TolB-like protein (AHRD V3.3 *** A0A103XVG9_CYNCS)	---						0.0196643	0.153339	0.18647	1.53849	1.53849
Solyc04g007690.3.1	SlPIN3	SlPIN3						0.000498406	0.0224301	0.0272764	0.259469	-3.85402
[truncated: 3,441 more rows]

## Sheet: PSTVd-M
cutoff p < 0.05 and FC ≤ -2 or ≥ 2
			PSTVd-M vs control
Tomato Accession (ITAG3.2)	Annotation (ITAG3.2)	Gene symbol	p-value	q-value	FDR	Ratio	FC
Solyc11g028175.1.1	BED zinc finger,hAT family dimerization domain, putative (AHRD V3.3 *** A0A061FD65_THECC)	---	0.00162789	0.0428153	0.0517653	4.90113e-05	-20403.5
Solyc10g012210.2.1	AT-rich interactive domain protein (AHRD V3.3 *** Q2HUC6_MEDTR)	---	0.000453434	0.0228134	0.0275822	0.000265535	-3765.98
Solyc05g040100.3.1	Membrin (AHRD V3.3 *** A0A0V0HLU2_SOLCH)	---	0.00832621	0.0963261	0.116462	0.000394043	-2537.8
Solyc07g005040.3.1	Plasma membrane ATPase (AHRD V3.3 *-* M1AUY5_SOLTU)	---	0.00491513	0.0755156	0.0913011	0.000455625	-2194.79
Solyc05g016720.3.1	Pentatricopeptide repeat (PPR-like) superfamily protein (AHRD V3.3 --* AT1G05670.3)	---	0.000647306	0.0269353	0.0325658	0.000549135	-1821.05
Solyc02g084060.1.1	LOW QUALITY:Transducin/WD40 repeat-like superfamily protein (AHRD V3.3 --* AT1G49450.1)	---	0.0310185	0.187214	0.226348	0.000852785	-1172.63
Solyc11g039670.1.1	LOW QUALITY:transcription coactivator (AHRD V3.3 --* AT1G77320.3)	---	0.00732724	0.0903631	0.109252	0.00105276	-949.882
Solyc06g072290.3.1	Kinase interacting (KIP1-like) family protein (AHRD V3.3 *** A0A072UM28_MEDTR)	---	0.00737909	0.0908191	0.109804	0.00189475	-527.774
Solyc03g095870.2.1	Eukaryotic translation initiation factor 2 subunit alpha (AHRD V3.3 *-* A0A1C8FVJ5_TOBAC)	---	0.00443664	0.0714116	0.0863392	0.00230578	-433.692
Solyc09g008370.1.1	LOW QUALITY:Major facilitator superfamily protein (AHRD V3.3 *** AT2G39210.1)	---	3.30849e-07	0.000432792	0.000523262	0.00264744	-377.723
Solyc01g079140.2.1	LOW QUALITY:evolutionarily conserved C-terminal region 2 (AHRD V3.3 --* AT3G13460.4)	---	0.0120006	0.116345	0.140665	0.0026711	-374.378
Solyc10g009170.2.1	lysine ketoglutarate reductase trans-splicing-like protein (DUF707) (AHRD V3.3 *** AT1G11170.7)	---	0.0213884	0.156502	0.189217	0.00276733	-361.359
Solyc06g009490.3.1	Pentatricopeptide repeat-containing protein (AHRD V3.3 *-* A0A0B2SEE4_GLYSO)	---	0.00608816	0.0820434	0.0991936	0.0030129	-331.906
Solyc02g068220.1.1	UDP-glycosyltransferase (AHRD V3.3 *-* A0A067XVF0_CICAR)	---	0.0466926	0.23385	0.282733	0.00301725	-331.428
Solyc06g035860.2.1	multidrug resistance-associated protein 3 (AHRD V3.3 --* AT3G13080.4)	---	2.93929e-07	0.000414072	0.000500629	0.00347784	-287.535
Solyc01g105360.3.1	Glycosyltransferase (AHRD V3.3 *** M1AXT7_SOLTU)	---	0.0225475	0.160004	0.193451	0.00374144	-267.277
Solyc03g114560.2.1	Strictosidine synthase-like protein, putative (AHRD V3.3 *** G7JT39_MEDTR)	---	0.0385338	0.210029	0.253933	0.00381039	-262.44
Solyc11g069730.1.1	LOW QUALITY:SH2 domain protein A (AHRD V3.3 --* AT1G17040.3)	---	0.0084775	0.0971714	0.117484	0.00393301	-254.258
Solyc06g009425.1.1	GDSL-like Lipase/Acylhydrolase superfamily protein (AHRD V3.3 --* AT1G75920.4)	---	0.00701792	0.0890058	0.107611	0.0043099	-232.024
Solyc11g011570.1.1	RING/U-box superfamily protein (AHRD V3.3 *-* AT3G19950.3)	---	0.0224448	0.160004	0.193451	0.00472613	-211.589
Solyc09g010890.1.1	NAD(P)H-quinone oxidoreductase subunit 3, chloroplastic (AHRD V3.3 *-* NU3C_SOLLC)	---	0.030115	0.18455	0.223128	0.00492305	-203.126
Solyc01g100750.2.1	LOW QUALITY:plant/protein (Protein of unknown function, DUF538) (AHRD V3.3 *** AT1G56580.1)	---	0.0341164	0.196062	0.237046	0.00526019	-190.107
Solyc00g107055.1.1	Major facilitator superfamily protein (AHRD V3.3 --* AT2G20780.2)	---	0.0117629	0.115136	0.139203	0.0053717	-186.161
Solyc04g050860.2.1	myo-inositol-1-phosphate synthase 1 (AHRD V3.3 *-* AT4G39800.1)	---	0.003547	0.0638103	0.0771491	0.00576728	-173.392
Solyc02g037490.1.1	AMP-dependent synthetase and ligase family protein (AHRD V3.3 *** AT5G16340.1)	---	0.034671	0.197448	0.238722	0.00580546	-172.252
Solyc11g064770.2.1	Disease resistance protein (AHRD V3.3 *** B3IYJ6_CAPCH)	---	0.0020901	0.0485717	0.058725	0.00620181	-161.243
Solyc11g028180.1.1	DNA replication helicase (AHRD V3.3 --* AT1G08840.4)	---	0.00894398	0.100041	0.120953	0.00699552	-142.949
Solyc11g012560.2.1	F-box family protein (AHRD V3.3 *** A0A061EN61_THECC)	---	0.0137038	0.123691	0.149547	0.00745231	-134.187
Solyc01g056370.3.1	Hydroxyproline-rich glycoprotein family protein (AHRD V3.3 --* AT1G61080.6)	---	0.0344384	0.196814	0.237956	0.00818413	-122.188
Solyc01g006560.3.1	Lipoxygenase (AHRD V3.3 *** C0KKU8_SOLLC)	---	0.0241546	0.164937	0.199415	0.00859972	-116.283
Solyc07g052720.3.1	MADS-box transcription factor (AHRD V3.3 *** A0A072UYG7_MEDTR)	---	0.0293852	0.182284	0.220388	0.00980014	-102.039
Solyc11g069670.2.1	LOW QUALITY:Disease resistance protein (AHRD V3.3 *-* B3IYJ6_CAPCH)	---	0.0299236	0.183961	0.222415	0.0105263	-95.0001
Solyc11g028167.1.1	Maturase K (AHRD V3.3 --* MATK_RHOSC)	---	0.0261519	0.172095	0.208069	0.0136288	-73.374
Solyc10g080870.3.1	Cytochrome P450 (AHRD V3.3 *** A2PZD4_IPONI)	---	0.00477861	0.0744168	0.0899727	0.0137571	-72.6898
Solyc07g052700.3.1	AGAMOUS-like MADS-box transcription factor (AHRD V3.3 *** B2ZX81_CRYJA)	---	0.0173725	0.140714	0.170129	0.0165858	-60.2925
Solyc11g021060.2.1	TOMARPIX proteinase inhibitor	arpi	0.000174776	0.0147503	0.0178336	0.0181867	-54.9851
Solyc11g072700.1.1	LOW QUALITY:transferring glycosyl group transferase (DUF604) (AHRD V3.3 *** AT1G07850.1)	---	0.00741691	0.0910022	0.110025	0.0262548	-38.0883
Solyc06g008265.1.1	Leucine-rich repeat receptor-like protein kinase family protein, putative (AHRD V3.3 *** A0A061GI31_THECC)	---	4.88842e-05	0.00852381	0.0103056	0.0295627	-33.8264
Solyc01g110570.3.1	Small auxin up-regulated RNA4	SlSAUR4	0.0001799	0.0149053	0.018021	0.0350637	-28.5195
Solyc01g110605.1.1	SAUR-like auxin-responsive protein family (AHRD V3.3 *** AT4G34760.1)	---	0.00310935	0.0598885	0.0724074	0.0505181	-19.7949
Solyc09g005410.2.1	Major latex-like protein (AHRD V3.3 *** B5THI3_PANGI)	---	9.46146e-05	0.0113251	0.0136925	0.0530165	-18.8621
Solyc10g011930.1.1	Phenylalanine ammonia-lyase (AHRD V3.3 *-* PAL5_SOLLC)	---	0.0129787	0.120105	0.145212	0.0603104	-16.5809
Solyc07g052707.1.1	Formin-like protein (AHRD V3.3 *-* G8IRK0_SOLLC)	---	0.0396085	0.213347	0.257945	0.0616429	-16.2225
Solyc10g044540.2.1	ATP synthase subunit alpha, chloroplastic (AHRD V3.3 *-* ATPA_PANGI)	---	0.0132929	0.121561	0.146971	0.0747347	-13.3807
Solyc09g037130.2.1	Alcohol dehydrogenase (AHRD V3.3 --* Q4LAW8_CAPCH)	---	0.0161348	0.135112	0.163355	0.0758107	-13.1908
Solyc02g091920.3.1	xyloglucan endotransglucosylase-hydrolase 7	xth7	0.00848948	0.0971714	0.117484	0.0760378	-13.1514
Solyc12g087830.2.1	MADS-box transcription factor (AHRD V3.3 *** F1T119_9ERIC)	---	0.0445222	0.227885	0.275521	0.088321	-11.3223
Solyc01g005730.3.1	Leucine-rich repeat receptor-like protein kinase family protein (AHRD V3.3 *** AT4G08850.1)	---	0.0181102	0.143021	0.172918	0.0889626	-11.2407
Solyc01g109085.1.1	phragmoplast orienting kinesin 1 (AHRD V3.3 --* AT3G17360.3)	---	0.0217798	0.158156	0.191216	0.0950088	-10.5253
Solyc09g008750.1.1	VQ motif-containing protein, putative (AHRD V3.3 *** A0A061DH87_THECC)	---	0.000813841	0.0302937	0.0366262	0.0959755	-10.4193
Solyc12g089330.2.1	Calcium-dependent lipid-binding (CaLB domain) family protein (AHRD V3.3 *** AT1G20080.5)	---	0.0439179	0.2265	0.273847	0.0986471	-10.1371
Solyc01g006290.3.1	Peroxidase (AHRD V3.3 *** K4ASJ5_SOLLC)	---	0.00519772	0.0774125	0.0935945	0.101566	-9.84579
Solyc01g080790.3.1	Plant basic secretory family protein (AHRD V3.3 *** B9GHT3_POPTR)	---	0.0168961	0.13807	0.166932	0.10627	-9.40995
Solyc05g046140.3.1	Major latex-like protein (AHRD V3.3 *** Q9AXU0_PRUPE)	---	0.0182037	0.14345	0.173437	0.10787	-9.27045
Solyc08g016500.3.1	Potassium channel (AHRD V3.3 *-* Q9LEG6_SOLLC)	---	0.00114197	0.0348562	0.0421424	0.108965	-9.1773
Solyc12g088930.1.1	MIZU-KUSSEI-like protein (Protein of unknown function, DUF617) (AHRD V3.3 *** AT5G42680.2)	---	0.00666309	0.0861812	0.104196	0.136948	-7.30203
Solyc06g048440.3.1	DNA-directed RNA polymerase subunit beta'' (AHRD V3.3 *-* A0A0U1WME9_9ORYZ)	---	0.00477301	0.0743929	0.0899437	0.138665	-7.21162
Solyc03g031870.2.1	CoA ligase (AHRD V3.3 *** A0A0K9NMT8_ZOSMR)	---	0.0440034	0.226686	0.274071	0.139425	-7.1723
Solyc01g102860.2.1	golgin family A protein (AHRD V3.3 *-* AT1G51080.1)	---	0.00581328	0.0807355	0.0976122	0.139596	-7.16355
Solyc10g081490.2.1	R2R3MYB transcription factor 60	SlMYB60	0.048128	0.237511	0.28716	0.143416	-6.97272
Solyc01g095450.3.1	GDSL esterase/lipase family (AHRD V3.3 *** A0A151QZV0_CAJCA)	---	0.0201895	0.151287	0.182912	0.146379	-6.8316
Solyc08g008305.1.1	Ethylene-responsive transcription factor ERF061 (AHRD V3.3 *** A0A0B2R037_GLYSO)	---	0.00822755	0.0957408	0.115754	0.147279	-6.78983
Solyc02g055370.3.1	Transcriptional factor B3 family protein (AHRD V3.3 *-* AT4G31650.2)	---	0.000669573	0.0273105	0.0330194	0.152691	-6.54918
Solyc11g010900.2.1	tRNA/rRNA methyltransferase family protein (AHRD V3.3 *** D7M9L1_ARALL)	---	0.00532365	0.0781218	0.0944522	0.153435	-6.51742
Solyc05g050890.2.1	Peroxidase (AHRD V3.3 *** K4C1C1_SOLLC)	---	3.00975e-05	0.00680491	0.00822739	0.15464	-6.46665
Solyc09g082300.3.1	Protease inhibitor/seed storage/lipid transfer family protein (AHRD V3.3 *** B9NBN8_POPTR)	---	2.15419e-05	0.0056359	0.00681402	0.157234	-6.35994
Solyc11g017440.2.1	Gibberellin-regulated family protein (AHRD V3.3 *** AT1G22690.3)	---	8.93132e-05	0.0109044	0.0131838	0.157796	-6.33728
Solyc06g009770.1.1	Flagellar biosynthesis protein flhA (AHRD V3.3 *-* A0A1D1YQS8_9ARAE)	---	0.00221148	0.0500006	0.0604526	0.160571	-6.22777
Solyc09g092520.3.1	xyloglucan endotransglycosylase	br1	2.00323e-05	0.0053951	0.00652288	0.164105	-6.09365
Solyc05g050870.3.1	Peroxidase (AHRD V3.3 *** K4C1C0_SOLLC)	---	0.0106253	0.10877	0.131507	0.165527	-6.0413
Solyc05g005680.3.1	Xyloglucan endotransglucosylase/hydrolase (AHRD V3.3 *** K4BW96_SOLLC)	---	0.0329856	0.192508	0.232749	0.168867	-5.92182
Solyc02g088517.1.1	Glycosyltransferase (AHRD V3.3 *** A0A022RUH0_ERYGU)	---	0.0049986	0.0761046	0.0920133	0.170187	-5.87588
Solyc02g087970.1.1	Mini zinc finger protein (AHRD V3.3 *** A0ZXL1_SOLLC)	---	9.61876e-05	0.0113649	0.0137406	0.171116	-5.844
Solyc11g066270.2.1	xyloglucan endotransglucosylase-hydrolase 6	xth6	4.38546e-07	0.000446473	0.000539802	0.179401	-5.57409
Solyc02g071110.3.1	Purine permease (AHRD V3.3 *** A0A072UW47_MEDTR)	---	0.0009323	0.0321543	0.0388757	0.179522	-5.57034
Solyc11g030380.2.1	Elongation factor 4 (AHRD V3.3 *** A0A0B0MG27_GOSAR)	---	0.0298501	0.183692	0.22209	0.180439	-5.54203
Solyc12g005790.2.1	Peroxidase 27	---	7.14738e-06	0.00321055	0.00388168	0.185178	-5.4002
Solyc06g082770.3.1	LOB domain family protein	---	1.01094e-05	0.00393917	0.0047626	0.185734	-5.38404
Solyc11g064750.2.1	Pentatricopeptide repeat-containing family protein (AHRD V3.3 *** B9H819_POPTR)	---	0.010231	0.107386	0.129834	0.186024	-5.37565
Solyc08g066930.2.1	Bark storage protein A (AHRD V3.3 --* A0A0B2QEI9_GLYSO)	---	3.39268e-05	0.00719992	0.00870497	0.18889	-5.29409
Solyc05g005170.3.1	Pectin lyase-like superfamily protein (AHRD V3.3 *** A0A061E6B2_THECC)	---	0.0148243	0.129218	0.15623	0.189131	-5.28734
Solyc10g045240.2.1	Beta-glucosidase (AHRD V3.3 *** L0ASF2_POPTO)	---	0.000400018	0.0214453	0.0259282	0.191749	-5.21515
Solyc09g092130.3.1	Sucrose-phosphate synthase (AHRD V3.3 *** A0A0U1ZVB4_LYCBA)	---	4.45942e-05	0.00833354	0.0100756	0.193921	-5.15674
Solyc12g006640.2.1	Lactoylglutathione lyase / glyoxalase I family protein (AHRD V3.3 *** AT1G80160.3)	---	0.020097	0.15082	0.182347	0.194017	-5.15418
Solyc07g062670.1.1	LOW QUALITY:Clavata3/ESR (CLE) gene family member (AHRD V3.3 --* A0A072TRR8_MEDTR)	---	0.000103594	0.0118574	0.0143361	0.194622	-5.13818
Solyc07g063720.1.1	Serine/threonine-protein kinase (AHRD V3.3 *** M1CC72_SOLTU)	---	5.18688e-05	0.00863556	0.0104407	0.195037	-5.12723
Solyc01g005010.3.1	XRI1-like protein (AHRD V3.3 *** AT2G01990.2)	---	0.00037941	0.0208036	0.0251524	0.195322	-5.11976
Solyc09g090570.2.1	proton gradient regulation 5 (AHRD V3.3 *** AT2G05620.2)	---	0.00297856	0.0588442	0.0711448	0.203381	-4.91689
Solyc09g089730.3.1	2-oxoglutarate (2OG) and Fe(II)-dependent oxygenase superfamily protein (AHRD V3.3 *** AT1G06620.1)	---	0.000315823	0.0194254	0.023486	0.203633	-4.91079
Solyc12g011100.2.1	glycerol-3-phosphate acyltransferase 3 (AHRD V3.3 --* AT4G01950.2)	---	0.00130801	0.0377658	0.0456603	0.20438	-4.89286
Solyc12g008800.2.1	Myb-like transcription factor family protein, putative (AHRD V3.3 *** A0A061GMU9_THECC)	---	0.000758333	0.0294773	0.0356392	0.207198	-4.8263
Solyc08g077060.3.1	Zinc finger, LSD1-type (AHRD V3.3 *** A0A103XQX8_CYNCS)	---	1.03955e-06	0.000827741	0.00100077	0.209043	-4.78371
Solyc07g007750.3.1	Defensin protein (AHRD V3.3 *** B1N678_SOLLC)	---	0.00797058	0.0943249	0.114042	0.209553	-4.77207
Solyc05g010320.3.1	Chalcone-flavonone isomerase family protein (AHRD V3.3 *** K4BXK5_SOLLC)	---	0.00373904	0.0658421	0.0796056	0.214257	-4.66729
Solyc08g044260.3.1	Fatty acid hydroxylase superfamily (AHRD V3.3 *** AT1G02205.2)	---	0.0134308	0.122495	0.1481	0.214482	-4.66239
Solyc10g074540.1.1	Phosphate-responsive 1 family protein (AHRD V3.3 *** D7L8T1_ARALL)	---	0.000560335	0.0252133	0.0304839	0.215423	-4.64204
Solyc11g007250.2.1	Protein kinase like protein (AHRD V3.3 *** Q0WN21_ARATH)	---	0.00421837	0.0695357	0.0840712	0.217738	-4.59267
Solyc04g016290.3.1	P-loop containing nucleoside triphosphate hydrolases superfamily protein (AHRD V3.3 --* AT4G27370.4)	---	0.00399291	0.0675833	0.0817107	0.218109	-4.58486
Solyc03g113910.3.1	Snakin-2-like protein (AHRD V3.3 *** I3VFF2_TOBAC)	---	0.00176938	0.0446337	0.0539638	0.219038	-4.56542
Solyc08g005640.3.1	Terpene synthase (AHRD V3.3 *** G5CV51_SOLLC)	---	0.007522	0.0913502	0.110446	0.219301	-4.55994
Solyc02g030480.3.1	Alcohol dehydrogenase, putative (AHRD V3.3 *** B9R8D9_RICCO)	---	0.00331114	0.0615629	0.0744318	0.22134	-4.51793
Solyc01g096940.3.1	Receptor-like kinase 17 (AHRD V3.3 *** A5A0Y6_SOLCH)	---	0.0362506	0.203085	0.245537	0.221346	-4.51781
Solyc05g005540.3.1	Polygalacturonase non-catalytic subunit AroGP3 (AHRD V3.3 *** GP3_SOLLC)	---	0.0101235	0.106859	0.129196	0.222009	-4.50433
Solyc07g049550.3.1	1-aminocyclopropane-1-carboxylate oxidase 1 (AHRD V3.3 *** ACCO1_SOLLC)	---	0.00122119	0.0363997	0.0440086	0.222186	-4.50073
Solyc12g006260.1.1	L-fucokinase/GDP-L-fucose pyrophosphorylase (AHRD V3.3 --* AT1G01220.7)	---	0.015825	0.133645	0.161581	0.222451	-4.49536
Solyc01g087690.2.1	Sigma factor (AHRD V3.3 *** A0A0G2STQ4_9ROSI)	---	0.0184207	0.144485	0.174688	0.22495	-4.44543
Solyc01g006540.3.1	lipoxygenase C	loxc	7.8865e-05	0.0107245	0.0129663	0.225155	-4.44139
Solyc09g005580.3.1	SelT-like protein (AHRD V3.3 *-* A0A0B2PRT5_GLYSO)	---	0.015478	0.132644	0.160372	0.22594	-4.42595
Solyc10g011730.3.1	Arabinogalactan peptide 20 (AHRD V3.3 *** AGP20_ARATH)	---	0.00657178	0.0856612	0.103568	0.226395	-4.41706
Solyc11g013450.2.1	BnaA07g10860D protein (AHRD V3.3 *** A0A078EP73_BRANA)	---	0.00996454	0.106283	0.1285	0.226994	-4.4054
Solyc05g047590.3.1	Sl Pectinesterase	---	0.000841967	0.0307776	0.0372113	0.231888	-4.31243
Solyc09g015000.3.1	Heat-shock protein, putative (AHRD V3.3 *** B9S3B2_RICCO)	---	0.00171745	0.0437092	0.052846	0.231911	-4.31201
Solyc06g076220.3.1	expansin18	exp18	0.00131447	0.0377658	0.0456603	0.232523	-4.30065
Solyc11g009010.2.1	alpha/beta-Hydrolases superfamily protein (AHRD V3.3 *-* AT4G39955.1)	---	0.0248267	0.167243	0.202203	0.233008	-4.29169
Solyc04g078200.3.1	Gibberellin regulated protein (AHRD V3.3 *-* A0A103XWU1_CYNCS)	---	0.00742222	0.0910022	0.110025	0.237309	-4.21392
Solyc04g055250.3.1	Adenine deaminase 2 (AHRD V3.3 *-* A0A0B0PKM7_GOSAR)	---	0.0126202	0.118154	0.142852	0.245319	-4.07632
Solyc03g078100.3.1	Pectinesterase (AHRD V3.3 *** K4BHP0_SOLLC)	---	0.00347232	0.0633029	0.0765356	0.245325	-4.07623
Solyc05g054210.3.1	proline-rich protein	---	1.80002e-05	0.00523255	0.00632635	0.246147	-4.06261
Solyc03g114190.1.1	RING/U-box superfamily protein, putative (AHRD V3.3 *** A0A061FV20_THECC)	---	7.59563e-07	0.000662402	0.000800869	0.246334	-4.05954
Solyc08g079420.3.1	Cytochrome P450 (AHRD V3.3 *-* A0A118JTP4_CYNCS)	---	0.0300123	0.184195	0.222699	0.246496	-4.05686
Solyc10g006920.3.1	CBS domain-containing protein (AHRD V3.3 *** A0A061GEK1_THECC)	---	0.00197357	0.0467316	0.0565002	0.246951	-4.04939
Solyc12g009680.2.1	ADIPOR-like receptor (AHRD V3.3 *** W9SGZ8_9ROSA)	---	0.000364537	0.0204787	0.0247595	0.248208	-4.02888
Solyc01g059965.1.1	Beta-1,3-glucanase (AHRD V3.3 *** G9G7S0_HEVBR)	---	0.00334671	0.0619088	0.0748501	0.248746	-4.02016
Solyc05g050110.3.1	DUF2358 family protein (DUF2358) (AHRD V3.3 *** AT2G46220.1)	---	1.14354e-05	0.00418852	0.00506407	0.249244	-4.01213
Solyc11g045530.2.1	LOB domain-containing protein, putative (AHRD V3.3 *** B9RI26_RICCO)	---	0.00258325	0.0546925	0.0661252	0.249531	-4.00753
Solyc07g051950.3.1	S-type anion channel SLAH1 (AHRD V3.3 *** W9QIC7_9ROSA)	---	0.0058746	0.0807355	0.0976122	0.250154	-3.99753
Solyc05g007830.3.1	expansin12	exp12	0.0138822	0.124747	0.150824	0.252584	-3.95909
Solyc02g076690.3.1	Cysteine protease (AHRD V3.3 *** Q7XYU8_ANTAD)	---	0.000682593	0.0275743	0.0333383	0.252888	-3.95432
Solyc02g086980.3.1	LOW QUALITY:Trimeric LpxA-like enzymes superfamily protein (AHRD V3.3 --* AT4G21220.1)	---	0.00157033	0.0418416	0.0505881	0.25378	-3.94043
Solyc12g094380.2.1	Thioredoxin superfamily protein (AHRD V3.3 *** A0A061FEH2_THECC)	---	8.99167e-05	0.0109054	0.013185	0.254006	-3.93692
Solyc06g083720.2.1	Subtilisin-like protease (AHRD V3.3 *** A0A151T5T1_CAJCA)	---	0.0194274	0.148493	0.179533	0.258333	-3.87098
Solyc08g078900.1.1	Bifunctional inhibitor/lipid-transfer protein/seed storage 2S albumin superfamily protein (AHRD V3.3 *** AT4G12490.1)	---	4.86742e-06	0.00278565	0.00336795	0.261444	-3.82491
Solyc07g006680.1.1	LOW QUALITY:HXXXD-type acyl-transferase family protein (AHRD V3.3 *** AT3G26040.1)	---	0.00704861	0.0892714	0.107932	0.262324	-3.81208
Solyc06g008050.3.1	Flavin-containing monooxygenase (AHRD V3.3 *** D2IGV3_SOLLC)	---	0.0374538	0.207036	0.250314	0.262455	-3.81018
Solyc01g106710.1.1	Transcription factor, MADS-box (AHRD V3.3 *** A0A103YIH6_CYNCS)	---	0.00193104	0.0464821	0.0561986	0.262809	-3.80504
Solyc11g073010.1.1	LOW QUALITY:Exocyst subunit EXO70 family protein (AHRD V3.3 *** B9HCA8_POPTR)	---	0.000848022	0.0308283	0.0372726	0.263016	-3.80205
Solyc01g110340.3.1	Endoglucanase (AHRD V3.3 *** M0ZU30_SOLTU)	---	2.30535e-05	0.00586383	0.00708959	0.263521	-3.79477
Solyc02g089880.3.1	Hexosyltransferase (AHRD V3.3 *** K4BCD9_SOLLC)	---	0.0091052	0.101122	0.12226	0.263832	-3.79029
Solyc06g076760.2.1	Laccase 1a	---	0.00131304	0.0377658	0.0456603	0.264711	-3.7777
Solyc09g072700.3.1	Peroxidase (AHRD V3.3 *** K4CUU6_SOLLC)	---	0.000651191	0.0269563	0.0325911	0.264956	-3.77421
Solyc06g082420.3.1	Peroxidase (AHRD V3.3 *-* K4CAA1_SOLLC)	---	0.0199706	0.150633	0.182121	0.265016	-3.77336
Solyc06g076790.1.1	LOW QUALITY:Thylakoid soluble phosphoprotein (AHRD V3.3 *** Q8GT36_SPIOL)	---	0.00796975	0.0943249	0.114042	0.265531	-3.76605
Solyc06g073290.1.1	Tetrapyrrole-binding family protein (AHRD V3.3 *** B9HH58_POPTR)	---	0.0413909	0.218702	0.264419	0.266086	-3.75818
Solyc03g083770.1.1	Plant invertase/pectin methylesterase inhibitor superfamily protein (AHRD V3.3 *** AT5G62360.1)	---	0.000292595	0.0186708	0.0225736	0.266823	-3.7478
Solyc10g080600.2.1	Zinc finger family protein (AHRD V3.3 *** B9HA00_POPTR)	---	0.0291375	0.181811	0.219817	0.267831	-3.7337
Solyc04g016440.3.1	Transmembrane proteins 14C (AHRD V3.3 *** AT3G57280.1)	---	0.00660303	0.0857633	0.103691	0.268388	-3.72595
Solyc01g090340.2.1	Ethylene-responsive transcription factor, putative (AHRD V3.3 *** B9RD03_RICCO)	---	0.0386418	0.210308	0.25427	0.268405	-3.72571
Solyc09g011040.1.1	Eukaryotic aspartyl protease family protein (AHRD V3.3 *** A0A061EYX5_THECC)	---	0.00812907	0.0951879	0.115086	0.26931	-3.7132
Solyc12g087810.2.1	MADS-box transcription factor (AHRD V3.3 *** F1T119_9ERIC)	---	0.0186601	0.14542	0.175818	0.272066	-3.67558
Solyc04g014470.3.1	R2R3MYB transcription factor 20	SlMYB20	8.34892e-05	0.010779	0.0130323	0.272524	-3.66941
Solyc09g082975.1.1	DNA-directed RNA polymerase subunit beta'' (AHRD V3.3 --* RPOC2_PHYPA)	---	0.00523064	0.0774281	0.0936134	0.273605	-3.65491
Solyc06g066830.3.1	2-oxoglutarate-dependent dioxygenase-related family protein (AHRD V3.3 *** B9GL08_POPTR)	---	0.00407633	0.0681139	0.0823523	0.274221	-3.64669
Solyc04g054520.3.1	FK506-binding protein 16-2 (AHRD V3.3 *** AT4G39710.3)	---	8.05812e-05	0.0107245	0.0129663	0.275159	-3.63426
Solyc09g089740.3.1	2-oxoglutarate (2OG) and Fe(II)-dependent oxygenase superfamily protein (AHRD V3.3 *** AT1G06620.1)	---	0.00445868	0.0714116	0.0863392	0.275769	-3.62623
Solyc02g091690.3.1	bHLH transcription factor 081	SlbHLH081	0.0141651	0.126009	0.152349	0.275773	-3.62617
Solyc11g069980.2.1	alanine:glyoxylate aminotransferase 3 (AHRD V3.3 --* AT2G38400.2)	---	0.0158489	0.133645	0.161581	0.276282	-3.61949
Solyc03g006220.3.1	Trichome birefringence-like protein (AHRD V3.3 *** G7IKB9_MEDTR)	---	0.00146154	0.0401265	0.0485144	0.276722	-3.61373
Solyc09g090980.3.1	Major allergen Mal d 1 (AHRD V3.3 *** Q84LA7_MALDO)	---	0.000164724	0.0144583	0.0174806	0.278231	-3.59414
Solyc10g039290.2.1	Nitrate transporter protein 1.2-like protein (AHRD V3.3 *** A0A0H3WEV3_CAMSI)	---	0.000517905	0.0243825	0.0294793	0.27899	-3.58436
Solyc12g006110.2.1	Fasciclin-like arabinogalactan protein (AHRD V3.3 *** G7K0M1_MEDTR)	---	4.03628e-09	1.84799e-05	2.23428e-05	0.282081	-3.54508
Solyc07g055490.3.1	Cytochrome P450 (AHRD V3.3 *** A0A124SAX2_CYNCS)	---	0.010321	0.107501	0.129972	0.283465	-3.52778
Solyc09g098030.3.1	Cytochrome P450 (AHRD V3.3 *** A0A103Y530_CYNCS)	---	3.76713e-07	0.000446473	0.000539802	0.283785	-3.52379
Solyc11g011180.2.1	Leucine-rich receptor-like kinase family protein, putative (AHRD V3.3 *** G7JP58_MEDTR)	---	0.0121401	0.116893	0.141328	0.284871	-3.51036
Solyc10g005210.3.1	DNA-3-methyladenine glycosylase, putative (AHRD V3.3 *** B9SVU2_RICCO)	---	0.000194695	0.0151728	0.0183444	0.285318	-3.50486
Solyc06g072710.3.1	Sigma factor (AHRD V3.3 *** Q9SLX3_TOBAC)	---	0.00061303	0.026604	0.0321652	0.287059	-3.4836
Solyc07g007800.3.1	ADIPOR-like receptor (AHRD V3.3 *** W9SGZ8_9ROSA)	---	0.000620148	0.0267229	0.032309	0.28743	-3.47911
Solyc07g022900.3.1	Chlorophyll a-b binding protein, chloroplastic (AHRD V3.3 *** K4CD46_SOLLC)	---	1.03507e-05	0.00394916	0.00477468	0.288898	-3.46143
Solyc10g006640.3.1	bHLH transcription factor153	SlbHLH153	0.00748004	0.0913106	0.110398	0.290065	-3.44751
Solyc03g116370.3.1	RP/EB family microtubule-associated protein (AHRD V3.3 *** A0A072TJV8_MEDTR)	---	0.0106383	0.108838	0.13159	0.290252	-3.44528
Solyc02g089250.3.1	Pollen Ole e 1 allergen and extensin family protein (AHRD V3.3 *** A0A061EFL6_THECC)	---	0.0231652	0.161554	0.195325	0.292005	-3.42459
Solyc05g050790.2.1	Ethylene-responsive transcription factor, putative (AHRD V3.3 *-* B9RCZ9_RICCO)	---	0.000635172	0.0269353	0.0325658	0.293078	-3.41207
Solyc04g077250.3.1	carbohydrate esterase, putative (DUF303) (AHRD V3.3 --* AT4G34215.2)	---	0.000416083	0.0221513	0.0267817	0.29312	-3.41157
Solyc06g053520.3.1	spermidine synthase (AHRD V3.3 *** AT1G23820.1)	---	6.36676e-06	0.00311007	0.00376019	0.295402	-3.38522
Solyc04g078710.2.1	Subtilisin-like protease (AHRD V3.3 *** A0A151U5K8_CAJCA)	---	0.0475828	0.235773	0.285059	0.295739	-3.38136
Solyc04g008850.1.1	Eukaryotic aspartyl protease family protein (AHRD V3.3 *** AT3G20015.1)	---	0.0357867	0.20141	0.243512	0.296015	-3.37821
Solyc05g007180.3.1	jasmonic acid 1	ja1	0.000115362	0.012479	0.0150875	0.297418	-3.36227
Solyc01g111145.1.1	Proline-rich protein (AHRD V3.3 *-* O82066_SOLTU)	---	0.00333182	0.0618217	0.0747448	0.299744	-3.33618
Solyc01g060020.3.1	beta-1,3-glucanase TOMB13GLUB	TOMB13GLUB	0.01044	0.107959	0.130526	0.299907	-3.33437
Solyc10g008810.3.1	GDSL esterase/lipase (AHRD V3.3 *** A0A0B2SKJ1_GLYSO)	---	2.94784e-05	0.00674826	0.0081589	0.300076	-3.33249
Solyc12g087940.2.1	Eukaryotic aspartyl protease family protein (AHRD V3.3 *** A0A061FET5_THECC)	---	0.000249752	0.0175919	0.0212692	0.300775	-3.32474
Solyc04g074530.3.1	Alcohol dehydrogenase, putative (AHRD V3.3 *** B9R8J1_RICCO)	---	0.0160635	0.134765	0.162936	0.302484	-3.30596
Solyc01g067510.3.1	Kinase family protein (AHRD V3.3 *** B9GNF8_POPTR)	---	0.000163369	0.0144583	0.0174806	0.30332	-3.29685
Solyc11g069250.2.1	Fasciclin-like arabinogalactan protein (AHRD V3.3 *** G7L2R9_MEDTR)	---	0.000471993	0.0234254	0.0283221	0.304119	-3.28818
Solyc02g088560.3.1	Cyclic nucleotide-gated ion channel, putative (AHRD V3.3 *** B9T3S5_RICCO)	---	0.000874085	0.0312652	0.0378007	0.304942	-3.27931
Solyc02g065490.3.1	BEL1-related homeotic protein 22 (AHRD V3.3 *** Q8LLE0_SOLTU)	---	0.00304626	0.0594126	0.0718321	0.307134	-3.25591
Solyc06g060710.3.1	Nucleotide-diphospho-sugar transferases superfamily protein (AHRD V3.3 *** AT4G16600.1)	---	0.00143088	0.0396442	0.0479313	0.307649	-3.25045
Solyc09g008320.3.1	Xyloglucan endotransglucosylase/hydrolase (AHRD V3.3 *** K4CQM0_SOLLC)	---	0.000171145	0.0146463	0.0177079	0.307783	-3.24904
Solyc01g067850.2.1	Peroxidase (AHRD V3.3 *** K4AX33_SOLLC)	---	8.63922e-07	0.000719166	0.000869498	0.30796	-3.24718
Solyc03g019790.3.1	alpha-galactosidase	agal	0.00146874	0.0402064	0.048611	0.309692	-3.22901
Solyc06g076400.3.1	Protein phosphatase 2C (AHRD V3.3 *** A0A103XPQ7_CYNCS)	---	0.0292111	0.181961	0.219998	0.312778	-3.19716
Solyc10g080690.2.1	Patatin (AHRD V3.3 *** K4D2V9_SOLLC)	---	0.002324	0.0509876	0.0616459	0.313709	-3.18767
Solyc11g062350.2.1	Blue copper protein (AHRD V3.3 *** A0A199UNZ4_ANACO)	---	0.000658363	0.027059	0.0327153	0.314317	-3.1815
Solyc11g009100.2.1	ABC transporter G family member (AHRD V3.3 *** A0A0K9NWI5_ZOSMR)	---	0.00887486	0.0996011	0.120421	0.314948	-3.17512
Solyc03g114800.1.1	Sulfotransferase (AHRD V3.3 *** K4BKY2_SOLLC)	---	0.0443572	0.227478	0.27503	0.315183	-3.17276
Solyc11g010800.2.1	UDP-glycosyltransferase (AHRD V3.3 *** A0A165XS50_DAUCA)	---	0.0378043	0.207909	0.25137	0.315773	-3.16683
Solyc05g041430.3.1	PTB domain engulfment adapter (AHRD V3.3 *** AT2G04790.2)	---	0.00965385	0.104631	0.126503	0.316424	-3.16031
Solyc02g067310.3.1	ZF-HD homeobox protein (AHRD V3.3 *** Q9ARE3_FLABI)	---	0.000336657	0.0199786	0.0241549	0.317661	-3.14801
Solyc08g078020.1.1	LOW QUALITY:Methionine rich arabinogalactan (AHRD V3.3 *** Q52QJ6_SOLLC)	---	0.00266377	0.0555623	0.0671768	0.318126	-3.14341
Solyc04g072300.1.1	LOW QUALITY:Ethylene-responsive transcription factor 4	---	0.0013078	0.0377658	0.0456603	0.318172	-3.14295
Solyc08g068160.2.1	Flavin-containing monooxygenase (AHRD V3.3 *** K4CM40_SOLLC)	---	0.00415045	0.0690589	0.0834947	0.318334	-3.14136
Solyc07g014730.3.1	Phospholipase A2 (AHRD V3.3 *** Q5CCT8_TOBAC)	---	0.0179676	0.142681	0.172507	0.318624	-3.1385
Solyc08g081470.3.1	3-isopropylmalate dehydratase large subunit (AHRD V3.3 *** A0A0B0Q086_GOSAR)	---	2.52172e-05	0.00615761	0.00744478	0.319099	-3.13382
Solyc04g078770.3.1	SolycHsfB4a	SolycHsfB4a	0.0035996	0.0642516	0.0776825	0.319233	-3.1325
Solyc09g009530.3.1	alpha/beta-Hydrolases superfamily protein (AHRD V3.3 *** AT2G36290.1)	---	0.00025201	0.0176829	0.0213793	0.320258	-3.12248
Solyc12g044950.2.1	lipid desaturase	cevi19	1.92525e-07	0.000414072	0.000500629	0.321447	-3.11093
Solyc07g039195.1.1	Dystrophin-1 (AHRD V3.3 *-* A0A0B0NKV5_GOSAR)	---	0.00403198	0.0676564	0.0817991	0.322386	-3.10187
Solyc01g006300.3.1	LECEVI1A	cevi1	0.00418856	0.0692313	0.0837032	0.322613	-3.09969
Solyc01g111230.3.1	Dirigent protein (AHRD V3.3 *** K4B3Y5_SOLLC)	---	8.92835e-06	0.00371617	0.00449299	0.322709	-3.09877
Solyc03g113430.3.1	Nitrate transporter NRT1-2 (AHRD V3.3 *** Q9FRU5_SOYBN)	---	0.0315637	0.18853	0.22794	0.32302	-3.09579
Solyc05g014150.3.1	NAD(P)-binding Rossmann-fold superfamily protein (AHRD V3.3 *-* AT3G55290.2)	---	0.00854963	0.097373	0.117728	0.323504	-3.09115
Solyc09g059550.1.1	acidic leucine-rich nuclear phosphoprotein 32 family B protein (AHRD V3.3 *** AT3G25130.1)	---	0.00206291	0.048127	0.0581873	0.323878	-3.08759
Solyc11g009000.2.1	alpha/beta-Hydrolases superfamily protein (AHRD V3.3 *** AT5G09430.1)	---	0.000277984	0.0181819	0.0219826	0.325151	-3.07549
Solyc09g008510.1.1	Glycosyltransferase (AHRD V3.3 *** K4CQN9_SOLLC)	---	0.000754629	0.0294672	0.0356269	0.325162	-3.07539
Solyc07g063860.3.1	transmembrane protein, putative (Protein of unknown function, DUF538) (AHRD V3.3 *** AT3G07460.1)	---	0.0441143	0.22706	0.274524	0.325193	-3.07509
Solyc06g051680.1.1	Protein EARLY FLOWERING 4 (AHRD V3.3 *-* A0A0B2RPG0_GLYSO)	---	0.0240907	0.164739	0.199175	0.325415	-3.073
Solyc06g064960.3.1	Lipase, GDSL (AHRD V3.3 *** A0A124SDS7_CYNCS)	---	0.043403	0.224667	0.27163	0.325527	-3.07194
Solyc11g066820.2.1	Cellulose synthase-like protein (AHRD V3.3 *** L0ATP8_POPTO)	---	0.00033709	0.0199786	0.0241549	0.328615	-3.04307
Solyc07g063350.3.1	COP1-interacting protein, putative (AHRD V3.3 *** A0A072VAF6_MEDTR)	---	0.00298724	0.0588886	0.0711985	0.329056	-3.039
Solyc04g040220.3.1	BTB/POZ ankyrin repeat protein (AHRD V3.3 *** G3LSH3_LOTJA)	---	0.0319408	0.189797	0.229472	0.330354	-3.02706
Solyc05g054090.3.1	UDP-3-O-acyl N-acetylglycosamine deacetylase family protein (AHRD V3.3 --* AT1G25210.2)	---	0.00760055	0.0919383	0.111157	0.330505	-3.02567
Solyc11g011770.2.1	Myb family transcription factor-like protein (AHRD V3.3 *** A0A0K9Q0J8_ZOSMR)	---	0.0156659	0.133366	0.161245	0.330746	-3.02346
Solyc07g009380.3.1	xyloglucan endotransglucosylase-hydrolase 2	xth2	0.00251376	0.0541415	0.065459	0.330905	-3.02202
Solyc02g083480.3.1	Peroxidase (AHRD V3.3 *** K4BAL6_SOLLC)	---	0.00658915	0.0857046	0.10362	0.332168	-3.01052
Solyc07g005870.3.1	FAD/NAD(P)-binding oxidoreductase family protein (AHRD V3.3 *** AT4G30720.1)	---	0.0449294	0.228904	0.276753	0.332494	-3.00758
Solyc01g090800.3.1	cyclinU2_1	SlCycU2_1	0.0308608	0.186666	0.225687	0.332916	-3.00376
Solyc03g097170.3.1	Cinnamoyl-CoA reductase, putative (AHRD V3.3 *** B9S247_RICCO)	---	0.0148449	0.129337	0.156373	0.333645	-2.99719
Solyc11g066520.2.1	Carboxypeptidase (AHRD V3.3 *** K4D9Q9_SOLLC)	---	0.00169386	0.0435686	0.0526761	0.333655	-2.99711
Solyc10g079170.2.1	LRR receptor-like kinase family protein (AHRD V3.3 *** A0A072U3C5_MEDTR)	---	0.0032313	0.0609231	0.0736583	0.334162	-2.99256
Solyc03g005537.1.1	Phosphate transporter (AHRD V3.3 *** Q9AYT2_TOBAC)	---	2.49261e-05	0.00615761	0.00744478	0.334424	-2.99022
Solyc02g032840.1.1	CDP-diacylglycerol--glycerol-3-phosphate 3-phosphatidyltransferase, putative (AHRD V3.3 --* A0A061FTS5_THECC)	---	4.3012e-05	0.00812073	0.00981827	0.336156	-2.97481
Solyc09g005590.3.1	SelT-like protein (AHRD V3.3 *-* SELT_ARATH)	---	0.0420189	0.220242	0.26628	0.336977	-2.96756
Solyc09g066150.1.1	Cytochrome P450, putative (AHRD V3.3 *** B9S4U5_RICCO)	---	0.0471941	0.235108	0.284255	0.337092	-2.96655
Solyc04g064940.3.1	Receptor protein kinase (AHRD V3.3 *** Q9FEU2_PINSY)	---	0.000524382	0.0243887	0.0294869	0.338823	-2.9514
Solyc11g056680.1.1	Leucine-rich repeat receptor-like protein kinase family (AHRD V3.3 *** A0A0K9PVU5_ZOSMR)	---	0.016132	0.135112	0.163355	0.339906	-2.94199
Solyc11g012700.2.1	oligopeptide transporter (AHRD V3.3 *** AT4G16370.1)	---	0.000151434	0.0141205	0.0170722	0.339977	-2.94137
Solyc11g031950.1.1	glucuronoxylan 4-O-methyltransferase-like protein (DUF579) (AHRD V3.3 *** AT4G09990.1)	---	1.72115e-06	0.00126083	0.00152439	0.340329	-2.93834
Solyc02g065050.1.1	Eukaryotic aspartyl protease family protein (AHRD V3.3 *** AT2G39710.1)	---	0.000623023	0.0267838	0.0323826	0.340978	-2.93274
Solyc01g098500.3.1	Sugar facilitator protein 5	SlSFP5	4.38824e-07	0.000446473	0.000539802	0.341066	-2.93198
Solyc05g012950.2.1	Sulfotransferase (AHRD V3.3 *** K4BY19_SOLLC)	---	0.00750475	0.0913106	0.110398	0.341444	-2.92874
Solyc02g062690.3.1	bHLH transcription factor 012	SlbHLH012	0.0030744	0.0596439	0.0721116	0.34163	-2.92715
Solyc03g025600.3.1	Pectinacetylesterase family protein (AHRD V3.3 *** AT5G23870.3)	---	2.29903e-05	0.00586383	0.00708959	0.342184	-2.9224
Solyc04g079110.1.1	LOW QUALITY:BRI1 kinase inhibitor 1 (AHRD V3.3 *** A0A061FJ36_THECC)	---	0.00144723	0.0398559	0.0481872	0.343257	-2.91327
Solyc05g055220.1.1	ovate family protein 10	SlOFP10	0.0179846	0.142681	0.172507	0.343834	-2.90838
Solyc06g053380.3.1	Chitinase (AHRD V3.3 *** A0A1B1HY32_9APIA)	---	0.00253634	0.0542812	0.0656279	0.344314	-2.90432
Solyc03g043740.3.1	hydroxyproline-rich glycoprotein family protein (AHRD V3.3 *** AT5G65660.1)	---	0.000329137	0.0198916	0.0240497	0.344338	-2.90412
Solyc12g008840.2.1	beta-galactosidase 4	TBG4	6.00632e-06	0.00311007	0.00376019	0.34475	-2.90065
Solyc04g025040.1.1	Pre-mRNA splicing Prp18-interacting factor (AHRD V3.3 --* AT3G45950.1)	---	0.000712549	0.0283683	0.0342984	0.34512	-2.89755
Solyc09g011140.3.1	NAD(P)-binding Rossmann-fold superfamily protein (AHRD V3.3 *** AT5G06060.1),Pfam:PF13561	---	0.00142434	0.0395444	0.0478107	0.345426	-2.89498
Solyc04g014400.3.1	LRR receptor-like kinase (AHRD V3.3 *-* A0A072U1S2_MEDTR)	---	0.0108287	0.109869	0.132836	0.345782	-2.89199
Solyc06g051260.3.1	bHLH transcription factor 043	SlbHLH043	0.0184686	0.144511	0.174719	0.345844	-2.89147
Solyc06g005560.3.1	expansin9	exp9	0.000261865	0.0179615	0.0217161	0.345972	-2.8904
Solyc06g071320.3.1	D-ribose-binding periplasmic protein (AHRD V3.3 *** AT1G60010.1)	---	0.00102624	0.0335015	0.0405045	0.34698	-2.88201
Solyc02g088100.3.1	expansin precursor 5	expa5	0.00254011	0.0542812	0.0656279	0.348218	-2.87177
Solyc01g080620.3.1	BTB/POZ domain-containing protein isoform 1 (AHRD V3.3 *** A0A061EQ91_THECC)	---	0.00747579	0.0913106	0.110398	0.348817	-2.86683
Solyc03g121400.1.1	Dof zinc finger protein14	SlDof14	0.0199608	0.150621	0.182107	0.348895	-2.8662
Solyc12g089160.2.1	Lrr receptor protein kinase, putative (AHRD V3.3 *** B9R7U7_RICCO)	---	2.42923e-07	0.000414072	0.000500629	0.349341	-2.86253
Solyc09g074610.3.1	Chaperone DnaJ-domain superfamily protein (AHRD V3.3 *** A0A061EBG7_THECC)	---	0.0302005	0.184916	0.22357	0.350749	-2.85104
Solyc01g111040.3.1	Calcium-binding EF hand family protein (AHRD V3.3 *** B9HRC2_POPTR)	---	0.00176464	0.0446337	0.0539638	0.350793	-2.85068
Solyc01g100770.2.1	LOW QUALITY:plant/protein (Protein of unknown function, DUF538) (AHRD V3.3 *** AT1G56580.1)	---	0.0244634	0.165827	0.200491	0.35169	-2.84341
Solyc06g051250.1.1	LOW QUALITY:RING/U-box superfamily protein, putative (AHRD V3.3 *** A0A061FKY9_THECC)	---	0.0312528	0.187955	0.227245	0.352189	-2.83939
Solyc06g005070.2.1	Major facilitator superfamily protein (AHRD V3.3 *** AT1G68570.1)	---	0.00303401	0.0593	0.0716959	0.353158	-2.83159
Solyc08g068390.3.1	Fatty acid beta-oxidation multifunctional protein (AHRD V3.3 *** A0A077DAS1_9ERIC)	---	0.00288539	0.0577512	0.0698234	0.354371	-2.8219
Solyc09g011650.3.1	Glutathione S-transferase (AHRD V3.3 *** A0A0N9HTE9_HELAN)	---	0.0181451	0.143173	0.173101	0.35493	-2.81746
Solyc10g076400.2.1	Trichome birefringence-like protein (AHRD V3.3 *** G7JKP3_MEDTR)	---	0.000183573	0.0149053	0.018021	0.35493	-2.81745
Solyc04g008455.1.1	Potassium transporter (AHRD V3.3 *** K4BP01_SOLLC)	---	0.0380547	0.208847	0.252504	0.355157	-2.81566
Solyc07g052480.3.1	isocitrate lyase LEU18678	LEU18678	0.00195971	0.0467046	0.0564676	0.355192	-2.81538
Solyc08g080050.3.1	PGRL1A transmembrane protein (AHRD V3.3 *** A0A0F7GZP2_9ROSI)	---	0.000223528	0.0163827	0.0198072	0.356189	-2.8075
Solyc03g096290.3.1	plasma membrane intrinsic protein 1.7	SlPIP1.7	1.68174e-05	0.00496759	0.00600599	0.356449	-2.80545
Solyc09g091810.1.1	LOW QUALITY:CLAVATA3/ESR-related protein (AHRD V3.3 --* A0A0A0LNB8_CUCSA)	---	0.0421985	0.220678	0.266807	0.359959	-2.7781
Solyc11g008630.2.1	HXXXD-type acyl-transferase family protein (AHRD V3.3 *** AT1G65450.1)	---	0.00710536	0.0893365	0.108011	0.360075	-2.7772
Solyc01g079880.3.1	Stem-specific TSJT1 (AHRD V3.3 *** A0A0B0MRD0_GOSAR)	---	0.000902668	0.0315371	0.0381296	0.360484	-2.77405
Solyc09g091000.3.1	Major allergen d 1 (AHRD V3.3 *** Q8L6K9_MALDO)	---	0.0440651	0.22694	0.274379	0.360767	-2.77187
Solyc05g012805.1.1	transmembrane protein (AHRD V3.3 *** AT3G11810.1)	---	0.012291	0.11742	0.141966	0.361906	-2.76315
Solyc04g056580.3.1	AT1G65230-like protein (AHRD V3.3 *** A0A097PRZ6_SOLLC)	---	0.0419963	0.22022	0.266254	0.362856	-2.75591
Solyc02g078250.3.1	CASP-like protein (AHRD V3.3 *** K4B950_SOLLC)	---	6.50633e-07	0.000595777	0.000720316	0.364415	-2.74413
Solyc02g070080.3.1	2-oxoglutarate (2OG) and Fe(II)-dependent oxygenase superfamily protein (AHRD V3.3 *** AT4G10500.1)	---	0.00119143	0.0358873	0.0433891	0.36484	-2.74093
Solyc02g079790.3.1	transmembrane protein, putative (Protein of unknown function, DUF538) (AHRD V3.3 *** AT3G07470.3)	---	0.000353286	0.0200967	0.0242977	0.365483	-2.7361
Solyc04g078110.1.1	serine protease SBT1	sbt1	1.97863e-05	0.0053951	0.00652288	0.365517	-2.73585
Solyc07g048050.2.1	Auxin-responsive family protein (AHRD V3.3 *** A0A061DLW5_THECC)	---	0.0314108	0.188241	0.227591	0.366066	-2.73175
Solyc06g009190.3.1	Pectinesterase (AHRD V3.3 *** K4C3U9_SOLLC)	---	0.0192398	0.147675	0.178545	0.366489	-2.72859
Solyc11g045110.2.1	Sucrose-phosphate synthase family protein (AHRD V3.3 *** AT4G10120.3)	---	0.000131467	0.012942	0.0156474	0.367696	-2.71964
Solyc09g009520.3.1	Alpha/beta-Hydrolases superfamily protein (AHRD V3.3 *** A0A061ETT5_THECC)	---	1.3173e-09	8.04157e-06	9.72256e-06	0.368314	-2.71507
Solyc07g007620.3.1	Monogalactosyldiacylglycerol synthase (AHRD V3.3 *** A0A087G8S7_ARAAL)	---	0.00120147	0.0360711	0.0436113	0.370248	-2.70089
Solyc01g008300.2.1	HXXXD-type acyl-transferase family protein (AHRD V3.3 *** AT3G26040.1)	---	0.00157874	0.0418416	0.0505881	0.372612	-2.68375
Solyc05g053590.3.1	Pleiotropic drug resistance ABC transporter (AHRD V3.3 *** W0TUG3_ACAMN)	---	0.000127842	0.0128613	0.0155498	0.372804	-2.68238
Solyc04g014330.1.1	LOW QUALITY:Leguminosin group485 secreted peptide (AHRD V3.3 *** G7KAF8_MEDTR)	---	0.00129413	0.0376197	0.0454836	0.373045	-2.68064
Solyc04g007790.3.1	MLP-like protein (AHRD V3.3 *** G8DRW0_GOSBA)	---	0.000806657	0.0302315	0.036551	0.373061	-2.68052
Solyc12g009650.2.1	Sl proline-rich protein	AF308937	0.00933844	0.102778	0.124262	0.373793	-2.67527
Solyc11g071710.2.1	Chaperone DnaJ (AHRD V3.3 *** A0A0B0PGQ8_GOSAR)	---	0.018479	0.144511	0.174719	0.37391	-2.67444
Solyc06g036640.3.1	alpha-(1,6)-fucosyltransferase (AHRD V3.3 *** AT5G28910.2)	---	0.000973501	0.0328332	0.0396966	0.374212	-2.67228
Solyc09g074350.1.1	LOW QUALITY:chromatin remodeling factor17 (AHRD V3.3 --* AT5G18620.2)	---	0.000266703	0.0180108	0.0217757	0.374972	-2.66687
Solyc08g007430.2.1	NIT2	nit2	0.0443228	0.227478	0.275029	0.376738	-2.65437
Solyc12g009480.2.1	SPX domain-containing family protein (AHRD V3.3 *** B9IMZ5_POPTR)	---	0.017644	0.141972	0.171649	0.378928	-2.63903
Solyc02g063410.3.1	hydroxyproline-rich glycoprotein family protein (AHRD V3.3 *** AT5G65660.1)	---	0.0085074	0.0971942	0.117511	0.379583	-2.63447
Solyc06g069070.1.1	Lipid transfer protein (AHRD V3.3 *** S4TID2_GOSHI)	---	0.0303377	0.185137	0.223838	0.380293	-2.62955
Solyc08g005610.3.1	xyloglucan endotransglucosylase-hydrolase 5	xth5	0.00202536	0.0476148	0.057568	0.380381	-2.62894
Solyc05g009820.3.1	Hexosyltransferase (AHRD V3.3 *** K4BXF6_SOLLC)	---	0.00251813	0.0541415	0.065459	0.38083	-2.62584
Solyc03g019760.3.1	ABC transporter G family member (AHRD V3.3 *** A0A0K9NYG1_ZOSMR)	---	0.000240728	0.0170878	0.0206598	0.381376	-2.62209
Solyc03g026330.3.1	ATP-dependent Clp protease ATP-binding subunit (AHRD V3.3 *** AT5G62140.1)	---	0.0273696	0.17579	0.212537	0.381385	-2.62202
Solyc08g065420.3.1	bell-like homeodomain protein 4	bl4	0.004278	0.0700144	0.08465	0.381434	-2.62168
Solyc03g034100.3.1	ovate family protein 6	SlOFP6	0.0189991	0.146698	0.177364	0.382014	-2.61771
Solyc01g008670.3.1	Cytochrome P450 (AHRD V3.3 *** Q9AVQ2_SOLTU)	---	0.0087834	0.098928	0.119608	0.382721	-2.61287
Solyc01g097770.3.1	phototropin 2	phot2	0.00156663	0.0418416	0.0505881	0.382819	-2.6122
Solyc04g008450.3.1	Potassium transporter (AHRD V3.3 *-* K4BP01_SOLLC)	---	0.0170999	0.139056	0.168124	0.382972	-2.61116
Solyc01g066457.1.1	Epoxide hydrolase-like protein (AHRD V3.3 *** A0A103YM44_CYNCS)	---	0.00480584	0.0745856	0.0901767	0.38304	-2.6107
Solyc08g075430.3.1	ABC transporter family protein (AHRD V3.3 *** U5GKR9_POPTR)	---	0.0016295	0.0428153	0.0517653	0.383191	-2.60966
Solyc06g073980.3.1	B3 domain-containing protein (AHRD V3.3 *-* A0A199VRZ0_ANACO)	---	0.00959817	0.104258	0.126051	0.38342	-2.60811
Solyc08g075020.3.1	Pectinacetylesterase family protein (AHRD V3.3 *** AT4G19420.2)	---	0.00218294	0.0495387	0.0598942	0.384746	-2.59912
Solyc03g119990.3.1	Alpha/beta hydrolase-like (AHRD V3.3 *** A0A0K9P0U5_ZOSMR)	---	0.0162218	0.135246	0.163518	0.38494	-2.59781
Solyc09g065430.3.1	Lipid transfer protein (AHRD V3.3 *** G7K520_MEDTR)	---	0.00111042	0.0345225	0.0417389	0.385001	-2.5974
Solyc08g080670.1.1	Pathogenesis-related 5-like protein	PR-5	0.0458698	0.231544	0.279946	0.385341	-2.5951
Solyc11g069970.1.1	LOW QUALITY:Late embryogenesis abundant (LEA) hydroxyproline-rich glycoprotein family (AHRD V3.3 *** AT1G17620.1)	---	0.0152622	0.131471	0.158954	0.386812	-2.58523
Solyc07g008570.3.1	Purple acid phosphatase (AHRD V3.3 *** K4CBX4_SOLLC)	---	0.0100155	0.106639	0.12893	0.388245	-2.57569
Solyc01g098740.3.1	Protein kinase (AHRD V3.3 *** C6ZRT6_SOYBN)	---	0.0464029	0.233017	0.281726	0.388296	-2.57535
Solyc04g050440.3.1	ammonium transporter	amt2	0.00053104	0.0244971	0.0296179	0.389333	-2.5685
Solyc10g007640.3.1	Glutathione S-transferase (AHRD V3.3 *** A0A0A0KVH1_CUCSA)	---	6.45323e-06	0.00311007	0.00376019	0.389386	-2.56815
Solyc11g007160.2.1	RNA binding protein, putative (AHRD V3.3 *** B9SG63_RICCO)	---	0.0349748	0.198549	0.240054	0.389768	-2.56563
Solyc05g008290.3.1	Cupredoxin superfamily protein (AHRD V3.3 *** AT1G23010.1)	---	0.000154608	0.0141573	0.0171167	0.390593	-2.56021
Solyc06g007170.3.1	Trichome birefringence-like protein (AHRD V3.3 *** G7IKB9_MEDTR)	---	8.64469e-05	0.0108436	0.0131103	0.390904	-2.55817
Solyc06g068360.3.1	Ethylene-responsive transcription factor (AHRD V3.3 *** W9RS58_9ROSA)	---	0.00653442	0.0855395	0.10342	0.392015	-2.55092
Solyc05g010030.3.1	MIZU-KUSSEI-like protein (Protein of unknown function, DUF617) (AHRD V3.3 *** AT3G25640.2)	---	0.000374429	0.0207295	0.0250627	0.392298	-2.54909
Solyc01g079570.3.1	Beta-D-xylosidase family protein (AHRD V3.3 *** B9HWX2_POPTR)	---	0.0185528	0.144769	0.175031	0.39353	-2.5411
Solyc11g007130.2.1	Hippocampus abundant transcript-like protein 1 (AHRD V3.3 *** W9QGN7_9ROSA)	---	0.00076452	0.0294903	0.0356548	0.393605	-2.54062
Solyc07g056250.3.1	Protein glycosylationmyb-like TTH transcriptional regulator (AHRD V3.3 *** A0A077SLH0_9MAGN)	---	0.0270012	0.174918	0.211483	0.393822	-2.53922
Solyc07g043330.2.1	Transcription factor GRAS (AHRD V3.3 *** A0A103XVP0_CYNCS)	---	0.0123236	0.117561	0.142136	0.393992	-2.53812
Solyc05g013450.3.1	Protein DETOXIFICATION (AHRD V3.3 *** K4BY66_SOLLC)	---	0.00485712	0.0751284	0.090833	0.394001	-2.53807
Solyc06g074000.1.1	LOW QUALITY:Eukaryotic aspartyl protease family protein (AHRD V3.3 *** AT3G52500.1)	---	0.0262173	0.172339	0.208364	0.39477	-2.53312
Solyc07g048085.1.1	Fasciclin-like arabinogalactan protein (AHRD V3.3 *-* G7K503_MEDTR)	---	7.5462e-05	0.0105496	0.0127548	0.395066	-2.53122
Solyc06g082070.3.1	Trichome birefringence-like protein (AHRD V3.3 *** G7IKB9_MEDTR)	---	5.28217e-05	0.00864932	0.0104573	0.395336	-2.52949
Solyc05g009880.3.1	bHLH transcription factor 038	SlbHLH038	0.0125517	0.118084	0.142768	0.395543	-2.52817
Solyc10g085950.2.1	aluminum sensitive 3 (AHRD V3.3 *** AT2G37330.1)	---	0.0242058	0.164979	0.199466	0.395544	-2.52817
Solyc08g080660.1.1	Osmotin-like protein (AHRD V3.3 *** OLPA_TOBAC)	---	0.0168936	0.13807	0.166932	0.395789	-2.5266
Solyc12g088650.2.1	cyclinD3_2	SlCycD3_2	0.000508116	0.0240628	0.0290929	0.396384	-2.5228
Solyc09g090350.3.1	Long-chain-alcohol oxidase (AHRD V3.3 *** K4CW61_SOLLC)	---	0.00284071	0.0573613	0.069352	0.39642	-2.52258
Solyc11g069540.2.1	Nucleotide/sugar transporter family protein (AHRD V3.3 *** AT2G28315.1)	---	2.63965e-05	0.00636079	0.00769043	0.397273	-2.51716
Solyc08g007080.3.1	Type I inositol-1,4,5-trisphosphate 5-phosphatase (AHRD V3.3 *** G7JZV2_MEDTR)	---	0.000477398	0.0234356	0.0283345	0.397594	-2.51513
Solyc03g083560.1.1	Phosphate-responsive 1 family protein (AHRD V3.3 *** G7JP91_MEDTR)	---	0.00169866	0.0435697	0.0526774	0.39767	-2.51465
Solyc10g080880.2.1	SlPIN7	SlPIN7	0.0279204	0.177561	0.214678	0.399909	-2.50057
Solyc05g015150.3.1	Receptor-like kinase (AHRD V3.3 *** G7KTA0_MEDTR)	---	0.00707885	0.0893365	0.108011	0.400396	-2.49753
Solyc01g081440.3.1	nuclear factor 1 A-type protein (DUF1005) (AHRD V3.3 *** AT5G17640.1)	---	0.000106531	0.0121179	0.014651	0.400801	-2.49501
Solyc01g096720.3.1	zinc induced facilitator-like 1 (AHRD V3.3 *** AT5G13750.1)	---	0.0455676	0.230401	0.278564	0.401112	-2.49307
Solyc09g059240.3.1	Cytochrome P450, putative (AHRD V3.3 *** B9SYM4_RICCO)	---	0.00646788	0.0851461	0.102945	0.401551	-2.49034
Solyc05g053570.3.1	Pleiotropic drug resistance ABC transporter (AHRD V3.3 *** W0TUG3_ACAMN)	---	0.00712204	0.0893365	0.108011	0.401826	-2.48864
Solyc05g012680.3.1	DUF538 family protein (Protein of unknown function, DUF538) (AHRD V3.3 *** AT2G03350.1)	---	0.00321384	0.0608634	0.0735861	0.402513	-2.48439
Solyc03g119080.4.1	beta-mannosidase enzyme	AF403444	0.00185588	0.0458679	0.055456	0.402611	-2.48378
Solyc05g051660.1.1	Alpha/beta-Hydrolases superfamily protein (AHRD V3.3 *** A0A061EKQ6_THECC)	---	0.00166614	0.0432812	0.0523286	0.402695	-2.48327
Solyc07g053290.3.1	bHLH transcription factor 054	SlbHLH054	0.00796636	0.0943249	0.114042	0.403151	-2.48046
Solyc08g077210.3.1	inositol-1,4,5-triphosphate-5-phosphatase 1	5pt1	0.000276832	0.0181714	0.0219699	0.40326	-2.47979
Solyc05g009950.3.1	Cytochrome b561 (AHRD V3.3 *** A0A151S1S0_CAJCA)	---	0.0451041	0.229261	0.277185	0.403378	-2.47907
Solyc07g051840.3.1	WRKY transcription factor 17	SlWRKY17	0.0483186	0.237939	0.287677	0.403439	-2.47869
Solyc12g044420.1.1	LOW QUALITY:Avr9/Cf-9 rapidly elicited protein (AHRD V3.3 *** G7LFZ0_MEDTR)	---	0.0222643	0.159427	0.192754	0.403488	-2.47839
Solyc12g100240.1.1	Fatty acid desaturase (AHRD V3.3 *-* B3SP99_CAPAN)	---	0.0232567	0.161771	0.195587	0.403976	-2.47539
Solyc10g011700.3.1	RNA-binding KH domain-containing protein (AHRD V3.3 --* AT1G14170.3)	---	0.0317286	0.188929	0.228423	0.404106	-2.4746
Solyc04g074810.3.1	basic helix-loop-helix (bHLH) DNA-binding superfamily protein (AHRD V3.3 *** AT1G72210.1)	---	0.0239573	0.164141	0.198452	0.404294	-2.47345
Solyc03g110890.1.1	LOW QUALITY:glucuronoxylan 4-O-methyltransferase-like protein (DUF579) (AHRD V3.3 *** AT4G24910.1)	---	0.0163417	0.13585	0.164248	0.404788	-2.47043
Solyc10g055190.1.1	Dirigent protein (AHRD V3.3 *** K4D1B2_SOLLC)	---	0.00157113	0.0418416	0.0505881	0.404861	-2.46998
Solyc01g106790.3.1	Tubulin alpha-6 chain, putative (AHRD V3.3 *** A0A072VQC5_MEDTR)	---	0.0166679	0.137246	0.165936	0.404999	-2.46914
Solyc05g050540.3.1	Laccase (AHRD V3.3 *** B9SBE5_RICCO)	---	0.00276563	0.0564649	0.0682681	0.405352	-2.46699
Solyc03g097650.3.1	NAC domain protein (AHRD V3.3 *** B2ZGQ7_SOYBN)	---	0.0116718	0.114922	0.138945	0.40633	-2.46105
Solyc11g012710.2.1	SNF1-related protein kinase regulatory subunit beta-2 (AHRD V3.3 *** AT4G16360.1)	---	0.00396447	0.0675721	0.0816972	0.406761	-2.45845
Solyc06g074370.2.1	Sialyltransferase, putative (AHRD V3.3 *** A0A061GVE5_THECC)	---	0.0130295	0.120204	0.145331	0.407024	-2.45686
Solyc07g062210.3.1	Trichome birefringence-like protein (AHRD V3.3 *** G7IKB9_MEDTR)	---	0.000765539	0.0294903	0.0356548	0.407941	-2.45134
Solyc10g009410.1.1	Eukaryotic aspartyl protease family protein (AHRD V3.3 *** AT1G01300.1)	---	0.00646578	0.0851461	0.102945	0.409484	-2.4421
Solyc02g094490.3.1	ATPase E1-E2 type family protein / haloacid dehalogenase-like hydrolase family protein (AHRD V3.3 --* AT1G68710.3)	---	0.00716186	0.0894402	0.108137	0.409695	-2.44084
Solyc03g114750.3.1	18S pre-ribosomal assembly protein gar2-like protein (AHRD V3.3 *-* AT2G03810.7)	---	0.000449013	0.0228134	0.0275822	0.410582	-2.43556
Solyc04g077490.3.1	AP2-like ethylene-responsive transcription factor (AHRD V3.3 *** A0A072VCJ1_MEDTR)	---	0.00731081	0.0902213	0.109081	0.410866	-2.43388
Solyc02g063150.3.1	RuBP carboxylase small subunit	TOMRBCSD	0.0174272	0.141033	0.170514	0.412388	-2.4249
Solyc02g089350.3.1	Gibberellin-regulated family protein (AHRD V3.3 *** A0A061EVH9_THECC)	---	0.0135223	0.122775	0.14844	0.412495	-2.42427
Solyc05g056050.3.1	Chlorophyll a-b binding protein, chloroplastic (AHRD V3.3 *** K4C2T0_SOLLC)	---	0.00547692	0.0787926	0.0952631	0.412534	-2.42404
Solyc08g067030.3.1	transmembrane protein, putative (Protein of unknown function, DUF642) (AHRD V3.3 *** AT5G11420.1)	---	0.00224949	0.0503011	0.0608159	0.413407	-2.41892
Solyc06g069030.3.1	PAP fibrillin domain protein,expressed protein (AHRD V3.3 *** G7LD88_MEDTR)	---	0.0141917	0.126009	0.152349	0.415436	-2.40711
Solyc11g066360.2.1	DUF1635 family protein (AHRD V3.3 *** A0A072VBV9_MEDTR)	---	0.0169078	0.13807	0.166932	0.415561	-2.40638
Solyc04g005700.3.1	Sn-1 protein (AHRD V3.3 *** Q42393_CAPAN)	---	0.00826257	0.0958331	0.115866	0.415671	-2.40575
Solyc11g069590.2.1	Kinase, putative (AHRD V3.3 *** B9SVB0_RICCO)	---	0.000265904	0.0180108	0.0217757	0.416343	-2.40187
Solyc02g092580.3.1	Peroxidase (AHRD V3.3 *** K4BD54_SOLLC)	---	0.0157596	0.133645	0.161581	0.416397	-2.40155
Solyc07g054580.3.1	Indole-3-acetic acid-amido synthetase GH3.5, putative (AHRD V3.3 *** B9RW45_RICCO)	---	0.0221344	0.159053	0.192301	0.416693	-2.39985
Solyc09g018890.3.1	DUF2996 family protein (AHRD V3.3 *** A0A072TND8_MEDTR)	---	0.0149996	0.130333	0.157578	0.417069	-2.39768
Solyc08g005890.3.1	HXXXD-type acyl-transferase family protein, putative (AHRD V3.3 *** A0A061DGL0_THECC)	---	0.000259226	0.0178474	0.0215781	0.417514	-2.39513
Solyc10g080680.2.1	Adenylyl-sulfate kinase (AHRD V3.3 *** K4D2V8_SOLLC)	---	0.0319986	0.18992	0.22962	0.417752	-2.39376
Solyc09g005630.3.1	trichome birefringence-like protein (DUF828) (AHRD V3.3 *** AT5G01360.1)	---	0.0121265	0.116876	0.141307	0.41825	-2.39091
Solyc10g012370.3.1	Cysteine synthase (AHRD V3.3 *** K4CYL4_SOLLC)	---	5.54501e-05	0.00883042	0.0106763	0.418393	-2.3901
Solyc02g077080.3.1	Trichome birefringence-like protein (AHRD V3.3 *** G7IKB9_MEDTR)	---	0.00120904	0.0361798	0.0437427	0.41877	-2.38794
Solyc03g044480.3.1	Cyclin-dependent kinase inhibitor family protein (AHRD V3.3 *-* AT2G23430.1)	---	0.0337059	0.194849	0.23558	0.419228	-2.38534
Solyc05g026240.2.1	Leucine-rich repeat receptor-like protein kinase family (AHRD V3.3 *** A0A0K9Q1P6_ZOSMR)	---	0.00128071	0.0373607	0.0451705	0.419649	-2.38294
Solyc01g013890.2.1	Aldehyde dehydrogenase (AHRD V3.3 *-* K4ATY6_SOLLC)	---	0.0269193	0.174573	0.211065	0.419698	-2.38267
Solyc03g013240.3.1	lysine-tRNA ligase (AHRD V3.3 *** AT3G01060.1)	---	0.0273897	0.17579	0.212537	0.420216	-2.37973
Solyc03g119540.3.1	CONSTANS-like zinc finger protein (AHRD V3.3 *** I1LEW9_SOYBN)	---	0.0101635	0.107096	0.129483	0.421065	-2.37493
Solyc08g074480.1.1	14 kDa proline-rich protein DC2.15 (AHRD V3.3 *** A0A0B2P545_GLYSO)	---	0.0120923	0.116815	0.141234	0.421305	-2.37358
Solyc01g005930.3.1	Lipase/lipooxygenase, PLAT/LH2 (AHRD V3.3 *** A0A118JU91_CYNCS)	---	0.00865575	0.0981543	0.118672	0.422182	-2.36865
Solyc07g065900.3.1	fructose-bisphosphate aldolase, cytoplasmic isozyme 1	---	0.0113723	0.113561	0.137299	0.423546	-2.36102
Solyc05g009570.3.1	30S ribosomal protein 3 (AHRD V3.3 *** W9SB90_9ROSA)	---	0.0329058	0.192166	0.232336	0.423803	-2.35958
Solyc03g033270.3.1	Maltose excess protein 1-like protein (AHRD V3.3 *** S8DX10_9LAMI)	---	0.0018787	0.0461791	0.0558323	0.424258	-2.35706
Solyc07g053900.2.1	DUF506 family protein (AHRD V3.3 *** G7JTT3_MEDTR)	---	0.00232134	0.0509876	0.0616459	0.424472	-2.35587
Solyc01g095980.3.1	Acid phosphatase/vanadium-dependent haloperoxidase-related protein (AHRD V3.3 *** AT3G61770.1)	---	0.0166742	0.137246	0.165936	0.424534	-2.35552
Solyc12g010870.2.1	ATP synthase I-like protein	---	0.000182347	0.0149053	0.018021	0.424738	-2.35439
Solyc09g075940.3.1	Amine oxidase (AHRD V3.3 *** K4CVH1_SOLLC)	---	0.0281725	0.178404	0.215697	0.424929	-2.35334
Solyc01g008910.2.1	Scarecrow-like transcription factor 3 family protein (AHRD V3.3 *** B9HP16_POPTR)	---	0.000400481	0.0214453	0.0259282	0.425892	-2.34802
Solyc09g008860.3.1	Ovary receptor kinase 14 (AHRD V3.3 *** S4WME3_SOLCH)	---	0.045887	0.231544	0.279946	0.427926	-2.33685
Solyc04g077670.3.1	Serine carboxypeptidase, putative (AHRD V3.3 *** B9R6Y4_RICCO)	---	0.000138262	0.0132059	0.0159664	0.427986	-2.33653
Solyc09g011690.3.1	WAS/WASL-interacting protein family member 2, putative isoform 1 (AHRD V3.3 *** A0A061FLH8_THECC)	---	5.99859e-05	0.0093099	0.011256	0.428339	-2.3346
Solyc12g009800.2.1	Purple acid phosphatase (AHRD V3.3 *** K4DC68_SOLLC)	---	0.00446699	0.0714116	0.0863392	0.429253	-2.32963
Solyc02g094330.3.1	Pollen Ole e 1 allergen/extensin (AHRD V3.3 *-* A0A103XVX8_CYNCS),Pfam:PF01190	---	0.0100968	0.106793	0.129117	0.429362	-2.32903
Solyc01g067295.1.1	Metallocarboxypeptidase inhibitor (AHRD V3.3 *** O24373_SOLTU)	---	0.00191192	0.0462542	0.055923	0.42969	-2.32726
Solyc03g062740.3.1	acyl-activating enzyme 17 (AHRD V3.3 --* AT5G23050.1)	---	0.0242768	0.165278	0.199828	0.429891	-2.32617
Solyc07g008560.3.1	Purple acid phosphatase (AHRD V3.3 *** K4CBX4_SOLLC)	---	0.00719814	0.0894402	0.108137	0.429912	-2.32606
Solyc04g054430.2.1	Retrovirus-related Pol polyprotein from transposon 17.6 (AHRD V3.3 --* A0A151SX10_CAJCA)	---	0.0103948	0.10776	0.130286	0.43026	-2.32418
Solyc11g006490.2.1	Basic-leucine zipper (bZIP) transcription factor family protein (AHRD V3.3 *** AT2G42380.2)	---	0.00896613	0.100124	0.121054	0.43115	-2.31938
Solyc11g068720.2.1	Intracellular protein transporter USO1-like protein (AHRD V3.3 *** G7KAQ1_MEDTR)	---	0.00390694	0.0672792	0.0813431	0.431175	-2.31924
Solyc03g026210.3.1	Dihydrodipicolinate reductase-like protein (AHRD V3.3 *** A0A0F7GZT6_9ROSI)	---	0.0011243	0.0345225	0.0417389	0.431231	-2.31894
Solyc02g068270.3.1	Dimethylaniline monooxygenase [N-oxide-forming] 1 (AHRD V3.3 *** A0A1D1Y4W4_9ARAE)	---	0.0106236	0.10877	0.131507	0.431423	-2.31791
Solyc02g024000.3.1	WPP domain-associated protein (AHRD V3.3 *** WAP_SOLLC)	---	0.00013917	0.0132059	0.0159664	0.43166	-2.31664
Solyc09g009980.2.1	Small auxin up-regulated RNA70	SlSAUR70	0.000983498	0.0329279	0.039811	0.432059	-2.3145
Solyc02g086820.3.1	chloroplast carbonic anhydrase	ca2	0.0287461	0.180476	0.218203	0.432557	-2.31183
Solyc01g080070.3.1	Heavy metal transport/detoxification superfamily protein (AHRD V3.3 *-* AT3G06130.1)	---	0.00328863	0.061429	0.0742699	0.433456	-2.30704
Solyc01g010520.3.1	helicase with zinc finger protein (AHRD V3.3 *** AT2G46420.3)	---	0.0314894	0.188337	0.227707	0.433496	-2.30682
Solyc10g055780.1.1	Endochitinase (Chitinase) (AHRD V3.3 *** Q43184_SOLTU)	---	0.00546046	0.0787926	0.0952631	0.433697	-2.30576
Solyc03g123410.1.1	Germin-like protein (AHRD V3.3 *** Q0PWM4_CAPCH)	---	0.0208743	0.154148	0.18637	0.435263	-2.29746
Solyc05g054590.3.1	UDP-glucuronate decarboxylase 1 (AHRD V3.3 *** Q6IVK5_TOBAC)	---	0.00157735	0.0418416	0.0505881	0.435304	-2.29725
Solyc06g082760.3.1	50S ribosomal protein L17 (AHRD V3.3 *** W9R5S7_9ROSA)	---	0.015853	0.133645	0.161581	0.435463	-2.2964
Solyc07g021340.3.1	Transmembrane protein, putative (AHRD V3.3 *** A0A072UUM3_MEDTR)	---	0.0320132	0.18992	0.22962	0.436431	-2.29131
Solyc07g039310.1.1	Polyamine oxidase 5 (AHRD V3.3 *** A0A1C8M5K2_MALDO)	---	0.00232474	0.0509876	0.0616459	0.436579	-2.29054
Solyc01g098190.3.1	(Sodium/potassium)/proton exchanger 4	nhx4	0.000808869	0.0302315	0.036551	0.437645	-2.28496
Solyc12g008350.2.1	dehydration responsive element binding protein 2	dreb2	0.04428	0.227349	0.274873	0.437657	-2.28489
Solyc01g089850.3.1	cyclinU4_1	SlCycU4_1	0.0143565	0.126989	0.153534	0.437948	-2.28338
Solyc01g007130.3.1	Receptor-like protein kinase (AHRD V3.3 *** Q58JF6_SOLPI)	---	0.000765524	0.0294903	0.0356548	0.43878	-2.27905
Solyc10g085100.2.1	sulfoquinovosyldiacylglycerol 2 (AHRD V3.3 *** AT5G01220.1)	---	0.0051015	0.0768545	0.0929199	0.439197	-2.27688
Solyc08g066690.3.1	Exostosin family protein (AHRD V3.3 *** AT5G25820.1)	---	0.0340759	0.196062	0.237046	0.439539	-2.27511
Solyc09g083390.2.1	zinc knuckle (CCHC-type) family protein (AHRD V3.3 *-* AT5G43630.4)	---	0.00193854	0.0464821	0.0561986	0.439935	-2.27306
Solyc12g010230.2.1	Calcineurin-like metallo-phosphoesterase superfamily protein, putative (AHRD V3.3 *** A0A061GI89_THECC)	---	0.0224503	0.160004	0.193451	0.44156	-2.2647
Solyc07g064710.3.1	Tetraacyldisaccharide 4'-kinase family protein (AHRD V3.3 *** U5GWH8_POPTR)	---	0.000269329	0.0180108	0.0217757	0.441594	-2.26453
Solyc03g095860.3.1	Ankyrin repeat-containing protein (AHRD V3.3 *** A0A103YIY1_CYNCS)	---	0.00697624	0.0887229	0.107269	0.441979	-2.26255
Solyc10g009380.3.1	arginine N-methyltransferase, putative (DUF688) (AHRD V3.3 --* AT2G30990.5)	---	4.23567e-05	0.00808031	0.00976939	0.442157	-2.26164
Solyc11g010290.2.1	2-oxoglutarate/malate translocator, chloroplastic (AHRD V3.3 *** A0A1D1ZLG4_9ARAE)	---	0.0255366	0.169384	0.204792	0.442532	-2.25972
Solyc01g006090.3.1	rRNA processing protein EBP2 (AHRD V3.3 *** B9ICW5_POPTR)	---	0.00537163	0.0783237	0.0946963	0.443033	-2.25717
Solyc09g097850.1.1	Cysteine proteinase inhibitor (AHRD V3.3 *** K4CWV7_SOLLC)	---	0.00647742	0.0851585	0.10296	0.443561	-2.25448
Solyc01g006170.3.1	rRNA processing protein EBP2 (AHRD V3.3 *** B9ICW5_POPTR)	---	0.00992211	0.106016	0.128177	0.443627	-2.25415
Solyc10g083675.1.1	Glucomannan 4-beta-mannosyltransferase 9 (AHRD V3.3 *** A0A0B2NZ07_GLYSO)	---	0.000211821	0.0158985	0.0192219	0.444393	-2.25026
Solyc06g083070.3.1	Fimbrin, putative (AHRD V3.3 *** B9SMN8_RICCO)	---	0.024256	0.165199	0.199731	0.444517	-2.24963
Solyc10g080550.2.1	Protein trichome birefringence (AHRD V3.3 *** TBR_ARATH)	---	0.0376934	0.207571	0.250962	0.445319	-2.24558
Solyc12g019480.2.1	Formin-like protein (AHRD V3.3 *** K4DDH4_SOLLC)	---	0.0491883	0.240632	0.290933	0.445345	-2.24545
Solyc12g009110.2.1	O-methyltransferase, putative (AHRD V3.3 *** B9SUX6_RICCO)	---	0.000129609	0.0129002	0.0155968	0.445395	-2.2452
Solyc09g010990.3.1	Laccase (AHRD V3.3 *** M1AHK0_SOLTU)	---	0.00544278	0.0787926	0.0952631	0.446385	-2.24022
Solyc07g038160.3.1	GATA transcription factor (AHRD V3.3 *** A0A0K9PML1_ZOSMR)	---	0.00875	0.0986125	0.119226	0.446422	-2.24003
Solyc08g080150.1.1	TCP transcription factor 20	SlTCP20	0.00631588	0.0839706	0.101524	0.446956	-2.23736
Solyc10g078540.2.1	H/ACA ribonucleoprotein complex subunit 1-like protein 1, putative, expressed (AHRD V3.3 *-* Q2R242_ORYSJ)	---	0.0497833	0.242028	0.292621	0.446982	-2.23723
Solyc08g077230.3.1	two-component response regulator-like APRR2-like	---	0.0478726	0.23657	0.286022	0.447717	-2.23355
Solyc03g117690.3.1	Eukaryotic aspartyl protease family protein (AHRD V3.3 *** A0A061GAK7_THECC)	---	0.014085	0.125818	0.152119	0.44816	-2.23134
Solyc02g036290.3.1	malonyl-CoA decarboxylase family protein (AHRD V3.3 *-* AT4G04320.2)	---	0.0288301	0.180804	0.218599	0.448754	-2.22839
Solyc02g063430.3.1	bHLH transcription factor 078	SlbHLH078	0.0128812	0.119687	0.144706	0.448867	-2.22783
Solyc07g007420.3.1	F-box/LRR-repeat protein, putative (AHRD V3.3 *-* B9RVD1_RICCO)	---	0.00603004	0.0819495	0.0990799	0.449501	-2.22469
Solyc04g015600.3.1	LRR receptor-like kinase family protein (AHRD V3.3 *** A0A072U3C5_MEDTR)	---	0.0127308	0.118711	0.143526	0.45	-2.22222
Solyc04g008870.3.1	Myb family transcription factor family protein (AHRD V3.3 *** B9H5N1_POPTR)	---	0.0393978	0.212901	0.257405	0.4503	-2.22074
Solyc04g008210.2.1	ETAG-A3	ETAG-A3	0.0143913	0.12711	0.15368	0.450304	-2.22072
Solyc04g074130.3.1	Mitochondrial substrate carrier family protein (AHRD V3.3 *** AT5G64970.1)	---	0.0125961	0.118154	0.142852	0.45062	-2.21917
Solyc02g032550.2.1	Apyrase (AHRD V3.3 *** APY_SOLTU)	---	0.000346869	0.0200967	0.0242977	0.450701	-2.21877
Solyc10g084040.2.1	Thylakoid lumenal 15.0 kDa protein 2, chloroplastic (AHRD V3.3 *** TL15B_ARATH)	---	0.0497673	0.242028	0.292621	0.451196	-2.21633
Solyc07g063830.3.1	bHLH transcription factor142	SlbHLH142	9.37628e-06	0.00373293	0.00451325	0.451486	-2.21491
Solyc06g065650.3.1	Protein TIFY 8 (AHRD V3.3 *** A0A151RAB6_CAJCA)	---	0.000289599	0.0185825	0.0224669	0.452367	-2.21059
Solyc11g017240.2.1	chorismate mutase	L47356	0.00919677	0.101646	0.122894	0.452442	-2.21023
Solyc04g071610.3.1	Abscicic acid stress ripening 1	Asr1	0.00184972	0.04578	0.0553498	0.45277	-2.20862
Solyc10g008000.1.1	LIGHT-DEPENDENT SHORT HYPOCOTYLS-like protein (DUF640) (AHRD V3.3 *** AT2G42610.2)	---	0.0338591	0.195445	0.2363	0.453431	-2.20541
Solyc07g005770.2.1	LOW QUALITY:Disease resistance protein (AHRD V3.3 *** A0A118JXS4_CYNCS)	---	0.0336496	0.194802	0.235523	0.453758	-2.20382
Solyc04g072850.3.1	Beta-D-xylosidase (AHRD V3.3 *** H1AC33_SOLLC)	---	0.0150425	0.130438	0.157704	0.454142	-2.20195
Solyc07g007690.3.1	Chloride channel protein (AHRD V3.3 *** M1D0Y1_SOLTU)	---	0.000845479	0.0308283	0.0372726	0.454264	-2.20136
Solyc12g098510.1.1	Rapid alkalinization factor 1 (AHRD V3.3 *** Q6TF29_SOLCH)	---	0.0358435	0.201551	0.243683	0.454602	-2.19973
Solyc06g082190.3.1	Protein kinase, putative (AHRD V3.3 *** B9SKV0_RICCO)	---	0.030539	0.185823	0.224666	0.45468	-2.19935
Solyc08g074620.3.1	polyphenol oxidase precursor	---	0.0467224	0.233852	0.282735	0.454688	-2.19931
Solyc07g045440.1.1	Fasciclin-like arabinogalactan protein (AHRD V3.3 *** G7K0M1_MEDTR)	---	4.95242e-05	0.00852381	0.0103056	0.454753	-2.199
Solyc07g043500.1.1	Glycosyltransferase (AHRD V3.3 *** K4CEK8_SOLLC)	---	0.041779	0.219852	0.265809	0.454866	-2.19845
Solyc06g075510.3.1	APETALA2e	AP2e	0.0344503	0.196814	0.237956	0.454892	-2.19832
Solyc03g119150.3.1	FKBP-like peptidyl-prolyl cis-trans isomerase family protein (AHRD V3.3 *** AT1G18170.1)	---	0.0292217	0.181965	0.220002	0.454928	-2.19815
Solyc06g050350.3.1	weak chloroplast movement under blue light protein (DUF827) (AHRD V3.3 *** AT2G38370.2)	---	0.000254016	0.0177557	0.0214673	0.455763	-2.19412
Solyc03g121540.3.1	beta-galactosidase 3	TBG3	0.0040919	0.0682496	0.0825163	0.45577	-2.19409
Solyc04g076190.1.1	Aspartic proteinase nepenthesin-1 (AHRD V3.3 *** W9S5L1_9ROSA)	---	0.0477677	0.236179	0.285549	0.456428	-2.19093
Solyc04g008500.3.1	Zinc finger protein, putative (AHRD V3.3 *** B9S7A8_RICCO)	---	0.00162612	0.0428153	0.0517653	0.456428	-2.19093
Solyc05g009330.3.1	Fiber protein Fb34 (AHRD V3.3 *** G7JX88_MEDTR)	---	0.000180342	0.0149053	0.018021	0.45703	-2.18804
Solyc09g083050.3.1	3-ketoacyl-CoA synthase (AHRD V3.3 *** M1A6B6_SOLTU)	---	0.00497933	0.0759919	0.091877	0.457536	-2.18562
Solyc04g080010.3.1	Glycosyltransferase (AHRD V3.3 *** K4BV80_SOLLC)	---	0.00687415	0.088036	0.106439	0.457775	-2.18448
Solyc03g112390.3.1	R2R3MYB transcription factor 86	SlMYB86	0.00730102	0.0901612	0.109008	0.457962	-2.18359
Solyc08g066800.3.1	phospholipase D	tpld	0.00711553	0.0893365	0.108011	0.458139	-2.18274
Solyc11g010270.2.1	Homeobox associated leucine zipper protein (AHRD V3.3 *** A0A072TTL6_MEDTR)	---	5.86483e-05	0.00925922	0.0111947	0.45854	-2.18084
Solyc03g026110.3.1	SUN-like protein 8	SlSUN8	0.000574594	0.0256033	0.0309554	0.458585	-2.18062
Solyc07g008100.3.1	Histone acetyltransferase (AHRD V3.3 *** A0A0B0NK56_GOSAR)	---	0.0220568	0.15897	0.192201	0.45877	-2.17974
Solyc03g096420.1.1	LOW QUALITY:CLIP-associating protein 1 (AHRD V3.3 --* A0A0B2NZ56_GLYSO)	---	1.21538e-05	0.0042804	0.00517516	0.458827	-2.17947
Solyc09g091880.3.1	Myb family transcription factor APL (AHRD V3.3 *** A0A0B0NIP7_GOSAR)	---	0.0460804	0.232033	0.280537	0.459586	-2.17587
Solyc11g016940.2.1	magnesium transporter NIPA (DUF803) (AHRD V3.3 *** AT4G13800.8)	---	0.0046373	0.0731493	0.0884402	0.459761	-2.17504
Solyc02g064955.1.1	glucuronoxylan 4-O-methyltransferase-like protein (DUF579) (AHRD V3.3 *** AT1G71690.1)	---	0.0074355	0.0910849	0.110125	0.459908	-2.17435
Solyc01g005830.3.1	Glucan endo-1,3-beta-glucosidase, putative (AHRD V3.3 *-* B9T1E3_RICCO)	---	0.0128043	0.119182	0.144096	0.460123	-2.17333
Solyc03g083100.3.1	SUN-like protein 10	SlSUN10	0.0361093	0.202644	0.245004	0.460188	-2.17302
Solyc02g085220.3.1	Vacuolar sorting protein 39 (AHRD V3.3 *** AT4G36630.1)	---	0.00449509	0.0715221	0.0864729	0.460216	-2.17289
Solyc10g055800.2.1	Chitinase (AHRD V3.3 *** B9VRK7_CAPAN)	---	0.01238	0.117749	0.142363	0.460293	-2.17253
Solyc06g084020.3.1	histone H1	h1	0.000323524	0.0196842	0.0237989	0.460585	-2.17115
Solyc05g011860.1.1	Sulfotransferase (AHRD V3.3 *** K4BXQ9_SOLLC)	---	0.00873758	0.0985938	0.119204	0.460739	-2.17042
Solyc05g051640.3.1	Non-specific serine/threonine protein kinase (AHRD V3.3 *** K4C1J5_SOLLC)	---	0.03555	0.200818	0.242797	0.460851	-2.1699
Solyc10g081420.2.1	Protein kinase (AHRD V3.3 *** Q2HVC0_MEDTR)	---	0.00346087	0.0631919	0.0764013	0.460921	-2.16957
Solyc02g093100.3.1	Receptor protein kinase, putative (AHRD V3.3 *** B9T4U3_RICCO)	---	0.0345769	0.197207	0.238431	0.461089	-2.16878
Solyc04g007410.3.1	transmembrane protein (AHRD V3.3 *** AT3G45050.4)	---	0.0218587	0.158233	0.191309	0.461171	-2.1684
Solyc04g078650.3.1	wuschel related homobox 4	WOX4	0.0065975	0.0857523	0.103678	0.461834	-2.16528
Solyc06g083080.3.1	Pathogenic type III effector avirulence factor Avr cleavage site-containing protein (AHRD V3.3 *** A0A118JW76_CYNCS)	---	0.00625008	0.0833135	0.100729	0.462348	-2.16287
Solyc04g051540.3.1	WRKY transcription factor 13	SlWRKY13	0.00312417	0.060037	0.0725869	0.463092	-2.1594
Solyc11g010740.2.1	Glycosyltransferase (AHRD V3.3 *** K4D5N3_SOLLC)	---	0.0316203	0.188627	0.228057	0.463219	-2.15881
Solyc09g008550.3.1	Cytosine/purine uracil thiamine allantoin permease (AHRD V3.3 *** G7IA71_MEDTR)	---	0.00379825	0.0665011	0.0804023	0.463322	-2.15833
Solyc01g103500.3.1	Multidrug resistance 3 (AHRD V3.3 *** A0A0B0MAA3_GOSAR)	---	0.0257235	0.170147	0.205714	0.463346	-2.15822
Solyc12g009440.2.1	Chaperone DnaJ (AHRD V3.3 *** A0A0B0P8V3_GOSAR)	---	0.000976443	0.032872	0.0397434	0.464304	-2.15376
Solyc05g054560.3.1	CASP-like protein (AHRD V3.3 *** K4C2D4_SOLLC)	---	0.0207007	0.153299	0.185344	0.464371	-2.15345
Solyc07g039380.3.1	cotton fiber protein (AHRD V3.3 *-* AT5G56980.1)	---	0.0396078	0.213347	0.257945	0.465107	-2.15004
Solyc11g066700.2.1	GDSL esterase/lipase family protein	---	0.00528737	0.0778453	0.0941178	0.465836	-2.14668
Solyc01g087970.3.1	Carboxypeptidase (AHRD V3.3 *** K4AYI7_SOLLC)	---	0.00871011	0.0984785	0.119064	0.46594	-2.1462
Solyc07g055470.3.1	Cytochrome P450 (AHRD V3.3 *** A0A124SAX2_CYNCS)	---	0.00403444	0.0676564	0.0817991	0.465947	-2.14617
Solyc01g087790.2.1	LOW QUALITY:subtilisin-like serine protease family protein	---	0.00438503	0.0708043	0.085605	0.466182	-2.14509
Solyc11g066800.2.1	Amino acid transporter, putative (AHRD V3.3 *** B9SN74_RICCO)	---	0.0237783	0.163756	0.197987	0.466869	-2.14193
Solyc03g113720.3.1	Two-component response regulator (AHRD V3.3 *** W9S9I1_9ROSA)	---	6.89187e-08	0.00021036	0.000254333	0.46777	-2.1378
Solyc12g087890.2.1	Transcription factor protein (AHRD V3.3 *** A0A0B0PPY8_GOSAR)	---	0.000193675	0.0151728	0.0183444	0.468626	-2.1339
Solyc05g005760.3.1	NHL repeat-containing family protein (AHRD V3.3 *** B9HJT0_POPTR)	---	0.00326296	0.0612265	0.0740251	0.468666	-2.13371
Solyc01g099630.3.1	xyloglucan endotransglucosylase-hydrolase 1	xth1	0.00186638	0.0460032	0.0556196	0.468667	-2.13371
Solyc04g014360.3.1	bHLH transcription factor 032	SlbHLH032	0.0441665	0.227079	0.274546	0.468967	-2.13235
Solyc05g053620.3.1	F-box protein PP2 (AHRD V3.3 *** A0A059PC27_CICAR)	---	0.0205041	0.152634	0.18454	0.469601	-2.12947
Solyc02g084790.3.1	Peroxidase (AHRD V3.3 *** K4BAZ4_SOLLC)	---	0.000101064	0.0116454	0.0140797	0.469871	-2.12824
Solyc11g066410.2.1	50S ribosomal protein L9 (AHRD V3.3 *** A0A0A9CWP8_ARUDO)	---	0.00132269	0.0377658	0.0456603	0.470493	-2.12543
Solyc08g007970.3.1	Myosin heavy chain-related protein, putative (AHRD V3.3 *** A0A061GCE0_THECC)	---	8.0133e-05	0.0107245	0.0129663	0.470535	-2.12524
Solyc01g087570.2.1	BnaA09g36760D protein (AHRD V3.3 *** A0A078EZT5_BRANA)	---	0.0055777	0.0791514	0.095697	0.471121	-2.1226
Solyc10g086240.2.1	Glycosyltransferase (AHRD V3.3 *** V4SWV8_9ROSI)	---	0.000787486	0.0300455	0.0363261	0.471157	-2.12243
Solyc08g082250.3.1	endo-beta-1,4-D-glucanase (Cel8)	cel8	0.000133141	0.012942	0.0156474	0.471918	-2.11901
Solyc01g096450.3.1	Aspartic proteinase nepenthesin-1-like protein (AHRD V3.3 *** T2DNA5_PHAVU)	---	0.00388301	0.0671652	0.0812052	0.471961	-2.11882
Solyc11g020210.2.1	CYCLIN D7-1 (AHRD V3.3 --* AT5G02110.2)	---	0.0111924	0.112376	0.135867	0.472575	-2.11607
Solyc02g079640.3.1	Serine/threonine-protein kinase (AHRD V3.3 *** M1B363_SOLTU)	---	0.00281795	0.0572518	0.0692195	0.473305	-2.1128
Solyc01g011510.3.1	Aldehyde dehydrogenase (AHRD V3.3 *** K4ATY6_SOLLC)	---	0.000151893	0.0141205	0.0170722	0.47331	-2.11278
Solyc06g074630.3.1	Cellulose synthase-like protein (AHRD V3.3 *** L0ATP8_POPTO)	---	0.0105087	0.108241	0.130868	0.473377	-2.11248
Solyc01g096340.3.1	Small auxin up-regulated RNA2	SlSAUR2	0.0453561	0.229967	0.278038	0.473618	-2.1114
Solyc11g072030.2.1	Lipid transfer protein (AHRD V3.3 *** B7FFE5_MEDTR)	---	0.0266588	0.174112	0.210508	0.473636	-2.11132
Solyc09g082980.3.1	DUF506 family protein (AHRD V3.3 *** A0A072VMZ8_MEDTR)	---	0.000646837	0.0269353	0.0325658	0.474289	-2.10842
Solyc03g082560.3.1	NAD(P)-linked oxidoreductase superfamily protein (AHRD V3.3 *** AT5G53580.1)	---	0.00403786	0.0676564	0.0817991	0.474412	-2.10787
Solyc02g069500.1.1	Pentatricopeptide repeat-containing protein (AHRD V3.3 *** A0A103XQS1_CYNCS)	---	0.0256879	0.17008	0.205633	0.474436	-2.10777
Solyc05g010330.3.1	Peroxidase (AHRD V3.3 *** K4BXK6_SOLLC)	---	0.000344154	0.0200087	0.0241913	0.474709	-2.10655
Solyc03g082920.3.1	Heat shock protein 70 (AHRD V3.3 *** Q9M4E8_CUCSA)	---	5.08138e-06	0.00281997	0.00340945	0.474967	-2.10541
Solyc09g011300.3.1	Uracil phsophoribosyltransferase (AHRD V3.3 *** M1HEU7_SOLTU)	---	0.000119992	0.0126293	0.0152693	0.474968	-2.1054
Solyc11g019910.1.1	LOW QUALITY:Plant invertase/pectin methylesterase inhibitor (AHRD V3.3 *** I3T947_MEDTR)	---	0.0283744	0.179044	0.216471	0.475326	-2.10382
Solyc01g090120.3.1	Blue copper (AHRD V3.3 *-* A0A0B0MZW4_GOSAR)	---	0.0458866	0.231544	0.279946	0.476484	-2.09871
Solyc07g006000.3.1	50S ribosomal protein L35 (AHRD V3.3 *** K4CB71_SOLLC)	---	0.00717734	0.0894402	0.108137	0.476913	-2.09682
Solyc05g007120.3.1	Leucine-rich repeat protein kinase family protein, putative (AHRD V3.3 *** A0A061EAR8_THECC)	---	2.34118e-08	8.57517e-05	0.000103677	0.477019	-2.09635
Solyc07g052950.3.1	Zinc finger A20 and AN1 domain-containing stress-associated protein 10 (AHRD V3.3 --* SAP10_ORYSJ)	---	0.0284089	0.179054	0.216482	0.477294	-2.09514
Solyc11g069290.2.1	Pyridoxal biosynthesis protein PDX2 (AHRD V3.3 *** A0A151SGI6_CAJCA)	---	0.000983201	0.0329279	0.039811	0.477561	-2.09397
Solyc08g076060.3.1	Serine/Threonine kinase family protein (AHRD V3.3 *** G7L990_MEDTR)	---	5.16941e-05	0.00863556	0.0104407	0.477655	-2.09356
Solyc02g093140.3.1	CBS domain-containing protein-like (AHRD V3.3 *** B8AP73_ORYSI)	---	5.49334e-05	0.00883042	0.0106763	0.477656	-2.09356
Solyc07g048090.2.1	Fasciclin-like arabinogalactan protein (AHRD V3.3 *** G7K503_MEDTR)	---	0.00667118	0.0861812	0.104196	0.47771	-2.09332
Solyc12g044880.2.1	ss-galactosidase, clone tEG1B	teg1b	0.000334765	0.0199786	0.0241549	0.47882	-2.08847
Solyc08g077480.3.1	senescence-associated family protein (DUF581) (AHRD V3.3 *** AT4G17670.1)	---	0.00493562	0.0757032	0.091528	0.478946	-2.08792
Solyc06g066820.3.1	Le3OH-13b-hydroxylase	3oh1	0.046866	0.234145	0.28309	0.479065	-2.0874
Solyc06g067870.3.1	2-oxoglutarate-dependent dioxygenase (AHRD V3.3 *** H9AY17_SALMI)	---	0.000706867	0.028265	0.0341735	0.479066	-2.08739
Solyc11g069925.1.1	Disease resistance protein (AHRD V3.3 *** A0A068EUA9_SOLLC)	---	0.00168964	0.0435505	0.0526542	0.47963	-2.08494
Solyc06g051800.3.1	expansin 1	exp1	0.0193932	0.148293	0.179292	0.479763	-2.08436
Solyc11g006190.2.1	AT hook motif DNA-binding family protein (AHRD V3.3 *** A0A061F8Z8_THECC)	---	0.000515402	0.0243272	0.0294125	0.479904	-2.08375
Solyc11g066920.1.1	Pentatricopeptide repeat-containing protein family (AHRD V3.3 *** A0A151R9G8_CAJCA)	---	0.0401766	0.215049	0.260003	0.480167	-2.08261
Solyc09g074310.3.1	Oxidoreductase, aldo/keto reductase family protein, expressed (AHRD V3.3 *** Q2R0H4_ORYSJ)	---	0.0327516	0.19206	0.232208	0.480239	-2.0823
Solyc03g097690.3.1	Kinase family protein (AHRD V3.3 *** D7MQB8_ARALL)	---	0.0253326	0.168787	0.20407	0.4813	-2.07771
Solyc01g105770.2.1	LOW QUALITY:Leguminosin group485 secreted peptide (AHRD V3.3 *** A0A072UVS4_MEDTR)	---	0.00381494	0.0666024	0.0805248	0.481713	-2.07592
Solyc09g007660.1.1	Fasciclin-like arabinogalactan protein (AHRD V3.3 *** G7L2R9_MEDTR)	---	0.0175746	0.141787	0.171425	0.482026	-2.07458
Solyc10g080360.1.1	LOW QUALITY:Transmembrane protein, putative (AHRD V3.3 *** G7IZE0_MEDTR)	---	0.0245677	0.16627	0.201026	0.482129	-2.07414
Solyc07g007550.3.1	Heparanase-like protein 3 (AHRD V3.3 *** A0A0B2S006_GLYSO)	---	0.00782131	0.0935581	0.113115	0.482146	-2.07406
Solyc05g050280.3.1	Auxin-responsive GH3 family protein (AHRD V3.3 *** AT2G46370.4)	---	5.16882e-05	0.00863556	0.0104407	0.482202	-2.07382
Solyc01g010250.3.1	6-phosphogluconolactonase, putative (AHRD V3.3 *** B9REC3_RICCO)	---	0.0418125	0.219852	0.265809	0.48227	-2.07353
Solyc03g033610.1.1	Non-specific serine/threonine protein kinase (AHRD V3.3 *** K4BFN3_SOLLC)	---	0.016544	0.136849	0.165455	0.482376	-2.07307
Solyc06g069380.3.1	O-fucosyltransferase family protein (AHRD V3.3 *** AT5G15740.1)	---	0.00920511	0.101677	0.122931	0.482685	-2.07174
Solyc12g089360.1.1	Peroxidase (AHRD V3.3 *** K4DH07_SOLLC)	---	0.00534689	0.0782747	0.094637	0.482771	-2.07138
Solyc05g054530.1.1	Transmembrane protein, putative (AHRD V3.3 *** G7KWV5_MEDTR)	---	0.0058909	0.0808362	0.0977339	0.482859	-2.071
Solyc01g090240.3.1	AvrPto-dependent Pto-interacting protein 3	adi3	0.000476868	0.0234356	0.0283345	0.48309	-2.07001
Solyc01g095000.3.1	Nuclear transport factor 2 (NTF2) family protein (AHRD V3.3 *** AT2G46100.1)	---	0.00745047	0.091206	0.110271	0.483244	-2.06935
Solyc01g005080.3.1	microtubule-associated protein 65-7 (AHRD V3.3 *** AT1G14690.2)	---	0.00238258	0.0520071	0.0628785	0.483863	-2.0667
Solyc01g049880.3.1	DegP protease 7 (AHRD V3.3 --* AT3G03380.2)	---	0.0261317	0.172086	0.208058	0.483916	-2.06647
Solyc06g073260.3.1	chloroplast RNA binding protein (AHRD V3.3 *** AT1G09340.1)	---	0.00313506	0.0601202	0.0726875	0.48408	-2.06577
Solyc07g043490.1.1	UDP-Gal:Tomatidine Galactosyltransferase	---	0.0323814	0.19099	0.230914	0.484095	-2.06571
Solyc11g072080.1.1	Kelch repeat-containing F-box family protein (AHRD V3.3 *** D7M5E9_ARALL)	---	0.0370573	0.205921	0.248966	0.484194	-2.06529
Solyc02g080660.3.1	Glucan endo-1,3-beta-glucosidase, putative (AHRD V3.3 *** B9RXJ9_RICCO)	---	0.0215827	0.157224	0.190089	0.484666	-2.06328
Solyc02g014730.3.1	Cytochrome P450 (AHRD V3.3 *** A0A103YA00_CYNCS)	---	0.00504297	0.0762335	0.0921691	0.48519	-2.06105
Solyc04g054370.1.1	RING/U-box superfamily protein (AHRD V3.3 *-* AT5G41400.1)	---	0.00562053	0.0791793	0.0957307	0.48547	-2.05986
Solyc01g094080.3.1	Cytochrome P450 family protein (AHRD V3.3 *** A0A061DTU0_THECC)	---	0.00195666	0.0467046	0.0564676	0.485591	-2.05935
Solyc10g083670.2.1	Cellulose synthase-like protein (AHRD V3.3 *** L0ASI8_POPTO)	---	0.0182813	0.143815	0.173878	0.485712	-2.05883
Solyc04g081590.3.1	Non-specific serine/threonine protein kinase (AHRD V3.3 *** K4BVN8_SOLLC)	---	4.86892e-05	0.00852381	0.0103056	0.485974	-2.05772
Solyc01g094750.3.1	Cytochrome P450 family protein (AHRD V3.3 *** B9I8K8_POPTR)	---	0.0121718	0.11712	0.141603	0.486863	-2.05396
Solyc02g077950.2.1	Dof zinc finger protein5	SlDof5	0.00521632	0.0774281	0.0936134	0.486895	-2.05383
Solyc09g007200.3.1	Pentatricopeptide repeat-containing family protein (AHRD V3.3 *** U5GAL9_POPTR)	---	0.00553518	0.0791392	0.0956822	0.487216	-2.05248
Solyc02g023990.3.1	NAD(P)-binding Rossmann-fold superfamily protein (AHRD V3.3 *** AT4G20760.2)	---	0.00300795	0.0589212	0.0712378	0.488813	-2.04577
Solyc07g042190.3.1	DUF581 family protein (AHRD V3.3 *** B7FN07_MEDTR)	---	0.000841036	0.0307776	0.0372113	0.48894	-2.04524
Solyc02g086050.3.1	Abscisic acid-deficient 4 (AHRD V3.3 *** A0A061EPF5_THECC)	---	0.0174544	0.14119	0.170705	0.489051	-2.04477
Solyc09g014380.3.1	SlLAX1	LAX1	7.38935e-05	0.0104904	0.0126833	0.48922	-2.04407
Solyc05g052820.3.1	proline transporter 3	prot3	0.0167388	0.137457	0.16619	0.489723	-2.04197
Solyc09g009670.3.1	Solute carrier family 35 protein (AHRD V3.3 *** G7KWQ4_MEDTR)	---	0.0108961	0.110308	0.133367	0.490522	-2.03864
Solyc03g043770.3.1	Non-specific serine/threonine protein kinase (AHRD V3.3 *** A0A0V0IVW5_SOLCH)	---	0.0234003	0.162206	0.196113	0.490591	-2.03836
Solyc12g005030.2.1	Protein kinase (AHRD V3.3 *** Q9AR92_MEDSA)	---	0.00548393	0.0788314	0.0953101	0.490752	-2.03769
Solyc12g088300.2.1	At4g33800-like protein (AHRD V3.3 *** A0A068F620_BRANA)	---	0.0349288	0.198411	0.239887	0.491096	-2.03626
Solyc01g006740.3.1	Sucrose phosphate phosphatase (AHRD V3.3 *** Q5J3N8_ACTCH)	---	0.0181017	0.143021	0.172918	0.49112	-2.03616
Solyc11g011300.2.1	Rhamnogalacturonate lyase family protein (AHRD V3.3 *** AT2G22620.3)	---	0.00525705	0.0776421	0.0938722	0.491559	-2.03434
Solyc04g054990.3.1	PLAT domain-containing protein 1 (AHRD V3.3 *** PLAT1_ARATH)	---	0.01567	0.133366	0.161245	0.49175	-2.03355
Solyc05g013880.1.1	Transducin/WD40 repeat-like superfamily protein (AHRD V3.3 *** A0A061E701_THECC)	---	0.00135885	0.0385626	0.0466236	0.49255	-2.03025
Solyc02g079415.1.1	S-adenosyl-L-methionine-dependent methyltransferases superfamily protein (AHRD V3.3 *** AT4G26600.1)	---	0.0105758	0.108566	0.13126	0.492841	-2.02905
Solyc03g062900.3.1	Elongation factor 4 (AHRD V3.3 *** A0A0B0NVN0_GOSAR)	---	0.00939058	0.102828	0.124323	0.493565	-2.02608
Solyc10g005790.3.1	transmembrane protein C9orf5 protein (AHRD V3.3 *** AT5G55960.1)	---	0.0201154	0.150855	0.182389	0.494105	-2.02386
Solyc02g068830.2.1	Non-specific serine/threonine protein kinase (AHRD V3.3 *** M1ANR5_SOLTU)	---	0.0475459	0.235773	0.285059	0.494942	-2.02044
Solyc05g051240.1.1	LOW QUALITY:Eukaryotic aspartyl protease family protein (AHRD V3.3 *** AT1G66180.1)	---	0.00663313	0.0860322	0.104016	0.49504	-2.02004
Solyc09g007420.3.1	Glycosyltransferase (AHRD V3.3 *** I1Z1X6_TOBAC)	---	0.000133563	0.012942	0.0156474	0.495356	-2.01875
Solyc10g008330.3.1	MLP protein (AHRD V3.3 *** A0A0B0N0M0_GOSAR)	---	0.018104	0.143021	0.172918	0.496187	-2.01537
Solyc09g007520.3.1	Peroxidase (AHRD V3.3 *** K4CQE1_SOLLC)	---	0.000224533	0.0163827	0.0198072	0.496198	-2.01533
Solyc03g032080.3.1	Auxin efflux carrier family protein (AHRD V3.3 *** AT2G17500.4)	---	0.000390376	0.0210892	0.0254977	0.496277	-2.015
Solyc01g007890.2.1	Zinc finger protein, putative (AHRD V3.3 *-* B9S7A8_RICCO)	---	0.00922769	0.101803	0.123084	0.496474	-2.01421
Solyc01g068620.3.1	Polyketide cyclase / dehydrase and lipid transport protein (AHRD V3.3 *** AT4G01650.2)	---	0.0354689	0.20067	0.242617	0.496675	-2.01339
Solyc07g052740.3.1	DNA-binding storekeeper protein-related transcriptional regulator (AHRD V3.3 --* AT4G00390.1)	---	0.0319323	0.189797	0.229472	0.496834	-2.01274
Solyc06g076140.3.1	Metallothionein-like protein type 2 (AHRD V3.3 *** MT2Y_SOLLC)	---	0.012325	0.117561	0.142136	0.497228	-2.01115
Solyc12g087893.1.1	Conserved peptide upstream open reading frame 37 (AHRD V3.3 *** B3H738_ARATH)	---	0.0112926	0.11301	0.136634	0.497311	-2.01081
Solyc11g011880.2.1	Protein kinase (AHRD V3.3 *** A9CM11_IPONI)	---	0.0147365	0.12876	0.155676	0.498162	-2.00738
Solyc02g087040.1.1	Ring finger protein, putative (AHRD V3.3 *** B9RUC1_RICCO)	---	0.0115263	0.114125	0.137982	0.498499	-2.00602
Solyc03g114250.3.1	Phosphoglycerate mutase family protein (AHRD V3.3 *** AT5G62840.1)	---	0.0116868	0.114946	0.138974	0.498985	-2.00407
Solyc05g005860.2.1	WAT1-related protein (AHRD V3.3 *** K4BWB3_SOLLC)	---	0.0031099	0.0598885	0.0724074	0.499064	-2.00375
Solyc11g061720.1.1	Kinase family protein (AHRD V3.3 *** D7KZX1_ARALL)	---	0.0100951	0.106793	0.129117	0.499131	-2.00348
Solyc06g050920.3.1	Trichome birefringence-like protein (AHRD V3.3 *** G7K771_MEDTR)	---	0.022885	0.160949	0.194593	0.499493	-2.00203
Solyc12g009560.2.1	EIN3-binding F-box protein 1	EBF1	0.00461692	0.0730165	0.0882797	2.00424	2.00424
Solyc03g115070.1.1	LOW QUALITY:Exocyst subunit EXO70 family protein (AHRD V3.3 *** B9IK79_POPTR)	---	0.0283633	0.179044	0.216471	2.00535	2.00535
Solyc08g005220.3.1	Plastid-lipid associated protein PAP / fibrillin family protein (AHRD V3.3 *** AT2G35490.1)	---	0.00229438	0.0507472	0.0613552	2.00672	2.00672
Solyc01g081450.3.1	Glycine-rich protein A3 (AHRD V3.3 *** A0A1D1Y762_9ARAE)	---	0.00392439	0.0673291	0.0814034	2.00915	2.00915
Solyc05g005920.3.1	Major facilitator superfamily protein (AHRD V3.3 *** AT1G52190.1)	---	0.0321118	0.190221	0.229984	2.00983	2.00983
Solyc01g073910.3.1	homeobox leucine zipper protein (AHRD V3.3 *** AT5G06710.1)	---	0.0118009	0.115325	0.139432	2.01529	2.01529
Solyc03g113040.3.1	ABC transporter A family protein (AHRD V3.3 *** A0A072UUA7_MEDTR)	---	0.0119311	0.115855	0.140073	2.01793	2.01793
Solyc01g100010.3.1	F-box protein (AHRD V3.3 *** W9RMP6_9ROSA)	---	0.0426606	0.222067	0.268487	2.02083	2.02083
Solyc03g034410.1.1	LOW QUALITY:DUF4228 domain protein (AHRD V3.3 *** G7IAV0_MEDTR)	---	0.000194123	0.0151728	0.0183444	2.02395	2.02395
Solyc07g043150.1.1	Glycosyltransferase (AHRD V3.3 *** K4CEH5_SOLLC)	---	0.00385402	0.067029	0.0810405	2.02638	2.02638
Solyc01g006650.2.1	ETHYLENE INSENSITIVE 3-like 3 protein (AHRD V3.3 *** A0A0B2RCL4_GLYSO)	---	0.00061083	0.0265715	0.0321259	2.02676	2.02676
Solyc12g035790.1.1	Protein Ycf2 (AHRD V3.3 *-* YCF2_SOLLC)	---	0.0153801	0.132114	0.159731	2.03126	2.03126
Solyc03g121060.3.1	auxin-regulated IAA26	SlIAA26	0.0091654	0.10136	0.122548	2.03365	2.03365
Solyc07g053740.1.1	Ethylene Response Factor F.4	Sl-ERF_F_4	0.00323303	0.0609231	0.0736583	2.03682	2.03682
Solyc07g044750.3.1	N-acetyl-D-glucosamine kinase (AHRD V3.3 *** A0A0B0P7N8_GOSAR)	---	0.00221554	0.0500307	0.060489	2.03827	2.03827
Solyc01g112050.3.1	DUF630 family protein, putative (DUF630 and DUF632) (AHRD V3.3 *** AT1G21740.1)	---	1.19516e-05	0.0042804	0.00517516	2.0393	2.0393
Solyc01g110735.1.1	SAUR-like auxin-responsive protein family (AHRD V3.3 *-* AT5G18030.1)	---	0.0126606	0.118298	0.143026	2.04067	2.04067
Solyc11g011130.2.1	RNA-binding family protein (AHRD V3.3 *** A0A061ET42_THECC)	---	0.000382895	0.0208698	0.0252323	2.04263	2.04263
Solyc08g014290.1.1	Serine-threonine protein phosphatase, putative, expressed (AHRD V3.3 *** Q8L676_ORYSJ)	---	0.00112453	0.0345225	0.0417389	2.04278	2.04278
Solyc02g085730.3.1	allene oxide cyclase	aoc	0.0225873	0.160023	0.193473	2.04428	2.04428
Solyc08g082750.3.1	Plant regulator RWP-RK family protein (AHRD V3.3 *** G7IAL8_MEDTR)	---	6.30673e-05	0.00962499	0.011637	2.04466	2.04466
Solyc10g050850.2.1	Galactose-1-phosphate uridylyltransferase (AHRD V3.3 *** A0A061F9R4_THECC)	---	9.38021e-05	0.0113018	0.0136643	2.04883	2.04883
Solyc03g116590.3.1	Embryo-specific 3 (AHRD V3.3 *** A0A118K3J4_CYNCS)	---	0.00564622	0.0794189	0.0960204	2.05015	2.05015
Solyc06g068460.3.1	WRKY transcription factor 40	SlWRKY40	0.0367448	0.20491	0.247744	2.05248	2.05248
Solyc01g108250.3.1	DEM2	dem2	0.000218325	0.0162535	0.0196511	2.05412	2.05412
Solyc04g051820.3.1	RPM1-interacting protein 4 (RIN4) family protein (AHRD V3.3 *** G7LBA7_MEDTR)	---	0.0194461	0.148514	0.179558	2.05482	2.05482
Solyc01g086850.3.1	Ras-related protein RGP1 (AHRD V3.3 *** RLGP1_ORYSJ)	---	0.0408766	0.216736	0.262041	2.05702	2.05702
Solyc08g008020.1.1	C2 calcium/lipid-binding plant phosphoribosyltransferase family protein (AHRD V3.3 *** AT4G11610.2)	---	0.0358071	0.201463	0.243576	2.05764	2.05764
Solyc07g052400.3.1	glutamate receptor-like 3.2	SLGLR3_2	0.00156003	0.0418301	0.0505741	2.05942	2.05942
Solyc08g077630.3.1	Kinase family protein (AHRD V3.3 *** B9MTV7_POPTR)	---	0.0134715	0.122621	0.148254	2.064	2.064
Solyc05g041910.3.1	Auxin induced-like protein (AHRD V3.3 *** A0A0K9P8V5_ZOSMR)	---	0.0211379	0.155431	0.187922	2.06663	2.06663
Solyc03g119720.3.1	Lipase family protein (AHRD V3.3 *** B9I2Q8_POPTR)	---	7.24904e-05	0.0104533	0.0126384	2.06669	2.06669
Solyc06g072460.1.1	Cysteine/Histidine-rich C1 domain family protein (AHRD V3.3 *-* AT2G27660.1)	---	0.0332746	0.193455	0.233894	2.06748	2.06748
Solyc11g006500.2.1	Charged multivesicular body protein 5 (AHRD V3.3 *** W9R7A4_9ROSA)	---	0.00068523	0.0275805	0.0333459	2.0683	2.0683
Solyc07g007370.3.1	NEDD8 ultimate buster 1 (AHRD V3.3 *** A0A0B0NND4_GOSAR)	---	0.000141303	0.0133391	0.0161275	2.0691	2.0691
Solyc05g005200.3.1	Pyrrolidone-carboxylate peptidase (AHRD V3.3 *** W9S1N9_9ROSA)	---	0.0011182	0.0345225	0.0417389	2.06981	2.06981
Solyc01g096460.2.1	LOW QUALITY:U-box domain-containing protein 4 (AHRD V3.3 *** A0A1D1XNU8_9ARAE)	---	0.0136477	0.123428	0.149228	2.07069	2.07069
Solyc04g078840.3.1	AREB	AREB	0.0490629	0.240183	0.29039	2.07233	2.07233
Solyc02g076660.3.1	Receptor protein kinase, putative (AHRD V3.3 *** B9T7R3_RICCO)	---	0.0423385	0.221031	0.267235	2.07279	2.07279
Solyc07g055640.1.1	Serine/threonine-protein kinase (AHRD V3.3 *-* A0A0D4BTD1_SOLPN)	---	0.0224633	0.160004	0.193451	2.07335	2.07335
Solyc06g069760.3.1	Dof zinc finger protein 22	---	0.0377119	0.207571	0.250962	2.07337	2.07337
Solyc06g082780.3.1	Calcium uniporter, mitochondrial (AHRD V3.3 *** A0A0B0N729_GOSAR)	---	0.0126714	0.118338	0.143075	2.07484	2.07484
Solyc01g108190.3.1	Calcium-binding EF-hand (AHRD V3.3 *** A0A118JV88_CYNCS)	---	0.0167691	0.137518	0.166264	2.07501	2.07501
Solyc02g071610.3.1	GDSL-lipase protein (AHRD V3.3 *** Q08ET5_CAPAN)	---	0.0367565	0.20491	0.247744	2.07509	2.07509
Solyc01g098530.3.1	CTP synthase family protein (AHRD V3.3 *-* AT1G30820.1)	---	0.0479352	0.236751	0.286241	2.07575	2.07575
Solyc02g089620.3.1	proline dehydrogenase	pdh	0.024466	0.165827	0.200491	2.07584	2.07584
Solyc02g062800.2.1	F-box protein (AHRD V3.3 *** W9SND6_9ROSA)	---	0.0400534	0.214733	0.25962	2.07841	2.07841
Solyc09g011880.3.1	chaperone protein dnaJ-like protein (AHRD V3.3 *** AT2G38000.1)	---	0.000543996	0.0248444	0.0300378	2.07865	2.07865
Solyc08g083240.3.1	SUN-like protein 24	SlSUN24	0.0140559	0.125692	0.151966	2.08369	2.08369
Solyc02g032860.3.1	5'-adenylylsulfate reductase (AHRD V3.3 *** A0A072V4H5_MEDTR)	---	0.0115325	0.114125	0.137982	2.08421	2.08421
Solyc01g111880.3.1	MAP kinase kinase kinase 11	SlMAPKKK11	2.78774e-05	0.00661717	0.0080004	2.0874	2.0874
Solyc06g071890.3.1	Mitochondrial pyruvate carrier (AHRD V3.3 *** K4C8R1_SOLLC)	---	0.00373714	0.0658421	0.0796056	2.08903	2.08903
Solyc04g078680.3.1	RING/U-box superfamily protein (AHRD V3.3 *** AT5G42940.2)	---	3.8981e-05	0.00779373	0.00942291	2.08914	2.08914
Solyc12g094650.2.1	DUF594 family protein (AHRD V3.3 *** A0A072VN99_MEDTR)	---	0.00719936	0.0894402	0.108137	2.09014	2.09014
Solyc05g012900.3.1	JJH-R-like protein	jjhr	0.00973542	0.104878	0.126801	2.09035	2.09035
Solyc02g088210.3.1	SPX domain-containing family protein (AHRD V3.3 *** B9IK08_POPTR)	---	0.00567542	0.0797072	0.0963689	2.09318	2.09318
Solyc02g021000.3.1	YGGT family protein-like (AHRD V3.3 *-* Q5JJV4_ORYSJ)	---	0.00282605	0.0572518	0.0692195	2.09415	2.09415
Solyc10g083460.1.1	Zinc finger A20 and AN1 domain-containing stress-associated protein (AHRD V3.3 *** V5PZR5_9CARY)	---	0.00578746	0.0806008	0.0974494	2.0946	2.0946
Solyc00g217960.1.1	LOW QUALITY:RING/U-box superfamily protein (AHRD V3.3 *-* AT1G49200.1)	---	0.000679853	0.0275743	0.0333383	2.09479	2.09479
Solyc07g041830.3.1	Damaged dna-binding 2, putative isoform 1 (AHRD V3.3 *** A0A061GM96_THECC)	---	0.00170488	0.043607	0.0527225	2.09744	2.09744
Solyc10g083990.2.1	D-tagatose-1,6-bisphosphate aldolase subunit (AHRD V3.3 *** AT2G36895.1)	---	0.00698863	0.0888189	0.107385	2.09984	2.09984
Solyc03g063600.4.1	Guanylate kinase (AHRD V3.3 *** W9QSK2_9ROSA)	---	0.00110469	0.0345225	0.0417389	2.10174	2.10174
Solyc10g076610.2.1	lysyl-tRNA synthetase	lysrs	0.0222866	0.159434	0.192761	2.10178	2.10178
Solyc03g097420.3.1	HVA22-like protein (AHRD V3.3 *** K4BJF9_SOLLC)	---	0.010111	0.106793	0.129117	2.10324	2.10324
Solyc05g007470.3.1	P-loop containing nucleoside triphosphate hydrolases superfamily protein (AHRD V3.3 *** AT3G28580.1)	---	0.0437635	0.225958	0.273192	2.10568	2.10568
Solyc04g064920.3.1	Glycolipid transfer protein domain-containing protein (AHRD V3.3 *** A0A118JYI2_CYNCS)	---	0.00915412	0.101307	0.122483	2.10934	2.10934
Solyc01g105230.3.1	Calmodulin-binding transcription activator (AHRD V3.3 *** Q8S389_BRANA)	---	0.000237254	0.0169727	0.0205206	2.11058	2.11058
Solyc02g079170.3.1	External alternative NAD(P)H-ubiquinone oxidoreductase B2, mitochondrial (AHRD V3.3 *** NDB2_ARATH)	---	0.0366501	0.204634	0.24741	2.1112	2.1112
Solyc02g076850.2.1	Dof zinc finger protein4	SlDof4	3.8079e-05	0.00779373	0.00942291	2.11169	2.11169
Solyc01g094550.3.1	Acyl-CoA thioesterase, putative (AHRD V3.3 *** B9RDR2_RICCO)	---	0.0081691	0.0954734	0.115431	2.11199	2.11199
Solyc03g116480.1.1	LOW QUALITY:F-box only protein 6 (AHRD V3.3 *** A0A0B2SU90_GLYSO)	---	0.00606186	0.0820434	0.0991936	2.11303	2.11303
Solyc07g005110.3.1	Receptor-like kinase CHRK1 (AHRD V3.3 *** Q9SWX8_TOBAC)	---	0.0415629	0.219223	0.265048	2.11362	2.11362
Solyc08g083280.3.1	Alcohol dehydrogenase, putative (AHRD V3.3 *** B9RYV6_RICCO)	---	0.0040146	0.0676564	0.0817991	2.1142	2.1142
Solyc06g010033.1.1	MLO-like protein (AHRD V3.3 *** K4C430_SOLLC)	---	0.0246122	0.166387	0.201167	2.11986	2.11986
Solyc05g009420.1.1	Transmembrane protein, putative (AHRD V3.3 *** G7K1J5_MEDTR)	---	0.0014718	0.0402302	0.0486398	2.12312	2.12312
Solyc02g081040.3.1	Receptor protein kinase, putative (AHRD V3.3 *** B9SH40_RICCO)	---	0.0142576	0.126446	0.152877	2.12636	2.12636
Solyc02g091560.3.1	Serine hydroxymethyltransferase (AHRD V3.3 *** A0A0R4J3Y9_SOYBN)	---	0.000114727	0.012479	0.0150875	2.13028	2.13028
Solyc06g036310.3.1	Heavy metal transport/detoxification superfamily protein (AHRD V3.3 *** A0A072TW71_MEDTR)	---	0.0328604	0.192145	0.23231	2.13363	2.13363
Solyc06g075170.1.1	Senescence regulator (AHRD V3.3 *** A0A103XHC6_CYNCS)	---	0.0123853	0.117749	0.142363	2.13651	2.13651
Solyc02g037495.1.1	AMP-dependent synthetase and ligase family protein (AHRD V3.3 *** AT5G16340.1)	---	0.011684	0.114946	0.138974	2.13848	2.13848
Solyc01g110688.1.1	CTP synthase (AHRD V3.3 --* A0A068U755_COFCA)	---	0.00821309	0.0957408	0.115754	2.14175	2.14175
Solyc10g008220.3.1	Disease resistance protein (AHRD V3.3 *** A0A118JXS4_CYNCS)	---	0.00125097	0.0368327	0.0445321	2.14218	2.14218
Solyc07g019650.3.1	Pentatricopeptide repeat-containing protein (AHRD V3.3 *** A0A103S9G9_CYNCS)	---	0.0230149	0.161098	0.194773	2.14526	2.14526
Solyc07g065320.3.1	ABC subfamily C transporter (AHRD V3.3 *** A0A0D3RBU8_WHEAT)	---	0.00582659	0.0807355	0.0976122	2.14675	2.14675
Solyc05g052650.2.1	LOW QUALITY:HXXXD-type acyl-transferase family protein (AHRD V3.3 *-* V5PZN5_9CARY)	---	0.0345993	0.197274	0.238511	2.14727	2.14727
Solyc09g014940.2.1	Wound-induced protein 1 (AHRD V3.3 *** A0A0B2R5F9_GLYSO)	---	0.0433827	0.224625	0.27158	2.15214	2.15214
Solyc04g007270.3.1	PHD finger protein family (AHRD V3.3 *** A0A151U5J9_CAJCA)	---	0.000275566	0.0181714	0.0219699	2.15451	2.15451
Solyc01g086870.3.1	bHLH transcription factor 076	SlbHLH076	0.046612	0.233618	0.282453	2.15464	2.15464
Solyc11g072550.2.1	4,5-dioxygenase-like protein (AHRD V3.3 *** A0A0G2UQT9_9CARY)	---	0.010555	0.108566	0.13126	2.15561	2.15561
Solyc12g096830.2.1	Glycosyltransferase (AHRD V3.3 *** K4DHF6_SOLLC)	---	0.00381292	0.0666024	0.0805248	2.15819	2.15819
Solyc03g111090.3.1	Transcription factor GTE10 (AHRD V3.3 *** W9SF96_9ROSA)	---	1.89235e-05	0.0053951	0.00652288	2.16286	2.16286
Solyc06g048790.1.1	Plant cadmium resistance 10-like protein (AHRD V3.3 *** A0A0B0N332_GOSAR)	---	0.00939372	0.102828	0.124323	2.16422	2.16422
Solyc01g087480.1.1	LOW QUALITY:DNA-directed RNA polymerase subunit beta (AHRD V3.3 --* A0A151UEH4_CAJCA)	---	0.0273988	0.17579	0.212537	2.16814	2.16814
Solyc09g082110.3.1	Seed maturation protein/ Late embryogenesis abundant protein (AHRD V3.3 *** A0A0K9PC32_ZOSMR)	---	0.0274992	0.17582	0.212573	2.1692	2.1692
Solyc06g053180.3.1	Cytochrome b5 (AHRD V3.3 *-* A5Z1Y7_MALDO)	---	0.00486325	0.0751336	0.0908393	2.17432	2.17432
Solyc03g118270.1.1	GDP-mannose 4,6 dehydratase 1 (AHRD V3.3 *** GMD1_ARATH)	---	0.00545744	0.0787926	0.0952631	2.1752	2.1752
Solyc01g091100.2.1	LOW QUALITY:Plant invertase/pectin methylesterase inhibitor (AHRD V3.3 *** G7KG88_MEDTR)	---	0.000601208	0.0262935	0.0317899	2.17587	2.17587
Solyc05g051900.3.1	Major facilitator superfamily transporter (AHRD V3.3 *** A0A0K0KFR2_CARHR)	---	0.0101052	0.106793	0.129117	2.18044	2.18044
Solyc03g119930.1.1	Sulfate transporter, putative (AHRD V3.3 *** B9RUY1_RICCO)	---	0.000920091	0.0318421	0.0384983	2.18059	2.18059
Solyc09g064480.1.1	Xyloglucan galactosyltransferase KATAMARI1 (AHRD V3.3 *-* A0A0B2SXE6_GLYSO)	---	0.0184579	0.144511	0.174719	2.18213	2.18213
Solyc07g055120.3.1	F-box protein (AHRD V3.3 *** T1RVG4_STRHE)	---	0.000161504	0.0144583	0.0174806	2.19094	2.19094
Solyc03g044350.2.1	Transcription elongation factor-related family protein (AHRD V3.3 *-* B9H8S4_POPTR)	---	0.0197182	0.149778	0.181087	2.19965	2.19965
Solyc03g096380.3.1	proline transporter 2	prot2	0.0378194	0.20793	0.251395	2.20165	2.20165
Solyc03g123620.4.1	Pectinesterase (AHRD V1 ***- B9GXZ7_POPTR)	---	0.00417696	0.0691289	0.0835794	2.2058	2.2058
Solyc07g062700.3.1	sodium/calcium exchanger family protein / calcium-binding EF hand family protein (AHRD V3.3 *** AT1G53210.1)	---	0.0179649	0.142681	0.172507	2.20884	2.20884
Solyc02g090820.3.1	SolycHsfB1	SolycHsfB1	0.01896	0.146586	0.177228	2.21705	2.21705
Solyc10g055720.2.1	MAP kinase kinase kinase 75	SlMAPKKK75	0.000772881	0.0296737	0.0358766	2.22237	2.22237
Solyc01g087870.3.1	Glucosamine-fructose-6-phosphate aminotransferase, putative (AHRD V3.3 *** B9RM60_RICCO)	---	0.0215402	0.156977	0.189791	2.22352	2.22352
Solyc03g116120.2.1	Glutathione s-transferase, putative (AHRD V3.3 *** B9R999_RICCO)	---	0.000248016	0.0175371	0.021203	2.22471	2.22471
Solyc01g098730.2.1	LOW QUALITY:diacylglycerol kinase 5 (AHRD V3.3 --* AT2G20900.4)	---	0.0126136	0.118154	0.142852	2.2256	2.2256
Solyc02g079570.3.1	Serine/threonine-protein kinase (AHRD V3.3 *** A0A0V0IWF8_SOLCH)	---	0.00397777	0.0675721	0.0816972	2.23219	2.23219
Solyc01g096200.3.1	U-box domain-containing protein 43 (AHRD V3.3 *** W9RNX9_9ROSA)	---	0.000284952	0.01844	0.0222947	2.23389	2.23389
Solyc07g065080.4.1	Fimbrin-like potential actin filament bundling protein (AHRD V1 *--* Q5AC06_CANAL)	---	0.00600063	0.0817056	0.0987851	2.23434	2.23434
Solyc05g054010.3.1	NBS-LRR resistance protein-like protein (AHRD V3.3 *** A1Y9R1_SOLLC)	---	0.00710964	0.0893365	0.108011	2.23662	2.23662
Solyc03g118200.3.1	Calcium-dependent phospholipid-binding Copine family protein (AHRD V3.3 *** AT5G61900.3)	---	0.00270443	0.0559642	0.0676628	2.23736	2.23736
Solyc02g062140.2.1	Armadillo repeat only (AHRD V3.3 *** W0TQK6_ACAMN)	---	0.0152522	0.131471	0.158954	2.24386	2.24386
Solyc12g017480.2.1	Leucine-rich repeat-containing protein (AHRD V3.3 *** A0A118K791_CYNCS)	---	0.0177921	0.142475	0.172258	2.24432	2.24432
Solyc01g007770.2.1	LOW QUALITY:COPII coat assembly protein SEC16, putative (AHRD V3.3 *** A0A061EUC6_THECC)	---	0.00448979	0.0714999	0.086446	2.24547	2.24547
Solyc08g062220.3.1	Glycosyltransferase (AHRD V3.3 *** K4CL11_SOLLC)	---	0.0152218	0.131433	0.158907	2.24664	2.24664
Solyc08g005050.3.1	transcription factor MYC1	---	0.00972449	0.104822	0.126733	2.25035	2.25035
Solyc03g121920.3.1	Mitochondrial carrier protein (AHRD V3.3 *** F8WLA3_CITUN)	---	0.000499773	0.0240306	0.0290539	2.25154	2.25154
Solyc06g073840.3.1	Peptidyl-prolyl cis-trans isomerase, FKBP-type (AHRD V3.3 *** A0A103YFM3_CYNCS)	---	0.000812609	0.0302937	0.0366262	2.25335	2.25335
Solyc11g005720.1.1	LOW QUALITY:VQ motif-containing family protein (AHRD V3.3 *** B9H7P8_POPTR)	---	0.0352229	0.199586	0.241307	2.25488	2.25488
Solyc10g049630.2.1	Protein phosphatase 2C family protein (AHRD V3.3 *** AT4G33920.1)	---	0.000921511	0.0318421	0.0384983	2.25593	2.25593
Solyc01g010000.3.1	ACT domain containing protein, putative, expressed (AHRD V3.3 *** Q75IY1_ORYSJ)	---	0.0307363	0.18639	0.225352	2.2567	2.2567
Solyc04g051270.2.1	CASP-like protein (AHRD V3.3 *** K4BS87_SOLLC)	---	0.00158225	0.0418741	0.0506273	2.25877	2.25877
Solyc08g078340.3.1	MYB transcription factor (AHRD V3.3 *** T2DNE9_PHAVU)	---	0.000450826	0.0228134	0.0275822	2.26436	2.26436
Solyc09g092710.3.1	Glycine-rich protein (AHRD V3.3 *** D2K2T8_TOBAC)	---	0.0479044	0.236663	0.286134	2.26509	2.26509
Solyc01g101070.3.1	Pleiotropic drug resistance ABC transporter (AHRD V3.3 *** W0TSU1_ACAMN)	---	0.000849469	0.0308283	0.0372726	2.2654	2.2654
Solyc04g081910.3.1	Calcium-dependent protein kinase, putative (AHRD V3.3 *** B9R8F1_RICCO)	---	0.0233348	0.161943	0.195795	2.2748	2.2748
Solyc01g095500.3.1	Sl Cytokinin Response Factor 5	SlCRF5	0.000800645	0.0301704	0.0364771	2.27819	2.27819
Solyc09g008010.3.1	Kinase family protein (AHRD V3.3 *** B9MTD8_POPTR)	---	0.00511813	0.0768598	0.0929263	2.27854	2.27854
Solyc02g070670.3.1	urease accessory protein G (AHRD V3.3 *** AT2G34470.2)	---	0.00122469	0.0364103	0.0440214	2.28589	2.28589
Solyc04g074470.1.1	Phosphate-induced protein 1 (AHRD V3.3 *** A0A103XX62_CYNCS)	---	6.96611e-05	0.010206	0.0123395	2.2899	2.2899
Solyc04g076950.3.1	Protein DETOXIFICATION (AHRD V3.3 *** K4BUD2_SOLLC)	---	0.00753569	0.0914557	0.110573	2.29259	2.29259
Solyc02g088070.3.1	Dof zinc finger protein (AHRD V3.3 *** W9QEV1_9ROSA)	---	0.010421	0.107861	0.130408	2.29681	2.29681
Solyc04g015160.3.1	C2 and GRAM domain-containing protein (AHRD V3.3 *** W9RQD0_9ROSA)	---	0.000731496	0.0288095	0.0348318	2.29796	2.29796
Solyc12g088200.2.1	Inositol-tetrakisphosphate 1-kinase (AHRD V3.3 *** K4DGP1_SOLLC)	---	0.0381469	0.20904	0.252738	2.29997	2.29997
Solyc09g011860.3.1	O-fucosyltransferase family protein (AHRD V3.3 *** AT3G54100.1)	---	0.0251085	0.168128	0.203273	2.30326	2.30326
Solyc05g051530.3.1	ABC transporter G family member (AHRD V3.3 *** A0A0K9NWI5_ZOSMR)	---	0.0178707	0.142681	0.172507	2.31262	2.31262
Solyc06g051820.3.1	myosin heavy chain-like protein (AHRD V3.3 *** AT5G53310.1)	---	0.00710977	0.0893365	0.108011	2.31304	2.31304
Solyc09g059020.3.1	Quinone-oxidoreductase QR1 (AHRD V3.3 *** Q9AYU1_TRIVS)	---	0.0365442	0.204236	0.246928	2.3174	2.3174
Solyc07g008590.1.1	LOW QUALITY:Leucine-rich receptor-like kinase family protein (AHRD V3.3 *** G7K7L1_MEDTR)	---	0.0063291	0.0839924	0.10155	2.32276	2.32276
Solyc02g089490.3.1	Plant Tudor-like RNA-binding protein (AHRD V3.3 --* AT4G32440.3)	---	0.0485596	0.238612	0.288491	2.32337	2.32337
Solyc02g067680.1.1	RING/U-box superfamily protein (AHRD V3.3 *** AT5G40250.1)	---	0.044882	0.228904	0.276753	2.32476	2.32476
Solyc04g071870.1.1	Receptor-like kinase (AHRD V3.3 *** G7IBW3_MEDTR)	---	0.0065116	0.0854239	0.103281	2.3319	2.3319
Solyc09g092300.3.1	Ph-3 resistance protein (AHRD V3.3 *-* A0A060D304_SOLPI)	---	0.0187319	0.145667	0.176116	2.33332	2.33332
Solyc02g069260.3.1	Argonaute2a	SlAGO2a	0.000450472	0.0228134	0.0275822	2.33415	2.33415
Solyc02g081180.2.1	RING/U-box superfamily protein (AHRD V3.3 *** AT4G03965.1)	---	0.0117753	0.115136	0.139203	2.3346	2.3346
Solyc05g051800.3.1	RING/FYVE/PHD zinc finger superfamily protein (AHRD V3.3 *** AT2G22120.2)	---	0.0224312	0.160004	0.193451	2.33539	2.33539
Solyc09g011580.2.1	Glutathione S-transferase-like protein (AHRD V3.3 *** F8UX80_SOLHA)	---	0.0124026	0.117749	0.142363	2.33663	2.33663
Solyc03g115870.3.1	Thioredoxin (AHRD V3.3 *** A0A072UTZ5_MEDTR)	---	0.00405189	0.0677674	0.0819333	2.33996	2.33996
Solyc02g014030.2.1	Kinase, putative (AHRD V3.3 *-* B9SYC3_RICCO)	---	0.00666147	0.0861812	0.104196	2.34496	2.34496
Solyc12g013960.2.1	arginine N-methyltransferase, putative (DUF688) (AHRD V3.3 *** AT2G30990.5)	---	0.0158415	0.133645	0.161581	2.34701	2.34701
Solyc02g088630.3.1	Hexosyltransferase (AHRD V3.3 *** K4BC18_SOLLC)	---	0.00044751	0.0228134	0.0275822	2.35454	2.35454
[truncated: 399 more rows]

## Sheet: PSTVd-S23
cutoff p < 0.05 and FC ≤ -2 or ≥ 2
			PSTVd-S23 vs control
[truncated: 1,102 more rows]
