# Supplementary material for: Root Transcriptomic Analysis Reveals Global Changes Induced by Systemic Infection of Solanum lycopersicum with Mild and Severe Variants of Potato Spindle Tuber Viroid
Source: Viruses. 2019 Oct 29;11(11):992. doi: 10.3390/v11110992 (PMC6893655; doi:10.3390/v11110992)
Supplement: Supplementary file 1 [file viruses-11-00992-s001.zip › viruses-619454-supplementary/Table S5.xlsx]

## Sheet: Table S5
Table S5. KEGG pathway enrichment of DEGs from microarray analysis.
	No., Input number; q, corrected p-value
Patwhay	ID	Down-regulated												Up-regulated
		M-17 dpi		M-24 dpi		M-49 dpi		S23-17dpi		S23-24 dpi		S23-49 dpi		M-17 dpi		M-24 dpi		M-49 dpi		S23-17dpi		S23-24 dpi		S23-49 dpi
		No.	q	No.	q	No.	q	No.	q	No.	q	No.	q	No.	q	No.	q	No.	q	No.	q	No.	q	No.	q
Biosynthesis of secondary metabolites	sly01110	30	0.000249822	25	0.0405987			24	0.0202585	24	0.000225481	81	0.000465764			31	0.000251611	72	6.62467e-07	19	0.0322956			98	6.39529e-05
Phenylpropanoid biosynthesis	sly00940	11	0.000426886					10	0.00460421
Metabolic pathways	sly01100	36	0.0179802	41	0.0219577			37	0.0148332	37	2.31064e-05	125	0.000465764	27	0.0213301	44	0.000450458	125	4.49567e-12	29	0.0275586	21	0.00196224	186	6.90238e-12
Plant hormone signal transduction	sly04075			12	0.0176865					10	0.00136904			9	0.0103896	16	1.19357e-05	18	0.0308027	9	0.0122468
Biosynthesis of unsaturated fatty acids	sly01040			4	0.0219577
Lysine degradation	sly00310			4	0.0219577
Fatty acid degradation	sly00071			4	0.0405987
Fatty acid metabolism	sly01212			5	0.0405987
Carotenoid biosynthesis	sly00906									6	2.31064e-05			3	0.0225689					3	0.0322956
Galactose metabolism	sly00052									4	0.0122314
Starch and sucrose metabolism	sly00500									7	0.0235942
Amino sugar and nucleotide sugar metabolism	sly00520									5	0.0343052							19	3.49145e-06					21	0.000329489
Regulation of autophagy	sly04140											8	0.00990345
alpha-Linolenic acid metabolism	sly00592													4	0.0103896	9	7.71852e-07	7	0.00953166	5	0.00165394
Endocytosis	sly04144													6	0.0225689	10	0.00100898
Taurine and hypotaurine metabolism	sly00430															3	0.00659558	4	0.00983318					5	0.00812516
Ether lipid metabolism	sly00565															3	0.0480713
Arginine and proline metabolism	sly00330															4	0.0498022	9	0.00299034					13	0.000637069
Ribosome	sly03010																	45	7.98816e-13					60	3.54716e-12
Steroid biosynthesis	sly00100																	9	0.000113504					8	0.00812516
Cysteine and methionine metabolism	sly00270																	14	0.000159572					19	0.000124152
Biosynthesis of amino acids	sly01230																	18	0.00454307					36	1.11695e-06
Protein processing in endoplasmic reticulum	sly04141																	17	0.00919021					23	0.0155716
Plant-pathogen interaction	sly04626																	13	0.0252515					17	0.0498613
Phenylalanine, tyrosine and tryptophan biosynthesis	sly00400																	6	0.0309612					11	0.00097705
Proteasome	sly03050																	6	0.0316023					15	7.97694e-06
Glyoxylate and dicarboxylate metabolism	sly00630																	7	0.0486138
Carbon fixation in photosynthetic organisms	sly00710																			6	0.00165394			10	0.0434975
Carbon metabolism	sly01200																							35	4.42513e-05
Spliceosome	sly03040																							26	0.000124152
2-Oxocarboxylic acid metabolism	sly01210																							13	0.000608703
Purine metabolism	sly00230																							19	0.00380834
Peroxisome	sly04146																							14	0.00387764
Citrate cycle (TCA cycle)	sly00020																							10	0.00812516
Oxidative phosphorylation	sly00190																							17	0.00812516
beta-Alanine metabolism	sly00410																							9	0.0171037
Glycolysis / Gluconeogenesis	sly00010																							15	0.0201088
Pyruvate metabolism	sly00620																							12	0.0249031
Phagosome	sly04145																							12	0.0249031
