# Supplementary material for: Root Transcriptomic Analysis Reveals Global Changes Induced by Systemic Infection of Solanum lycopersicum with Mild and Severe Variants of Potato Spindle Tuber Viroid
Source: Viruses. 2019 Oct 29;11(11):992. doi: 10.3390/v11110992 (PMC6893655; doi:10.3390/v11110992)
Supplement: Supplementary file 1 [file viruses-11-00992-s001.zip › viruses-619454-supplementary/Table S6.xlsx]

## Sheet: Table S6
Table S6. All enriched GO terms in the BP category for the down-and up-regulated DEGs (from microarray analysis) at the indicated infection time point.
	No GO term was enriched at 24 and 49 dpi for up- and down-regulated DEGs, respectively. FDR < 0.05 was used as a cutoff. No., input number
		down-regulation						up-regulation
GO ID	GO Name	M-17 dpi		S23-17 dpi		S23-24 dpi		M-17 dpi		M-49 dpi		S23-49 dpi
		FDR	No.	FDR	No.	FDR	No.	FDR	No.	FDR	No.	FDR	No.
GO:0005975	carbohydrate metabolic process	0.000815826	21	4.26527e-05	25	2.22595e-06	25
GO:0009664	plant-type cell wall organization	0.0397697	5	0.0116833	6
GO:0010383	cell wall polysaccharide metabolic process	1.33556e-05	8	0.00363882	6
GO:0010410	hemicellulose metabolic process	1.33556e-05	8	0.00363882	6
GO:0044036	cell wall macromolecule metabolic process	1.33556e-05	8	0.0182335	6
GO:0071554	cell wall organization or biogenesis	2.53321e-07	13	0.000195396	13
GO:0071669	plant-type cell wall organization or biogenesis	0.046809	5	0.0128608	6
GO:0044264	cellular polysaccharide metabolic process	0.000163652	8
GO:0005976	polysaccharide metabolic process	0.000475226	8
GO:0044042	glucan metabolic process	0.000533125	7
GO:0006073	cellular glucan metabolic process	0.000533125	7
GO:0044262	cellular carbohydrate metabolic process	0.00595191	8			0.032051	8
GO:0042743	hydrogen peroxide metabolic process	0.0209328	5
GO:0042744	hydrogen peroxide catabolic process	0.0209328	5
GO:0017001	antibiotic catabolic process	0.0209328	5
GO:0016999	antibiotic metabolic process	0.0242626	5
GO:0051187	cofactor catabolic process	0.0397697	5
GO:0071555	cell wall organization	0.0397697	5
GO:0045229	external encapsulating structure organization	0.0397697	5
GO:0072593	reactive oxygen species metabolic process	0.0397697	5
GO:0006979	response to oxidative stress	0.0452894	7
GO:0042546	cell wall biogenesis			0.0251335	6
GO:0006355	regulation of transcription, DNA-templated					0.032051	21	0.00151382	24
GO:0009889	regulation of biosynthetic process					0.032051	21	0.00151382	24
GO:0010411	xyloglucan metabolic process	2.07803e-05	7	0.00954824	5	0.032051	4					0.0238321	8
GO:0010468	regulation of gene expression					0.0472454	21	0.00151382	25
GO:0010556	regulation of macromolecule biosynthetic process					0.032051	21	0.00151382	24
GO:0019219	regulation of nucleobase-containing compound metabolic process					0.032051	21	0.00151382	24
GO:0019222	regulation of metabolic process					0.0443991	22	0.00211675	25
GO:0031323	regulation of cellular metabolic process					0.032051	22	0.00213044	24
GO:0031326	regulation of cellular biosynthetic process					0.032051	21	0.00151382	24
GO:0050794	regulation of cellular process					0.0399018	28	0.040606	27
GO:0051171	regulation of nitrogen compound metabolic process					0.032051	22	0.00211675	24
GO:0051252	regulation of RNA metabolic process					0.032051	21	0.00151382	24
GO:0060255	regulation of macromolecule metabolic process					0.0399018	22	0.00211675	25
GO:0080090	regulation of primary metabolic process					0.032051	22	0.00211675	24
GO:1903506	regulation of nucleic acid-templated transcription					0.032051	21	0.00151382	24
GO:2000112	regulation of cellular macromolecule biosynthetic process					0.032051	21	0.00151382	24
GO:2001141	regulation of RNA biosynthetic process					0.032051	21	0.00151382	24
GO:0006082	organic acid metabolic process									0.046204	32	3.3252e-05	59
GO:0006412	translation									9.57588e-05	43	6.33355e-07	67
GO:0006518	peptide metabolic process									0.000123491	43	5.91581e-07	69
GO:0006576	cellular biogenic amine metabolic process									0.00695641	7	7.31959e-05	11
GO:0006595	polyamine metabolic process									0.00889079	5	0.00679866	6
GO:0019752	carboxylic acid metabolic process									0.0433653	32	2.94773e-05	59
GO:0043043	peptide biosynthetic process									9.57588e-05	43	6.33355e-07	67
GO:0043436	oxoacid metabolic process									0.0457673	32	3.3252e-05	59
GO:0043603	cellular amide metabolic process									0.000123491	45	5.91581e-07	72
GO:0043604	amide biosynthetic process									0.000120935	44	5.91581e-07	70
GO:0044106	cellular amine metabolic process									0.00695641	7	7.31959e-05	11
GO:0044281	small molecule metabolic process									0.0166698	48	7.63189e-06	86
GO:1901566	organonitrogen compound biosynthetic process									9.57588e-05	62	4.40616e-09	107
GO:1901605	alpha-amino acid metabolic process									0.0116468	15	0.000814892	23
GO:1901362	organic cyclic compound biosynthetic process							0.00211675	29
GO:0019438	aromatic compound biosynthetic process							0.0022476	28
GO:0032774	RNA biosynthetic process							0.00570498	24
GO:0006351	transcription, DNA-templated							0.00570498	24
GO:0097659	nucleic acid-templated transcription							0.00570498	24
GO:0018130	heterocycle biosynthetic process							0.00640335	27
GO:0034654	nucleobase-containing compound biosynthetic process							0.011326	25
GO:1901360	organic cyclic compound metabolic process							0.0216766	36
GO:0006629	lipid metabolic process							0.0374591	12
GO:0016070	RNA metabolic process							0.0374591	27
GO:0046483	heterocycle metabolic process							0.0409653	34
GO:0050789	regulation of biological process							0.0414973	28
GO:0034645	cellular macromolecule biosynthetic process									0.00813275	94
GO:0009059	macromolecule biosynthetic process									0.00813275	94
GO:0006520	cellular amino acid metabolic process											1.7823e-05	38
GO:0006790	sulfur compound metabolic process											0.0395603	15
GO:0008652	cellular amino acid biosynthetic process											0.0382451	16
GO:0009072	aromatic amino acid family metabolic process											0.0238321	11
GO:0009308	amine metabolic process											0.00410058	11
GO:0019318	hexose metabolic process											0.0161416	9
