# Supplementary material for: Root Transcriptomic Analysis Reveals Global Changes Induced by Systemic Infection of Solanum lycopersicum with Mild and Severe Variants of Potato Spindle Tuber Viroid
Source: Viruses. 2019 Oct 29;11(11):992. doi: 10.3390/v11110992 (PMC6893655; doi:10.3390/v11110992)
Supplement: Supplementary file 1 [file viruses-11-00992-s001.zip › viruses-619454-supplementary/Table S7.xlsx]

## Sheet: Table S7
Table S7. All enriched GO terms in the BP category for the all down-and up-regulated DEGs (from RNA-seq analysis) by M and S23 variants, and for DEGs exclusively regulated by only one PSTVd variant. FDR < 0.05 was used as a cutoff.
		All DEGs						DEGs exclusively regulated by only one PSTVd variant
		Down-regulation				Up-regulation		Down-regulation		Up- regulation
GO ID	GO Name	M-17 dpi		S23-17 dpi		S23-17 dpi		S23-17 dpi		M-17 dpi		S23-17 dpi
		FDR	No.	FDR	No.	FDR	No.	FDR	No.	FDR	No.	FDR	No.
GO:0005975	carbohydrate metabolic process	1.45997e-05	38	2.26273e-09	44	0.0408369	27	2.06414e-05	27
GO:0005976	polysaccharide metabolic process	0.00591406	11	4.52266e-06	15
GO:0006950	response to stress	0.0495338	27	0.0329911	26
GO:0006979	response to oxidative stress	0.000539133	14	0.000164142	14
GO:0008152	metabolic process	0.00403977	218	0.00199073	205	0.00399652	207
GO:0010383	cell wall polysaccharide metabolic process	1.28417e-06	11	2.35605e-07	11
GO:0010410	hemicellulose metabolic process	1.28417e-06	11	2.35605e-07	11
GO:0010411	xyloglucan metabolic process	6.15058e-05	8	2.03725e-07	10
GO:0016999	antibiotic metabolic process	0.000491455	13	0.000146769	13
GO:0017001	antibiotic catabolic process	4.22824e-05	13	1.29433e-05	13
GO:0042546	cell wall biogenesis	4.75347e-05	11	1.50309e-05	11
GO:0042737	drug catabolic process	1.45997e-05	16	6.4564e-05	14
GO:0042743	hydrogen peroxide metabolic process	4.08491e-05	13	1.22057e-05	13
GO:0042744	hydrogen peroxide catabolic process	4.08491e-05	13	1.22057e-05	13
GO:0044036	cell wall macromolecule metabolic process	1.79187e-07	14	1.04136e-06	12
GO:0044262	cellular carbohydrate metabolic process	0.00057759	15	1.14066e-05	17
GO:0044264	cellular polysaccharide metabolic process	0.00339736	11	9.94044e-06	14
GO:0051187	cofactor catabolic process	0.000128102	13	4.26712e-05	13
GO:0071554	cell wall organization or biogenesis	6.52657e-07	22	9.38255e-09	23
GO:0072593	reactive oxygen species metabolic process	0.000133451	13	4.50796e-05	13
GO:0009607	response to biotic stimulus	0.0286875	8
GO:0017144	drug metabolic process	0.00724257	20
GO:0055114	oxidation-reduction process	0.00403977	58
GO:0044042	glucan metabolic process			1.30621e-05	13
GO:0006073	cellular glucan metabolic process			1.30621e-05	13
GO:0071555	cell wall organization			0.00710471	11
GO:0045229	external encapsulating structure organization			0.00738103	11
GO:0009664	plant-type cell wall organization			0.00938393	7
GO:0071669	plant-type cell wall organization or biogenesis			0.0125463	7
GO:0051186	cofactor metabolic process			0.0329911	16
GO:0009056	catabolic process			0.0329911	22
GO:0006468	protein phosphorylation					1.22353e-06	56					0.00254388	32
GO:0016310	phosphorylation					1.22353e-06	60					0.00200698	35
GO:0006464	cellular protein modification process					0.000110588	63					0.0325335	36
GO:0036211	protein modification process					0.000110588	63					0.0325335	36
GO:0006793	phosphorus metabolic process					0.000138005	64					0.013679	38
GO:0006796	phosphate-containing compound metabolic process					0.000138005	64					0.013679	38
GO:0051704	multi-organism process					0.000155501	12
GO:0043412	macromolecule modification					0.000170971	64					0.0325335	37
GO:0009875	pollen-pistil interaction					0.000597653	9
GO:0009856	pollination					0.000597653	9
GO:0048544	recognition of pollen					0.000597653	9
GO:0044706	multi-multicellular organism process					0.000597653	9
GO:0008037	cell recognition					0.000597653	9
GO:0022414	reproductive process					0.0055924	9
GO:0000003	reproduction					0.0055924	9
GO:1901564	organonitrogen compound metabolic process					0.0311488	95
GO:0071840	cellular component organization or biogenesis
GO:0044248	cellular catabolic process
GO:0006508	proteolysis
GO:2000112	regulation of cellular macromolecule biosynthetic process									0.047052	27
GO:0051252	regulation of RNA metabolic process									0.047052	27
GO:0009889	regulation of biosynthetic process									0.047052	27
GO:0031326	regulation of cellular biosynthetic process									0.047052	27
GO:0010468	regulation of gene expression									0.047052	28
GO:1903506	regulation of nucleic acid-templated transcription									0.047052	27
GO:0010556	regulation of macromolecule biosynthetic process									0.047052	27
GO:0006355	regulation of transcription, DNA-templated									0.047052	27
GO:0019219	regulation of nucleobase-containing compound metabolic process									0.047052	27
GO:2001141	regulation of RNA biosynthetic process									0.047052	27
