# Supplementary material for: Root Transcriptomic Analysis Reveals Global Changes Induced by Systemic Infection of Solanum lycopersicum with Mild and Severe Variants of Potato Spindle Tuber Viroid
Source: Viruses. 2019 Oct 29;11(11):992. doi: 10.3390/v11110992 (PMC6893655; doi:10.3390/v11110992)
Supplement: Supplementary file 1 [file viruses-11-00992-s001.zip › viruses-619454-supplementary/Table S8.xlsx]

## Sheet: Table S8
Table S8. Differentially regulated hormone-related genes identified by microarray and RNA-seq.
Microarray											RNA-seq
				Fold change											Fold change
Category	Gene ID	Gene symbol	Description	M-17 dpi	M-24 dpi	M-49 dpi	S23-17 dpi	S23-24 dpi	S23-49 dpi		Category	Gene ID	Gene symbol	Description	M-17 dpi	S23-17 dpi
AUXIN											AUXIN
Biosynthesis	Solyc06g071550.3.1	LOC101257271	trpD; anthranilate phosphoribosyltransferase			-2.10734			-3.44401		Biosynthesis	Solyc06g008050.3.1	YUC1	Flavin-containing monooxygenase (AHRD V3.3 *** D2IGV3_SOLLC)	-3.81018
	Solyc12g096190.2.1	LOC101261400	trpB; tryptophan synthase beta chain	-2.69513				2.59642	4.0373			Solyc08g068160.2.1	YUC2	Flavin-containing monooxygenase (AHRD V3.3 *** K4CM40_SOLLC)	-3.14136
	Solyc03g111850.3.1	LOC101250390	trpC; indole-3-glycerol phosphate synthase						3.53864			Solyc03g121270.3.1	ILL2	IAA-amino acid hydrolase ILR1, putative (AHRD V3.3 *** B9RQ74_RICCO)	2.60526
	Solyc01g098550.3.1	LOC101255433	trpA; tryptophan synthase alpha chain			2.67231			5.7494			Solyc05g006220.3.1	ILR1	IAA-amino acid hydrolase ILR1, putative (AHRD V3.3 *** B9S2J7_RICCO)	19.4943	28.797
Signaling	Solyc03g120500.3.1	IAA6	IAA; auxin-responsive protein IAA			-3.13377			-3.36417		Signaling	Solyc09g065850.3.1	SlIAA3 IAA2	auxin-regulated IAA3		-2.81646
	Solyc03g120380.3.1	LOC101055549	IAA; auxin-responsive protein IAA						-2.41756			Solyc03g121060.3.1	SlIAA26 IAA18	auxin-regulated IAA26	2.03365	1.90439
	Solyc01g097290.3.1	IAA9	IAA; auxin-responsive protein IAA				-2.08328	-2.06969				Solyc07g063850.3.1	SlGH3_9	IAA-amido synthetase 3-9		-2.09096
	Solyc12g096980.2.1	LOC101055544	IAA; auxin-responsive protein IAA				-2.15938					Solyc01g110605.1.1	---	SAUR-like auxin-responsive protein family (AHRD V3.3 *** AT4G34760.1)	-19.7949	-14.8445
	Solyc06g084070.3.1	LOC101055542	IAA; auxin-responsive protein IAA	-2.02516			-3.98492		-2.19017			Solyc01g110735.1.1	---	SAUR-like auxin-responsive protein family (AHRD V3.3 *-* AT5G18030.1)	2.04067	1.8433
	Solyc06g053840.3.1	IAA4	IAA; auxin-responsive protein IAA					-2.91359				Solyc09g009980.2.1	SlSAUR70	Small auxin up-regulated RNA70	-2.3145	-1.58775
	Solyc03g005355.1.1	LOC101258920	IAA; auxin-responsive protein IAA			-3.13684			-2.99249			Solyc07g054580.3.1	---	Indole-3-acetic acid-amido synthetase GH3.5, putative (AHRD V3.3 *** B9RW45_RICCO)	-2.39985
	Solyc08g021820.3.1	LOC101055553	IAA; auxin-responsive protein IAA					-3.18547				Solyc01g096340.3.1	SlSAUR2	Small auxin up-regulated RNA2	-2.1114
	Solyc01g107390.3.1	LOC101246970	GH3; auxin responsive GH3 gene family		-3.0537				4.13077			Solyc01g110570.3.1	SlSAUR4	Small auxin up-regulated RNA4	-28.5195
	Solyc02g064830.3.1	LOC101268544	GH3; auxin responsive GH3 gene family									Solyc10g086200.1.1	---	SAUR-like auxin-responsive protein family (AHRD V3.3 *** AT2G37030.1)		2.61924
	Solyc02g084010.1.1	LOC101256828	SAUR; SAUR family protein						-2.83885			Solyc06g084070.3.1	SlIAA2	auxin-regulated IAA2		-2.65863
	Solyc05g056430.2.1	---	SAUR; SAUR family protein	-2.35201		-2.42972			-2.74504			Solyc12g096980.2.1	IAA11	auxin-regulated IAA11		-2.23358
	Solyc01g110560.3.1	LOC101245895	SAUR; SAUR family protein				-2.33783					Solyc10g008520.3.1	---	Auxin-responsive GH3 family protein (AHRD V3.3 *** AT4G03400.2)		-2.18525
	Solyc06g072650.1.1	LOC101265243	SAUR; SAUR family protein			-2.16582						Solyc01g110580.2.1	SlSAUR5	Small auxin up-regulated RNA5		-3.21249
	Solyc09g065850.3.1	IAA3	IAA; auxin-responsive protein IAA					-5.41427	3.29095		Transport	Solyc11g013310.2.1	LAX1	SlLAX3	-1.94201	-2.05183
	Solyc08g082630.3.1	ARF9	ARF; auxin response factor		-2.502							Solyc09g014380.3.1	LAX1	SlLAX1	-2.04407	-1.81296
	Solyc03g121060.3.1	LOC101055552	IAA; auxin-responsive protein IAA	3.32409		2.77776	2.98506					Solyc02g087870.3.1	ABCB4/PGP4	ABC transporter B family protein (AHRD V3.3 *** A0A072U6J8_MEDTR)		-2.58826
	Solyc11g042930.2.1	LOC101243954	ASK2						-2.16382			Solyc01g101070.3.1	ABCG37	Pleiotropic drug resistance ABC transporter (AHRD V3.3 *** W0TSU1_ACAMN)	2.2654
	Solyc03g117370.3.1	LOC101252765	TPR4/WSIP2			2.1049			4.39461			Solyc05g053570.3.1	ABCG37	Pleiotropic drug resistance ABC transporter (AHRD V3.3 *** W0TUG3_ACAMN)	-2.48864
	Solyc01g111650.3.1	LOC101268328	ASK1						2.06503			Solyc05g053590.3.1	ABCG37	Pleiotropic drug resistance ABC transporter (AHRD V3.3 *** W0TUG3_ACAMN)	-2.68238
	Solyc12g042070.2.1	LOC101249712	ARF12			-2.63304			-3.10211			Solyc05g055330.3.1	ABCG37	Drug resistance transporter-like ABC domain protein (AHRD V3.3 *** A0A072VZG4_MEDTR)		3.13897
Transport	Solyc08g076720.3.1	LOC101247740	ABCB19/PGP19			-2.1234			-2.64996			Solyc07g032490.3.1	NRT1.1	Major facilitator superfamily protein (AHRD V3.3 *** AT2G26690.1)	6.82881
	Solyc08g078950.3.1	LOC101249671	NRT1.1					-8.05034	-2.69065			Solyc08g007430.2.1	nit2 NRT1.1	NIT2	-2.65437
	Solyc08g007430.2.1	LOC101265846	NRT1.2					8.82977				Solyc04g007690.3.1	SlPIN3 PIN7	SlPIN3		-3.85402
	Solyc12g100180.2.1	LOC101244266	ABCG37						-2.08571			Solyc10g080880.2.1	SlPIN7 PIN2	SlPIN7	-2.50057
	Solyc02g087660.3.1	LOC101260389	PIN8			-3.25248			-4.64767			Solyc10g078370.2.1	SlPIN9 PIN7	Auxin Efflux Facilitator 9		-2.10238
	Solyc09g014380.3.1	LOC100736540	LAX1	-2.55027	-2.14034		-2.40089
	Solyc11g013310.2.1	LOC100736478	LAX1	-3.25398		2.23774	-3.00733		4.33792		CYTOKININ
											Biosynthesis	Solyc10g084150.2.1	---	Cytokinin riboside 5'-monophosphate phosphoribohydrolase (AHRD V3.3 *** I0IUQ2_SOLLC) LOG1		-3.02117
CYTOKININ												Solyc09g007830.3.1	---	Cytokinin riboside 5'-monophosphate phosphoribohydrolase (AHRD V3.3 *** K4CQH2_SOLLC) LOG3		-3.93559
Biosynthesis	Solyc10g084150.2.1	LOG6	cytokinin riboside 5'-monophosphate phosphoribohydrolase LOG6		-5.62752			-3.97855				Solyc04g081290.3.1	---	Cytokinin riboside 5'-monophosphate phosphoribohydrolase (AHRD V3.3 *** K4BVK8_SOLLC)	1.94119	2.82861
	Solyc12g009930.2.1	LOC101265706	zeatin O-glucosyltransferase-like			3.7182		2.6233				Solyc06g075090.3.1	---	Cytokinin riboside 5'-monophosphate phosphoribohydrolase (AHRD V3.3 *** I0IUQ4_SOLLC)	523.906
	Solyc10g085870.1.1	LOC101261181	UDP-glycosyltransferase 73C4-like		-6.19244	-4.99282		-2.86306	-6.16983			Solyc04g016220.3.1	CISZOG	Glycosyltransferase (AHRD V3.3 *** M1CLQ4_SOLTU)		-244.585
	Solyc12g042600.2.1	LOC101257246	UDP-glycosyltransferase 73C4-like			-4.72468			-5.87604			Solyc07g006800.1.1	CISZOG	Glycosyltransferase (AHRD V3.3 *** K4CBF1_SOLLC)	2.56352	1.53366
	Solyc04g016177.1.1	CISZOG	Glycosyltransferase (AHRD V3.3 *** M1CLQ4_SOLTU)	5.53758			2.62381					Solyc07g043480.1.1	CISZOG	Glycosyltransferase (AHRD V3.3 *** A0A0A1WC49_NICAT)		-2.20733
Signaling	Solyc01g098400.3.1	LOC101253938	histidine-containing phosphotransfer protein 1-like		2.10224						Signaling	Solyc03g113720.3.1	---	Two-component response regulator (AHRD V3.3 *** W9S9I1_9ROSA) ARR5	-2.1378	-2.94868
	Solyc03g113720.3.1	LOC101260711	two-component response regulator ARR6-like	-2.32988			-4.41519	4.5141	2.01206			Solyc02g071220.3.1	SlRRA2	type-A response regulator2		-2.352
	Solyc06g084410.3.1	LOC101249559	histidine-containing phosphotransfer protein 1-like						-2.46108
	Solyc02g071220.3.1	LOC101265701	two-component response regulator ARR9-like				-2.97702					Solyc04g016220.3.1	---	Glycosyltransferase (AHRD V3.3 *** M1CLQ4_SOLTU)		-244.585
	Solyc10g080610.1.1	LOC101266280/KMD3	F-box/kelch-repeat protein At2g44130-like						10.4454			Solyc07g006800.1.1	---	Glycosyltransferase (AHRD V3.3 *** K4CBF1_SOLLC)	2.56352
												Solyc07g043480.1.1	---	Glycosyltransferase (AHRD V3.3 *** A0A0A1WC49_NICAT)		-2.20733
ETHYLENE											ETHYLENE
Biosynthesis	Solyc08g008087.1.1	ACS6	1-aminocyclopropane-1-carboxylate synthase			-2.31793			-2.33601		Biosynthesis	Solyc07g049550.3.1	ACO4/EFE	1-aminocyclopropane-1-carboxylate oxidase 1 (AHRD V3.3 *** ACCO1_SOLLC)	-4.50073
	Solyc06g060070.3.1	LOC101266529	1-aminocyclopropane-1-carboxylate oxidase 5-like						-2.21208			Solyc02g081190.3.1	ACO4	1-aminocyclopropane-1-carboxylate oxidase 4		-2.29108
	Solyc07g049550.3.1	ACO4	ethylene-forming enzyme	-3.9551		-3.97227			-11.496		Signaling	Solyc04g076480.3.1	SlMAPKKK34 CTR1	MAP kinase kinase kinase 34	2.37759
	Solyc02g081190.3.1	ACO4	1-aminocyclopropane-1-carboxylate oxidase				-2.10297					Solyc01g006650.2.1	EIL4	ETHYLENE INSENSITIVE 3-like 3 protein (AHRD V3.3 *** A0A0B2RCL4_GLYSO)	2.02676
	Solyc12g099000.2.1	LOC101247506	S-adenosylmethionine synthase 2-like			19.4209			40.3886			Solyc12g009560.2.1	EBF1 EBF2	EIN3-binding F-box protein 1	2.00424	1.78214
	Solyc02g036350.3.1	LOC100125909	1-aminocyclopropane-1-carboxylate oxidase						-2.09261			Solyc04g014530.1.1	Sl-ERF_C_2	Ethylene Response Factor C.2		4.53027
	Solyc10g083970.1.1	LOC101245012	S-adenosylmethionine synthase 2-like			2.04693
	Solyc02g091990.3.1	ACS3	ACC synthase			5.73395
	Solyc03g007070.3.1	ACS10	probable aminotransferase ACS12-like			-2.0855
	Solyc08g076420.2.1	RCD1	inactive poly [ADP-ribose] polymerase RCD1-like			2.62114			3.6266
Signaling	Solyc05g051200.1.1	ERF1	ethylene-responsive factor 1		4.39365			3.25078
	Solyc10g083610.2.1	TCTR1	ethylene-inducible CTR1-like protein kinase		2.49208
	Solyc09g089610.3.1	ETR6	ethylene receptor-like protein		8.77758
	Solyc07g056580.3.1	ETR2	ethylene receptor homolog			-2.43777
	Solyc06g053710.3.1	ETR4	ethylene receptor homolog		6.47765	2.63005
	Solyc07g008250.3.1	LOC101248690	EIN3-binding F-box protein 1-like		2.22141	2.68636
	Solyc09g007870.3.1	EIN2	ethylene signaling protein			-2.30737
	Solyc08g065320.3.1	LOC778264	green ripe-like 1			6.45132			3.77239
GIBBERELLIN											GIBBERELLIN
Biosynthesis	Solyc01g079200.3.1	GA2ox3	gibberellin 2-oxidase			7.22493					Biosynthesis	Solyc06g066820.3.1	3oh1 GA3ox1/GA4	Le3OH-13b-hydroxylase	-2.0874
	Solyc01g058250.2.1	LOC101257892	gibberellin 3-beta-dioxygenase 1-like						-2.8139		Signaling	Solyc08g005640.3.1	---	Terpene synthase (AHRD V3.3 *** G5CV51_SOLLC)	-4.55994
	Solyc06g066820.3.1	3OH-1	Gibberellin 3-beta-hydroxylase 1	-3.19177	2.14785				-2.11787			Solyc01g008910.2.1	SCL3	Scarecrow-like transcription factor 3 family protein (AHRD V3.3 *** B9HP16_POPTR)	-2.34802
	Solyc11g072310.2.1	20ox-3	gibberellin 20-oxidase-3			-11.6197		4.8804	-5.11039
	Solyc04g083160.2.1	LOC101267112	ent-kaurene oxidase, chloroplastic-like			-3.23808			-7.6712
	Solyc04g056390.3.1	IPP1	isopentenyl-diphosphate Delta-isomerase II-like						5.76538
	Solyc03g114340.3.1	DXR	1-deoxy-D-xylulose-5-phosphate reductoisomerase						-2.35557
	Solyc01g067890.3.1	CLA1/DXS1	1-D-deoxyxylulose 5-phosphate synthase			-2.91431			-2.41664
	Solyc05g055760.3.1	IPP2	isopentenyl diphosphate isomerase			4.75394			6.60567
Signaling	Solyc11g011260.1.1	GAI	GAI-like protein			-2.20544			-2.41426
	Solyc04g078390.2.1	GID2, SLY1; F-box protein GID2	F-box protein GID2			-2.44652			-2.77728		ABSCISIC ACID
											Biosynthesis	Solyc02g086050.3.1	ABA4	Abscisic acid-deficient 4 (AHRD V3.3 *** A0A061EPF5_THECC)	-2.04477
ABSCISIC ACID												Solyc08g005610.3.1	xth5 CYP707A1	xyloglucan endotransglucosylase-hydrolase 5	-2.62894	-2.0219
Biosynthesis	Solyc02g081330.4.1	PSY2	phytoene synthase					-3.58655	-3.86643			Solyc04g078900.3.1	cyp707a1 CYP707A3	ABA 8'-hydroxylase		-4.05474
	Solyc03g031860.3.1	Psy1	phytoene synthetase				3.59011					Solyc07g043150.1.1	UGT71B5	Glycosyltransferase (AHRD V3.3 *** K4CEH5_SOLLC)	2.02638	2.21933
	Solyc06g074240.2.1	LOC543649	chromoplast-specific lycopene beta-cyclase	2.72521					-2.12346			Solyc07g043170.3.1	UGT71B6	Glycosyltransferase (AHRD V3.3 *** K4CEH7_SOLLC)	2.82774
	Solyc02g090890.3.1	LOC544162	zeaxanthin epoxidase, chloroplastic		-3.35885	-2.65103		-3.30625	-2.03339			Solyc10g079860.2.1	tomqb UGT71B6	LEQB L.esculentum TomQ'b beta(1,3)glucanase		6.68787
	Solyc08g005610.3.1	LOC101249565	abscisic acid 8'-hydroxylase 1	-2.65531		4.25058		-3.58269	7.28939			Solyc06g074240.2.1	---	Beta-carotene	1.79406
	Solyc11g071600.2.1	AO3	aldehyde oxidase			-2.22683						Solyc03g031860.3.1	psy1	Phytoene synthase 1		2.32085
	Solyc10g079860.2.1	Q`b	glucan endo-1,3-beta-D-glucosidase					15.3412			Signaling	Solyc06g068460.3.1	SlWRKY40	WRKY transcription factor 40	2.05248
	Solyc07g056570.1.1	LOC544163	nine-cis-epoxycarotenoid dioxygenase					-6.2319				Solyc08g077780.3.1	SNRK2.2	Protein kinase (AHRD V3.3 *** Q39868_SOYBN)	2.35542
	Solyc08g075320.3.1	LOC101254720	abscisic acid 8'-hydroxylase 1-like			-26.0674			-34.1959			Solyc09g009490.3.1	ABI5/DPBF1/GIA1	Abscisic acid insensitive (AHRD V3.3 *** B3U2B5_CUCSA)		2.03453
Signaling	Solyc05g052980.3.1	LOC101248778	protein phosphatase 2C 37-like		-3.67801	2.85943		-9.93331	3.84812			Solyc04g078840.3.1	AREB ABF2	AREB	2.07233
	Solyc06g076400.3.1	LOC101244003	probable protein phosphatase 2C 24-like		-4.71318			-4.86792				Solyc01g108087.1.1	---	Abscisic acid responsive elements-binding factor 2 (AHRD V3.3 *** H6SFS2_BRANA)	2.51427	3.4703
	Solyc06g061180.1.1	LOC101267127	abscisic acid receptor PYR1-like						2.13656			Solyc03g007230.3.1	---	Protein phosphatase 2c, putative (AHRD V3.3 *** B9RIK1_RICCO)		-2.34624
	Solyc03g095780.2.1	LOC101256856	abscisic acid receptor PYL4-like		5.40755	-2.20566		7.34403	-2.95969			Solyc06g076400.3.1	---	Protein phosphatase 2C (AHRD V3.3 *** A0A103XPQ7_CYNCS)	-3.19716	-2.24488
	Solyc01g095700.3.1	LOC101245105	abscisic acid receptor PYL8-like			2.04353			2.24518		Transport	Solyc08g075430.3.1	ABCG22/WBC23	ABC transporter family protein (AHRD V3.3 *** U5GKR9_POPTR)	-2.60966
	Solyc03g121880.3.1	PP2C-1	protein phosphatase 2C ABI2 homolog		-4.37352			-6.52225	3.33806			Solyc03g026230.1.1	DTX50	Protein DETOXIFICATION (AHRD V3.3 *** K4BF96_SOLLC)	2.80856
	Solyc04g078840.3.1	AREB	AREB-like protein	2.84534	-2.19237	2.06053	3.02875	-7.33171				Solyc04g076950.3.1	DTX50	Protein DETOXIFICATION (AHRD V3.3 *** K4BUD2_SOLLC)	2.29259
	Solyc08g077780.3.1	LOC101250433	serine/threonine-protein kinase SAPK3-like	2.25669	2.81692		2.03667	-2.22952				Solyc01g101070.3.1	ABCG40	Pleiotropic drug resistance ABC transporter (AHRD V3.3 *** W0TSU1_ACAMN)	2.2654
	Solyc08g082180.3.1	LOC101258886	abscisic acid receptor PYL9-like		-2.40243	-2.62807			-8.81004			Solyc05g055330.3.1	ABCG40	Drug resistance transporter-like ABC domain protein (AHRD V3.3 *** A0A072VZG4_MEDTR)		3.13897
	Solyc05g056550.3.1	LOC101265336	serine/threonine-protein kinase SAPK7-like		-2.77652				2.81263			Solyc05g053570.3.1	ABCG40	Pleiotropic drug resistance ABC transporter (AHRD V3.3 *** W0TUG3_ACAMN)	-2.48864
	Solyc03g007310.3.1	LOC101251256	abscisic acid receptor PYL8-like						7.04173			Solyc05g053590.3.1	ABCG40	Pleiotropic drug resistance ABC transporter (AHRD V3.3 *** W0TUG3_ACAMN)	-2.68238
	Solyc11g044560.2.1	SlABF4	ABA responsive transcription factor		-3.35757			-2.85829	-2.03374			Solyc07g065320.3.1	ABCC2/MRP2	ABC subfamily C transporter (AHRD V3.3 *** A0A0D3RBU8_WHEAT)	2.14675	3.94562
	Solyc03g116890.3.1	LOC101246812	probable WRKY transcription factor 40-like	16.3101	11.7352	17.7623	27.9524		9.73841			Solyc03g007530.3.1	ABCC2/MRP2	ABC transporter family protein (AHRD V3.3 *** U5FPJ5_POPTR)		2.5757
Transport	Solyc12g100180.2.1	LOC101244266	pleiotropic drug resistance protein 1-like						-2.08571			Solyc11g065720.2.1	ABCC2/MRP2	ABC transporter-like family-protein (AHRD V3.3 *** A0A072VNR4_MEDTR)		-2.44762
	Solyc09g075020.3.1	LOC101249208	ABC transporter C family member 4-like				2.22092					Solyc00g283010.2.1	ABCC2/MRP2	ABC transporter family protein (AHRD V3.3 *-* U5FPJ5_POPTR)		-2.03402
	Solyc08g006880.3.1	LOC101253706	ABC transporter C family member 2-like						2.09715			Solyc09g075020.3.1	---	Multidrug resistance protein ABC transporter family protein (AHRD V3.3 *** G7IF78_MEDTR)		1.6081
BRASSINOSTEROID											BRASSINOSTEROID
Biosynthesis	Solyc06g005750.3.1	LOC101258266	methylsterol monooxygenase 2-2-like			2.96145					Biosynthesis	Solyc06g051750.3.1	---	Cytochrome P450 (AHRD V3.3 *** Q70Z22_TOBAC)	-1.79513	-2.20741
	Solyc06g076410.3.1	LOC100736533	C-4 methyl sterol oxidase						-2.08683			Solyc03g122360.3.1	---	Cytochrome P450 (AHRD V3.3 *** Q0PNH1_CAPCH)	2.61543	3.66703
	Solyc01g091320.3.1	LOC104649012	methylsterol monooxygenase 1-1-like			11.8292	-4.70468					Solyc01g087560.3.1	---	Methyltransferase (AHRD V3.3 *** K4AYE6_SOLLC)		-1.85267
	Solyc09g009040.3.1	FK	delta14-sterol reductase			4.44503			4.90961		Signaling	Solyc03g026040.3.1	BRI1/CBB2/DWF2	LRR receptor-like kinase family protein (AHRD V3.3 *** A0A072VNY9_MEDTR)		-2.62437
	Solyc12g098640.2.1	CYC1	cyclopropyl isomerase			4.16546			7.2093			Solyc04g079110.1.1	BKI1	LOW QUALITY:BRI1 kinase inhibitor 1 (AHRD V3.3 *** A0A061FJ36_THECC)	-2.91327
	Solyc02g069490.3.1	LOC101244831	delta(24)-sterol reductase-like			4.41732			-4.37553			Solyc09g011750.3.1	BSK1	Kinase family protein (AHRD V3.3 *** B9IG10_POPTR)		-2.0986
	Solyc01g008110.3.1	CYP51	obtusifoliol 14alpha-demethylase	-2.97535	-3.56122				5.23343			Solyc12g088650.2.1	SlCycD3_2	cyclinD3_2	-2.5228	-2.04985
	Solyc01g087560.3.1	LOC101252433	cycloartenol-C-24-methyltransferase 1-like				-2.11718	-2.37374				Solyc04g078470.3.1	cycd3c3	D-type cyclin-3		-4.38922
	Solyc02g063240.3.1	LOC101256156	delta(7)-sterol-C5(6)-desaturase-like						2.10667
	Solyc06g082980.3.1	LOC101259646	probable 3-beta-hydroxysteroid-Delta(8),Delta(7)-isomerase-like			3.57885			5.65844
	Solyc04g077440.3.1	SQP1	squalene monooxygenase			2.91832			2.82287
	Solyc06g051750.3.1	CPD/CBB3/DWF3	cytochrome P450 90A1-like	-2.95034			-3.59331
	Solyc02g089160.3.1	Br6ox1	6-deoxocastasterone oxidase					-2.86798
Signaling	Solyc01g107730.3.1	CycD3;2	CycD3;2 protein	-2.23486		3.90792	-2.47357		6.11593
	Solyc04g078470.3.1	CycD3;3	CycD3;3 protein	-2.5574			-4.29233		2.27618
	Solyc05g046290.3.1	LOC101265927	probable xyloglucan endotransglucosylase/hydrolase protein 23-like					4.89137	2.25025
	Solyc12g099830.2.1	LOC101254179	probable serine/threonine-protein kinase At5g41260-like		-2.63103				2.53746
	Solyc02g072300.3.1	LOC101249039	shaggy-related protein kinase eta-like			2.16343			2.85635
	Solyc11g064890.2.1	LOC543567	hypoxia-induced protein L31			3.04444			6.98899
	Solyc04g082260.3.1	LOC101254198	probable serine/threonine-protein kinase At4g35230						3.63918
	Solyc02g086670.3.1	LOC101254442	shaggy-related protein kinase epsilon-like						3.98516
	Solyc01g101000.3.1	LOC101259887	shaggy-related protein kinase NtK-1-like						8.37528
	Solyc10g085990.2.1	LOC101258609	serine/threonine-protein kinase PBS1-like			2.08417			2.87431
	Solyc05g024290.3.1	LOC101256183	serine/threonine-protein kinase PBS1-like		2.27608
	Solyc01g067400.3.1	LOC101245581	serine/threonine-protein kinase PBS1-like			-2.27865			-2.9229
	Solyc01g034020.3.1	LOC101257003	serine/threonine-protein phosphatase PP2A catalytic subunit-like			4.26989			6.95493
JASMONIC ACID											JASMONIC ACID
Biosynthesis	Solyc01g109140.3.1	AOS	divinyl ether synthase		6.93186			3.73298			Biosynthesis	Solyc03g122340.3.1	loxd LOX2	lipoxygenase D	6.45124	5.20823
	Solyc04g079730.1.1	AOS	allene oxide synthase	38.6982	367.366	108.679	41.7055		11.7222			Solyc01g006560.3.1	LOX3	Lipoxygenase (AHRD V3.3 *** C0KKU8_SOLLC)	-116.283
	Solyc09g061840.3.1	LOC101262853	3-ketoacyl-CoA thiolase 2, peroxisomal-like		3.55926	5.50903			6.06397			Solyc01g006540.3.1	loxc LOX4	lipoxygenase C	-4.44139
	Solyc10g085200.2.1	LOC101250354	acyl-coenzyme A oxidase 4, peroxisomal-like	-2.83876	-2.14703	-2.61427			-2.49887			Solyc02g085730.3.1	aoc AOC1	allene oxide cyclase	2.04428
	Solyc03g122340.3.1	loxD	linoleate 13S-lipoxygenase 3-1, chloroplastic	17.0496		14.7615	23.3282		14.2559			Solyc07g007870.3.1	opr3	12-oxophytodienoate reductase 3	2.3713	2.07412
	Solyc02g085730.3.1	AOC	allene oxide cyclase		4.76551	4.37597			2.19075			Solyc12g094520.2.1	OPCL1	4-coumarate--CoA ligase family protein (AHRD V3.3 *** B9H5E9_POPTR)	3.56276	3.62041
	Solyc07g007870.3.1	opr3	12-oxophytodienoate reductase 3	2.27161	2.45946	2.19652	2.35312					Solyc08g068390.3.1	AIM1	Fatty acid beta-oxidation multifunctional protein (AHRD V3.3 *** A0A077DAS1_9ERIC)	-2.8219
	Solyc10g007960.1.1	LeAOS3	cytochrome P450 CYP74C3		9.90114	35.9881						Solyc07g014730.3.1	---	Phospholipase A2 (AHRD V3.3 *** Q5CCT8_TOBAC)	-3.1385	-3.27307
	Solyc11g069800.1.1	AOS2	allene oxide synthase			-2.49478			-2.70956			Solyc10g079770.2.1	---	Triacylglycerol lipase SDP1 (AHRD V3.3 *** W9RS42_9ROSA)	2.42529
	Solyc12g094520.2.1	OPCL1	4-coumarate--CoA ligase-like 5-like	3.67001	3.30258	6.95125	5.91798		4.83359			Solyc09g059020.3.1	---	Quinone-oxidoreductase QR1 (AHRD V3.3 *** Q9AYU1_TRIVS)	2.3174	-3.45573
	Solyc11g032133.1.1	OPR	12-oxophytodienoate reductase 1-like				2.09458					Solyc10g085200.2.1	---	Acyl-coenzyme A oxidase 4 (AHRD V3.3 *** W9RND6_9ROSA)	-1.91699
	Solyc01g099160.3.1	LOX6	lipoxygenase					2.04126				Solyc11g032133.1.1	---	12-oxophytodienoate reductase-like protein (AHRD V3.3 *** G7K3S4_MEDTR)		1.8011
	Solyc08g014000.3.1	LOX6	lipoxygenase			9.41072					Signaling	Solyc07g042170.3.1	JAZ1	Jasmonate-zim-domain protein (AHRD V3.3 *** A0A167V6B7_CAMSI)	3.51428
Signaling	Solyc03g122190.3.1	SRG1	salt responsive protein 1	9.08241	26.822	10.4519	8.22078		4.42251			Solyc03g122190.3.1	---	Jasmonate zim-domain protein (AHRD V3.3 *** G7IIQ4_MEDTR)	6.70082
	Solyc11g011030.2.1	Prg1	Pto-responsive gene 1 protein	12.479	77.7574	41.4546	11.9459					Solyc08g005050.3.1	---	transcription factor MYC1	2.25035
	Solyc10g011660.3.1	LOC101262053	probable indole-3-acetic acid-amido synthetase GH3.5-like			-2.49159						Solyc05g050280.3.1	JAR1	Auxin-responsive GH3 family protein (AHRD V3.3 *** AT2G46370.4)	-2.07382
	Solyc07g042170.3.1	LOC101247936	protein TIFY 10A-like	3.15811	2.53216	15.5981	4.85988		10.5354
	Solyc03g118540.3.1	LOC101244360	protein TIFY 6B-like			5.27002			4.6629
	Solyc06g062940.3.1	RBX	RING-box protein (AHRD V3.3 *** Q2PYP4_ARAHY)	2.79719		-2.25897	2.51507		-3.56324
	Solyc11g042930.2.1	SKP1/ASK1	SKP1-like protein 1A						-2.16382
	Solyc03g117370.3.1	TBL	protein TOPLESS-like			2.1049			4.39461
	Solyc01g111650.3.1	SKP2/ASK2	SKP1-like protein 1B-like						2.06503
SALICYLIC ACID											SALICYLIC ACID
Biosynthesis	Solyc09g007920.3.1	PAL	phenylalanine ammonia-lyase-like						6.4955		Biosynthesis	Solyc10g011930.1.1	---	Phenylalanine ammonia-lyase (AHRD V3.3 *-* PAL5_SOLLC)	-16.5809
Signaling	Solyc02g069310.3.1	NML1	NIM1-like protein 1	2.36559	2.205	3.44417			3.92039		Signaling	Solyc02g069310.3.1	nml1	NIM1-like protein 1	2.5058
	Solyc07g040690.3.1	NIM1	non-inducible immunity 1	2.11557			2.02991					Solyc04g040220.3.1	---	BTB/POZ ankyrin repeat protein (AHRD V3.3 *** G3LSH3_LOTJA)	-3.02706
	Solyc07g044980.3.1	NML2	NIM1-like protein 2		2.01174				2.07322			Solyc00g174340.2.1	---	Pathogenesis-related protein 1 (AHRD V3.3 *** Q75QH2_CAPCH)		13.949
	Solyc04g072460.3.1	LOC101265431	transcription factor TGA1-like		-2.78961	-2.74718			-2.42995			Solyc01g106600.2.1	---	Pathogenesis-related protein 1 (AHRD V3.3 *** E2GEU1_9ROSI)	3.44188
	Solyc05g009660.3.1	TGA	transcription factor HBP-1b(c1)-like						-2.20815			Solyc07g040690.3.1	nim1	non-inducible immunity 1	1.84604	1.6561
	Solyc10g078670.2.1	LOC101260286	transcription factor HBP-1b(c38)-like			-3.12976			-3.82436
	Solyc01g106610.2.1	PR-1a1	PR-1a1 protein		2.38301			4.62407
	Solyc09g007010.1.1	P4	pathogenesis-related protein P4			18.3265		185.106
