# Supplementary material for: Root Transcriptomic Analysis Reveals Global Changes Induced by Systemic Infection of Solanum lycopersicum with Mild and Severe Variants of Potato Spindle Tuber Viroid
Source: Viruses. 2019 Oct 29;11(11):992. doi: 10.3390/v11110992 (PMC6893655; doi:10.3390/v11110992)
Supplement: Supplementary file 1 [file viruses-11-00992-s001.zip › viruses-619454-supplementary/Table S9.xlsx]

## Sheet: Table S9
Table S9. Differentially regulated genes encoding TF and PK identified by microarray and RNA-seq.
MICROARRAY											RNA-seq
				Fold change											Fold change
Gene ID	Gene symbol	Description	Family	M-17 dpi	M-24 dpi	M-49 dpi	S23-17 dpi	S23-24 dpi	S23-49 dpi		Gene ID	Gene symbol	Description	Family	M-17 dpi	S23-17 dpi
Transcription factors											Transcription factors
Solyc07g041190.3.1	LOC101259267	PHD finger protein ALFIN-LIKE 5-like	Alfin-like						-3.4457		Solyc04g077490.3.1	---	AP2-like ethylene-responsive transcription factor (AHRD V3.3 *** A0A072VCJ1_MEDTR)	AP2/ERF-AP2	-2.43388
Solyc10g076690.2.1	LOC101249220	PHD finger protein ALFIN-LIKE 1-like	Alfin-like						-2.44319		Solyc06g075510.3.1	AP2e	APETALA2e	AP2/ERF-AP2	-2.19832
Solyc02g064960.3.1	AP2b	AP2 transcription factor SlAP2b	AP2/ERF-AP2						-3.87089		Solyc05g050790.2.1	---	Ethylene-responsive transcription factor, putative (AHRD V3.3 *-* B9RCZ9_RICCO)	AP2/ERF-ERF	-3.41207	-6.18175
Solyc02g093150.3.1	LOC100736534	AP2 transcription factor SlAP2c	AP2/ERF-AP2			-3.70947			-3.80434		Solyc01g065980.3.1	Sl-ERF_E_4	Ethylene Response Factor E.4	AP2/ERF-ERF	-1.8877	-2.76408
Solyc06g068570.3.1	LOC101255411	AP2-like ethylene-responsive transcription factor At1g16060-like	AP2/ERF-AP2			-2.41983			-3.32421		Solyc03g093550.1.1	---	Ethylene-responsive transcription factor (AHRD V3.3 *** M4WYH8_GOSHI)	AP2/ERF-ERF		-3.70157
Solyc06g075510.2.1	LOC100736535	AP2 transcription factor SlAP2e	AP2/ERF-AP2						-4.87797		Solyc03g093540.1.1	---	Ethylene-responsive transcription factor 5 (AHRD V3.3 *** ERF5_TOBAC)	AP2/ERF-ERF		-4.2762
Solyc01g065980.3.1	LOC101055565	ERF6	AP2/ERF-ERF			7.01604			15.9728		Solyc06g068360.3.1	---	Ethylene-responsive transcription factor (AHRD V3.3 *** W9RS58_9ROSA)	AP2/ERF-ERF	-2.55092	-2.94775
Solyc01g090310.2.1	LOC101249870	ethylene-responsive transcription factor 13-like	AP2/ERF-ERF	12.6512	101.142	23.6122					Solyc01g095500.3.1	SlCRF5	Sl Cytokinin Response Factor 5	AP2/ERF-ERF	2.27819	1.7834
Solyc01g108240.3.1	LOC101267746	ethylene-responsive transcription factor ERF109-like	AP2/ERF-ERF			38.6455			33.0343		Solyc06g066540.1.1	---	Ethylene-responsive transcription factor TINY (AHRD V3.3 *** TINY_ARATH)	AP2/ERF-ERF		-2.12293
Solyc02g093130.2.1	LOC101268529	ethylene-responsive transcription factor ERF011-like	AP2/ERF-ERF						2.40688		Solyc04g014530.1.1	Sl-ERF_C_2	Ethylene Response Factor C.2	AP2/ERF-ERF		4.53027
Solyc03g093610.1.1	LOC101267589	ethylene-responsive transcription factor 1-like	AP2/ERF-ERF			3.33026			3.52555		Solyc04g051360.3.1	Sl-ERF_D_1	Ethylene Response Factor D.1	AP2/ERF-ERF	18.3887	6.58536
Solyc03g120840.2.1	LOC101259323	dehydration-responsive element-binding protein 3-like	AP2/ERF-ERF		-4.97353			-2.30387			Solyc03g093560.1.1	Sl-ERF_C_6	ethylene response factor C.6	AP2/ERF-ERF		-2.67372
Solyc03g123500.4.1	LOC543910	JERF3	AP2/ERF-ERF		2.01261						Solyc12g008350.2.1	dreb2	dehydration responsive element binding protein 2	AP2/ERF-ERF	-2.28489	-2.26119
Solyc04g051360.3.1	LOC101263697	ethylene-responsive transcription factor ABR1-like	AP2/ERF-ERF	26.6311	25.8046	26.6473	16.7008				Solyc09g089910.1.1	---	Ethylene-responsive transcription factor (AHRD V3.3 *** W9R427_9ROSA)	AP2/ERF-ERF	62.8244
Solyc04g054910.3.1	LOC101264209	ethylene-responsive transcription factor RAP2-4-like	AP2/ERF-ERF			-3.18625			-3.0588		Solyc04g072300.1.1	---	LOW QUALITY:Ethylene-responsive transcription factor 4	AP2/ERF-ERF	-3.14295
Solyc04g072900.1.1	DREB3	dehydration-responsive element binding protein 3	AP2/ERF-ERF			3.512		-2.38784	5.4543		Solyc01g090340.2.1	---	Ethylene-responsive transcription factor, putative (AHRD V3.3 *** B9RD03_RICCO)	AP2/ERF-ERF	-3.72571
Solyc04g078640.2.1	LOC101248770	ethylene-responsive transcription factor ERF010-like	AP2/ERF-ERF		3.08526	2.15833		-2.19637			Solyc05g052050.1.1	PTI4	DNA-binding protein Pti4	AP2/ERF-ERF	2.54693
Solyc05g051200.1.1	ERF1	ethylene-responsive factor 1	AP2/ERF-ERF		4.39365			3.25078			Solyc01g090300.2.1	---	Ethylene-responsive transcription factor, putative (AHRD V3.3 *** B9RD03_RICCO)	AP2/ERF-ERF	79.5593
Solyc05g052030.1.1	ERF4	ethylene response factor 4	AP2/ERF-ERF		4.07821			6.74214			Solyc03g116610.3.1	---	Ethylene-responsive transcription factor WIN1 (AHRD V3.3 *** A0A199V560_ANACO)	AP2/ERF-ERF	349.696
Solyc06g065820.3.1	ERF1	ethylene response factor 1	AP2/ERF-ERF	-6.66132		16.6458	-6.54166		17.2612		Solyc07g053740.1.1	Sl-ERF_F_4	Ethylene Response Factor F.4	AP2/ERF-ERF	2.03682
Solyc06g066540.1.1	LOC101252194	dehydration-responsive element-binding protein 3-like	AP2/ERF-ERF					-10.0608			Solyc01g090310.2.1	---	Ethylene-responsive transcription factor, putative (AHRD V3.3 *** B9RCZ9_RICCO)	AP2/ERF-ERF	21.7615
Solyc07g053740.1.1	LOC101249381	ethylene-responsive transcription factor 4-like	AP2/ERF-ERF			2.10477			2.30048		Solyc01g108240.3.1	Sl-ERF_D_3	Ethylene Response Factor D.3	AP2/ERF-ERF	6.37016
Solyc08g007820.1.1	LOC104648613	dehydration-responsive element-binding protein 1E-like	AP2/ERF-ERF			26.5384					Solyc04g007000.1.1	---	AP2/B3 transcription factor family protein (AHRD V3.3 *** AT1G25560.1)	AP2/ERF-RAV	5.18965
Solyc08g078190.1.1	LOC101267548	ethylene-responsive transcription factor 5-like	AP2/ERF-ERF		0.0270219			0.00506408	-17.6207		Solyc05g009790.1.1	---	AP2/B3 transcription factor family protein (AHRD V3.3 *** AT1G25560.1)	AP2/ERF-RAV	2.3606
Solyc08g080290.3.1	LOC101246746	ethylene-responsive transcription factor ERF026-like	AP2/ERF-ERF		2.74181						Solyc09g010230.2.1	---	B3 domain-containing protein family (AHRD V3.3 *** A0A151U3H1_CAJCA)	B3	4.78046	4.3683
Solyc09g059510.3.1	LOC101250625	ethylene-responsive transcription factor-like protein At4g13040	AP2/ERF-ERF		2.68049				-3.2381		Solyc06g073980.3.1	---	B3 domain-containing protein (AHRD V3.3 *-* A0A199VRZ0_ANACO)	B3	-2.60811	-2.23081
Solyc09g075420.3.1	ERF2	ethylene response factor 2	AP2/ERF-ERF		4.19126	4.01991			5.02922		Solyc08g083400.3.1	---	B3 domain-containing protein (AHRD V3.3 *-* W9RW19_9ROSA)	B3	3.6564
Solyc09g089910.1.1	LOC101260767	ethylene-responsive transcription factor ERF098-like	AP2/ERF-ERF	2.62394	7.45827						Solyc02g055370.3.1	---	Transcriptional factor B3 family protein (AHRD V3.3 *-* AT4G31650.2)	B3	-6.54918
Solyc12g008350.2.1	DREB2	dehydration responsive element binding protein	AP2/ERF-ERF	-4.48919			-4.20327	-3.48722			Solyc05g009640.3.1	SlbHLH037	bHLH transcription factor 037	bHLH	2.42787	3.55294
Solyc12g049560.2.1	LOC101261693	ethylene-responsive transcription factor RAP2-12-like	AP2/ERF-ERF			-2.14492			-2.1315		Solyc02g091690.3.1	SlbHLH081	bHLH transcription factor 081	bHLH	-3.62617	-4.31639
Solyc04g007000.1.1	LOC101259430	AP2/ERF and B3 domain-containing transcription factor RAV1	AP2/ERF-RAV	5.20058	7.56182		7.06862				Solyc05g009880.3.1	SlbHLH038	bHLH transcription factor 038	bHLH	-2.52817	-2.83698
Solyc01g106230.3.1	LOC101244128	B3 domain-containing protein At5g60140-like	B3						-2.77976		Solyc02g063430.3.1	SlbHLH078	bHLH transcription factor 078	bHLH	-2.22783	-2.28877
Solyc01g108120.3.1	LOC101264679	B3 domain-containing protein Os01g0234100-like	B3						3.56628		Solyc04g074810.3.1	---	basic helix-loop-helix (bHLH) DNA-binding superfamily protein (AHRD V3.3 *** AT1G72210.1)	bHLH	-2.47345	-3.33596
Solyc03g111410.3.1	LOC101259526	uncharacterized LOC101259526	B3			-3.47976			-4.34369		Solyc01g096050.3.1	---	bHLH transcription factor_SGN-U238928	bHLH	2.89284	2.3034
Solyc06g007530.2.1	LOC101249925	putative B3 domain-containing protein At5g58280-like	B3				-3.9176				Solyc07g018010.3.1	SlbHLH139	bHLH transcription factor139	bHLH	6.16008	5.35711
Solyc06g082520.3.1	LOC101245071	B3 domain-containing protein Os07g0679700-like	B3			-2.16452			-3.28098		Solyc07g053290.3.1	SlbHLH054	bHLH transcription factor 054	bHLH	-2.48046	-1.81461
Solyc03g031970.3.1	ARF8-1	auxin response factor 8-1	B3-ARF		2.07867						Solyc10g008270.3.1	SlbHLH094	bHLH transcription factor 094	bHLH		-223.384
Solyc08g082630.3.1	ARF9	auxin response factor 9	B3-ARF		-2.502						Solyc03g097820.2.1	SlbHLH022	bHLH transcription factor 022	bHLH		-3.00597
Solyc12g042070.2.1	LOC101249712	auxin response factor 2-like	B3-ARF			-2.63304			-3.10211		Solyc02g078130.3.1	SlbHLH079	bHLH transcription factor 079	bHLH		5.12475
Solyc04g008380.3.1	BBR/BPC1	GAGA-binding transcriptional activator	BBR-BPC						5.73015		Solyc04g014360.3.1	SlbHLH032	bHLH transcription factor 032	bHLH	-2.13235	-3.03739
Solyc03g005990.3.1	LOC101246895	BES1/BZR1 homolog protein 4-like	BES1						6.59525		Solyc05g050560.1.1	---	Basic helix-loop-helix (BHLH) family transcription factor (AHRD V3.3 *** A0A0K9PZ13_ZOSMR)	bHLH	2.45882
Solyc03g031450.3.1	LOC101263190	uncharacterized LOC101263190	bHLH			-2.32169			-3.37266		Solyc02g062690.3.1	SlbHLH012	bHLH transcription factor 012	bHLH	-2.92715
Solyc06g051550.3.1	fer	bHLH transcriptional regulator	bHLH						-5.9619		Solyc08g083170.1.1	SlbHLH056	LOW QUALITY:bHLH transcription factor 056	bHLH	9.95069
Solyc06g065040.3.1	LOC101256189	transcription factor bHLH80-like	bHLH						2.46599		Solyc08g005050.3.1	---	transcription factor MYC1	bHLH	2.25035
Solyc07g018010.3.1	LOC101266736	transcription factor bHLH35-like	bHLH	6.65972	15.102	11.7892	8.17767		4.13929		Solyc01g086870.3.1	SlbHLH076	bHLH transcription factor 076	bHLH	2.15464
Solyc07g064040.3.1	LOC101259956	transcription factor ILR3-like	bHLH			2.0604			2.79539		Solyc06g051260.3.1	SlbHLH043	bHLH transcription factor 043	bHLH	-2.89147
Solyc08g075090.3.1	LOC101261844	60S ribosomal protein L7-3-like	bHLH			2.22886			3.30285		Solyc10g054010.1.1	---	LOW QUALITY:BZIP transcription factor (AHRD V3.3 *** C0KYN1_SOLLC)	bZIP	-1.99153	-2.13395
Solyc08g081140.3.1	LOC101256795	transcription factor GLABRA 3-like	bHLH			-2.51725			-5.59205		Solyc09g009490.3.1	---	Abscisic acid insensitive (AHRD V3.3 *** B3U2B5_CUCSA)	bZIP		2.03453
Solyc10g006510.3.1	LOC101264073	transcription factor ILR3-like	bHLH						3.19935		Solyc04g078840.3.1	AREB	AREB	bZIP	2.07233
Solyc10g079070.2.1	LOC101258908	transcription factor bHLH48-like	bHLH			-5.40178			-4.0089		Solyc05g050220.3.1	---	TAF-3 (AHRD V3.3 *** Q40587_TOBAC)	bZIP	2.55166
Solyc12g100140.2.1	LOC101246034	transcription factor bHLH122-like	bHLH		-3.73197	-2.32166					Solyc04g007210.3.1	---	CONSTANS-like zinc finger protein (AHRD V3.3 *** I1LEW9_SOYBN)	C2C2-CO-like		2.07088
Solyc01g079480.3.1	LOC543618	bZIP DNA-binding protein	bZIP	2.30714					2.07485		Solyc03g119540.3.1	---	CONSTANS-like zinc finger protein (AHRD V3.3 *** I1LEW9_SOYBN)	C2C2-CO-like	-2.37493
Solyc01g100460.3.1	abz1	anaerobic basic leucine zipper protein	bZIP		3.78965	-11.4164			-9.15259		Solyc06g069760.3.1	---	Dof zinc finger protein 22	C2C2-Dof	2.07337	3.03764
Solyc01g110480.3.1	LOC101250636	uncharacterized LOC101250636	bZIP			2.09594			2.2906		Solyc03g112930.3.1	---	Dof zinc finger protein (AHRD V3.3 *** A0A0B6VJP1_TOBAC)	C2C2-Dof		-2.12378
Solyc01g111580.3.1	LOC101266077	uncharacterized LOC101266077	bZIP						4.73247		Solyc02g076850.2.1	SlDof4	Dof zinc finger protein4	C2C2-Dof	2.11169	1.38983
Solyc02g085610.3.1	GBF4	G-box binding protein	bZIP	2.01289							Solyc03g121400.1.1	SlDof14	Dof zinc finger protein14	C2C2-Dof	-2.8662
Solyc04g072460.3.1	LOC101265431	transcription factor TGA1-like	bZIP		-2.78961	-2.74718			-2.42995		Solyc11g010940.2.1	---	Dof zinc finger protein (AHRD V3.3 *** W9T134_9ROSA)	C2C2-Dof	329.093
Solyc04g078840.3.1	AREB	AREB-like protein	bZIP	2.84534	-2.19237	2.06053	3.02875	-7.33171			Solyc02g088070.3.1	---	Dof zinc finger protein (AHRD V3.3 *** W9QEV1_9ROSA)	C2C2-Dof	2.29681
Solyc04g082890.3.1	LOC101245758	bZIP transcription factor 60-like	bZIP			4.95472			11.2236		Solyc02g077950.2.1	SlDof5	Dof zinc finger protein5	C2C2-Dof	-2.05383
Solyc05g009660.3.1	LOC101247526	transcription factor HBP-1b(c1)-like	bZIP						-2.20815		Solyc04g015360.3.1	---	GATA transcription factor (AHRD V3.3 *** K4BQ39_SOLLC)	C2C2-GATA	-1.62232	-2.06367
Solyc06g053350.3.1	LOC101268111	probable transcription factor PosF21	bZIP						-6.6631		Solyc05g056120.3.1	---	GATA transcription factor (AHRD V3.3 *** K4C2T6_SOLLC)	C2C2-GATA	-1.77213	-2.21998
Solyc06g060490.3.1	LOC101257481	transcription factor VIP1-like	bZIP			2.45006			4.09221		Solyc03g120890.3.1	---	GATA transcription factor (AHRD V3.3 *** K4BMN8_SOLLC)	C2C2-GATA		-2.10939
Solyc07g062710.3.1	LOC101263229	probable transcription factor PosF21-like	bZIP						-2.5135		Solyc01g090760.3.1	---	GATA transcription factor (AHRD V3.3 *** K4AZ17_SOLLC)	C2C2-GATA	2.42108
Solyc08g006110.3.1	LOC101259353	basic leucine zipper 9-like	bZIP			-2.93144			-4.03331		Solyc07g038160.3.1	---	GATA transcription factor (AHRD V3.3 *** A0A0K9PML1_ZOSMR)	C2C2-GATA	-2.24003
Solyc08g061130.3.1	HY5	THY5 protein	bZIP						-5.30334		Solyc08g077060.3.1	---	Zinc finger, LSD1-type (AHRD V3.3 *** A0A103XQX8_CYNCS)	C2C2-LSD	-4.78371	-2.97668
Solyc10g078670.2.1	LOC101260286	transcription factor HBP-1b(c38)-like	bZIP			-3.12976			-3.82436		Solyc07g063970.3.1	---	C2H2-like zinc finger protein (AHRD V3.3 *** G7JF39_MEDTR)	C2H2		-7.74367
Solyc11g044560.2.1	SlABF4	ABA responsive transcription factor	bZIP		-3.35757			-2.85829	-2.03374		Solyc04g008500.3.1	---	Zinc finger protein, putative (AHRD V3.3 *** B9S7A8_RICCO)	C2H2	-2.19093	-1.64528
Solyc05g020020.3.1	LOC101250503	zinc finger protein CONSTANS-LIKE 10	C2C2-CO-like						-2.29141		Solyc01g105230.3.1	---	Calmodulin-binding transcription activator (AHRD V3.3 *** Q8S389_BRANA)	CAMTA	2.11058	1.77305
Solyc08g006530.3.1	LOC101268413	zinc finger protein CONSTANS-LIKE 4-like	C2C2-CO-like						-2.04622		Solyc01g006650.2.1	---	ETHYLENE INSENSITIVE 3-like 3 protein (AHRD V3.3 *** A0A0B2RCL4_GLYSO)	EIL	2.02676	1.61408
Solyc09g074560.3.1	LOC101258781	zinc finger protein CONSTANS-LIKE 13-like	C2C2-CO-like			-3.31469			-3.75339		Solyc08g077230.3.1	---	two-component response regulator-like APRR2-like	GARP-ARR-B	-2.23355
Solyc12g096500.2.1	LOC101254368	zinc finger protein CONSTANS-LIKE 4-like	C2C2-CO-like			-3.86727			-3.9415		Solyc09g091880.3.1	---	Myb family transcription factor APL (AHRD V3.3 *** A0A0B0NIP7_GOSAR)	GARP-G2-like	-2.17587	-2.49578
Solyc02g067230.3.1	LOC101243956	dof zinc finger protein DOF5.2-like	C2C2-Dof						-2.03782		Solyc02g076670.3.1	---	MYB-like transcription factor family protein (AHRD V3.3 *** A0A072TT31_MEDTR)	GARP-G2-like	2.59979
Solyc02g076850.2.1	LOC104645845	dof zinc finger protein DOF1.5	C2C2-Dof	2.41498			2.0773				Solyc02g090400.3.1	---	Two-component response regulator (AHRD V3.3 *** W9S3N8_9ROSA)	GARP-G2-like	3.2452
Solyc02g078620.1.1	---	Dof zinc finger protein (AHRD V3.3 *** W9RD26_9ROSA)	C2C2-Dof		3.76777						Solyc11g011770.2.1	---	Myb family transcription factor-like protein (AHRD V3.3 *** A0A0K9Q0J8_ZOSMR)	GARP-G2-like	-3.02346
Solyc03g121400.1.1	LOC101246611	dof zinc finger protein DOF1.7-like	C2C2-Dof		-5.60692	4.00133			9.38058		Solyc02g085600.1.1	---	Transcription factor GRAS (AHRD V3.3 *** A0A103YGV0_CYNCS)	GRAS	3.26025	3.03462
Solyc06g069760.3.1	LOC101255410	dof zinc finger protein DOF5.2-like	C2C2-Dof						2.05491		Solyc04g014830.2.1	---	GRAS family transcription factor (AHRD V3.3 *** G7JLR5_MEDTR)	GRAS		4.32801
Solyc11g072500.2.1	LOC101250661	dof zinc finger protein DOF5.3-like	C2C2-Dof			5.72059			3.97475		Solyc07g063940.2.1	gras2	SCARECROW	GRAS	8.16947	5.05691
Solyc01g106030.3.1	LOC101251931	GATA transcription factor 24-like	C2C2-GATA						2.00794		Solyc01g008910.2.1	---	Scarecrow-like transcription factor 3 family protein (AHRD V3.3 *** B9HP16_POPTR)	GRAS	-2.34802	-1.55421
Solyc03g120890.3.1	LOC101258142	GATA transcription factor 12-like	C2C2-GATA		3.94201				-5.80688		Solyc08g014030.1.1	---	GRAS family transcription factor (AHRD V3.3 *** A0A061EK79_THECC)	GRAS		-2.47336
Solyc05g056120.3.1	LOC101251289	GATA transcription factor 9-like	C2C2-GATA	-2.83354		10.0011	-4.16942		18.5218		Solyc01g100200.3.1	gras4	gras4	GRAS	2.37683
Solyc09g091250.3.1	LOC101252121	GATA transcription factor 1-like	C2C2-GATA			-3.85547			-4.13748		Solyc07g043330.2.1	---	Transcription factor GRAS (AHRD V3.3 *** A0A103XVP0_CYNCS)	GRAS	-2.53812
Solyc08g077060.3.1	LOC101265355	protein LOL1-like	C2C2-LSD	-6.12436	-4.3594		-2.73273	-4.36931	3.51849		Solyc02g065490.3.1	---	BEL1-related homeotic protein 22 (AHRD V3.3 *** Q8LLE0_SOLTU)	HB-BELL	-3.25591	-2.87936
Solyc02g085580.3.1	LOC101252546	uncharacterized LOC101252546	C2H2			2.24533			2.15002		Solyc08g065420.3.1	bl4	bell-like homeodomain protein 4	HB-BELL	-2.62168	-3.40913
Solyc03g121660.3.1	LOC101264502	zinc finger protein NUTCRACKER-like	C2H2		2.08517	2.19506					Solyc10g005330.3.1	---	Homeobox-leucine zipper family protein (AHRD V3.3 *** B9GU68_POPTR)	HB-HD-ZIP	3.86814	4.90641
Solyc05g054650.1.1	LOC101259441	zinc finger protein ZAT11-like	C2H2						-2.54503		Solyc01g091630.3.1	CD2	cutin deficient 2	HB-HD-ZIP	1.79522	2.02452
Solyc06g036060.3.1	---	Zinc finger, C2H2 (AHRD V3.3 *-* A0A103YJ68_CYNCS)	C2H2						-2.22314		Solyc11g010270.2.1	---	Homeobox associated leucine zipper protein (AHRD V3.3 *** A0A072TTL6_MEDTR)	HB-HD-ZIP	-2.18084	-1.82879
Solyc06g075250.3.1	LOC101261125	uncharacterized LOC101261125	C2H2			-3.92574			-4.45258		Solyc05g007180.3.1	ja1	jasmonic acid 1	HB-HD-ZIP	-3.36227	-2.25795
Solyc10g077110.1.1	TFIIIA	transcription factor IIIA	C2H2						4.01534		Solyc02g080260.3.1	wo	Woolly	HB-HD-ZIP	2.71745	4.95125
Solyc12g088390.1.1	LOC101254884	zinc finger protein ZAT10-like	C2H2					2.85217			Solyc08g076370.3.1	---	Homeobox-leucine zipper family protein (AHRD V3.3 *** B9GZI9_POPTR)	HB-HD-ZIP		2.64216
Solyc01g008170.3.1	LOC101257295	zinc finger CCCH domain-containing protein 17	C3H			-2.23011			-3.00414		Solyc06g053220.3.1	---	Homeobox leucine zipper protein (AHRD V3.3 *** B8YIB0_MIRJA)	HB-HD-ZIP		2.43227
Solyc01g067550.3.1	LOC101268508	zinc finger CCCH domain-containing protein 58-like	C3H				-2.8135		2.06118		Solyc01g073910.3.1	---	homeobox leucine zipper protein (AHRD V3.3 *** AT5G06710.1)	HB-HD-ZIP	2.01529
Solyc01g110490.3.1	LOC101268622	tRNA-dihydrouridine(47) synthase [NAD(P)(+)]-like	C3H						2.10985		Solyc02g062960.3.1	---	Homeobox-leucine zipper family protein (AHRD V3.3 *** B9HET5_POPTR)	HB-other	3.60697
Solyc03g026350.3.1	LOC101261301	zinc finger CCCH domain-containing protein 48	C3H						-2.57203		Solyc04g078650.3.1	WOX4	wuschel related homobox 4	HB-WOX	-2.16528	-2.17572
Solyc04g057990.3.1	LOC101244480	uncharacterized protein	C3H						-2.21327		Solyc04g078770.3.1	SolycHsfB4a	SolycHsfB4a	HSF	-3.1325	-2.16978
Solyc10g080260.2.1	LOC101258208	zinc finger CCCH domain-containing protein 30-like	C3H			-2.07375					Solyc02g090820.3.1	SolycHsfB1	SolycHsfB1	HSF	2.21705
Solyc11g062240.2.1	LOC101249239	zinc finger CCCH domain-containing protein 19	C3H						-2.07947		Solyc06g082770.3.1	---	LOB domain family protein	LBD	-5.38404	-4.40335
Solyc12g017410.2.1	LOC101255963	zinc finger CCCH domain-containing protein 37-like	C3H		-2.09977						Solyc11g008830.2.1	---	Asymmetric leaves 2 (AHRD V3.3 *** A7L4B2_CARPA)	LBD		-7.61235
Solyc04g056270.3.1	ER66	ER66 protein	CAMTA		2.07995						Solyc11g045530.2.1	---	LOB domain-containing protein, putative (AHRD V3.3 *** B9RI26_RICCO)	LBD	-4.00753	-4.11614
Solyc01g111300.3.1	LOC101259590	cold shock domain-containing protein 4-like	CSD			3.45134			6.25195		Solyc06g007390.3.1	---	LOB domain-containing protein, putative (AHRD V3.3 *** B9S4B8_RICCO)	LBD	2.44564
Solyc12g089240.2.1	LOC101247504	probable salt tolerance-like protein At1g75540-like	DBB		-6.23201	-2.78649		-2.71274			Solyc12g087830.2.1	---	MADS-box transcription factor (AHRD V3.3 *** F1T119_9ERIC)	MADS-MIKC	-11.3223
Solyc09g057870.3.1	LOC101265766	protein FAR1-RELATED SEQUENCE 7	FAR1						-2.32403		Solyc01g106710.1.1	---	Transcription factor, MADS-box (AHRD V3.3 *** A0A103YIH6_CYNCS)	MADS-M-type	-3.80504	-2.48442
Solyc08g077230.3.1	LOC101261945	two-component response regulator-like APRR2-like	GARP-ARR-B	-2.49564	-2.6807		-2.45894				Solyc07g052700.3.1	---	AGAMOUS-like MADS-box transcription factor (AHRD V3.3 *** B2ZX81_CRYJA)	MADS-M-type	-60.2925
Solyc01g108300.3.1	LOC101243935	uncharacterized LOC101243935	GARP-G2-like			2.52799			9.91919		Solyc04g014470.3.1	SlMYB20	R2R3MYB transcription factor 20	MYB	-3.66941	-1.954
Solyc06g008200.3.1	LOC101263818	protein PHR1-LIKE 1-like	GARP-G2-like						-2.25275		Solyc05g048830.3.1	---	MYB-related transcription factor (AHRD V3.3 *** A0A059PRS4_SALMI)	MYB		7.12517
Solyc06g076350.3.1	LOC101244879	uncharacterized LOC101244879	GARP-G2-like					-3.01833			Solyc03g116100.3.1	SlMYB31	R2R3MYB transcription factor 31	MYB		4.16066
Solyc10g078720.2.1	LOC101251632	uncharacterized LOC101251632	GARP-G2-like			-3.23818			-3.16354		Solyc11g006720.2.1	---	MYB-like transcription factor family protein (AHRD V3.3 *** G7ZYT0_MEDTR)	MYB	4.87423	2.91788
Solyc10g080960.1.1	LOC101249222	putative two-component response regulator ARR13-like	GARP-G2-like	-3.28927	-4.24502		-4.88522		4.61547		Solyc03g005570.3.1	---	MYB family protein (AHRD V3.3 *** A0A067KW19_JATCU)	MYB		-2.3509
Solyc02g083750.1.1	LOC101262473	mediator-associated protein 1	GeBP						4.32272		Solyc03g093930.3.1	---	MYB family protein (AHRD V3.3 *-* A0A067JDM6_JATCU)	MYB	3.62115	3.80359
Solyc01g090950.3.1	LOC104648977	scarecrow-like protein 22	GRAS						-2.00636		Solyc09g010840.1.1	phan	phantastica	MYB		-2.06
Solyc02g085340.1.1	LOC101257128	scarecrow-like protein 4-like	GRAS		-2.21481	-2.82444			-2.13671		Solyc03g093940.2.1	SlMYB51	R2R3MYB transcription factor 51	MYB	24.5801	20.6495
Solyc03g025170.1.1	GRAS10	GRAS10 protein	GRAS			2.72457			6.05781		Solyc03g112390.3.1	SlMYB86	R2R3MYB transcription factor 86	MYB	-2.18359	-1.5951
Solyc07g047950.1.1	LOC101252411	scarecrow-like transcription factor PAT1-like	GRAS			-2.4947					Solyc05g009230.2.1	---	Myb domain protein (AHRD V3.3 *** K7PMP7_HEVBR)	MYB		6.29434
Solyc07g066250.1.1	Ls	lateral suppressor protein/SlLS	GRAS						-2.01569		Solyc10g081490.2.1	SlMYB60	R2R3MYB transcription factor 60	MYB	-6.97272
Solyc11g011260.1.1	GAI	GAI-like protein	GRAS			-2.20544			-2.41426		Solyc04g008870.3.1	---	Myb family transcription factor family protein (AHRD V3.3 *** B9H5N1_POPTR)	MYB	-2.22074
Solyc11g012510.2.1	GRAS1	GRAS1 protein	GRAS			4.06952			9.2351		Solyc02g087960.3.1	SlMYB94	R2R3MYB transcription factor 94	MYB	3.21905
Solyc12g005340.2.1	LOC101055602	Hop-interacting protein THI039/GRAS3	GRAS			8.41758			21.4132		Solyc12g008800.2.1	---	Myb-like transcription factor family protein, putative (AHRD V3.3 *** A0A061GMU9_THECC)	MYB-related	-4.8263	-3.98954
Solyc06g074120.3.1	BL2	bell-like homeodomain protein 2	HB-BELL		-2.09754						Solyc08g078340.3.1	---	MYB transcription factor (AHRD V3.3 *** T2DNE9_PHAVU)	MYB-related	2.26436	1.79935
Solyc01g090460.3.1	THOM1	HD-ZIP protein	HB-HD-ZIP						-2.56531		Solyc02g078810.3.1	---	Bromodomain 4, putative (AHRD V3.3 *** A0A061GG17_THECC)	MYB-related	1.94024	2.18731
Solyc02g091930.3.1	LOC101246982	homeobox-leucine zipper protein HAT22-like	HB-HD-ZIP					-2.7807			Solyc04g079940.3.1	---	NAC domain-containing protein (AHRD V3.3 *** A0A060A1D2_BOENI)	NAC	4.17563	2.97361
Solyc03g113270.3.1	VAHOX1	homeobox	HB-HD-ZIP			-2.9647			-3.28332		Solyc11g017470.2.1	---	NAC domain-containing protein, putative (AHRD V3.3 *** B9S2X2_RICCO)	NAC	2.99716	2.36468
Solyc04g074700.3.1	h52	homeodomain protein	HB-HD-ZIP		2.54167						Solyc02g081270.3.1	---	NAC domain protein, (AHRD V3.3 *** A0A061EDT4_THECC)	NAC		-2.58288
Solyc05g006980.3.1	LOC101255883	homeobox-leucine zipper protein HAT5-like	HB-HD-ZIP		-2.91192			-2.6395	-2.26092		Solyc03g097650.3.1	---	NAC domain protein (AHRD V3.3 *** B2ZGQ7_SOYBN)	NAC	-2.46105	-1.86811
Solyc05g007180.3.1	LEJA1	jasmonic acid 1	HB-HD-ZIP	-3.30985			-2.89463				Solyc07g063410.3.1	---	JA2-like	NAC		3.22674
Solyc08g066500.3.1	LOC101251205	homeobox-leucine zipper protein ATHB-15-like	HB-HD-ZIP			2.49305			3.08774		Solyc10g055760.2.1	---	NAC domain protein NAC6	NAC		2.86263
Solyc01g100510.3.1	KN4	knotted homeodomain protein 4	HB-KNOX			-2.42584			-3.62913		Solyc01g007810.1.1	SlOFP3	LOW QUALITY:ovate family protein 3	OFP	3.42822	2.54869
Solyc02g081120.3.1	T6	class I knotted-like homeodomain protein	HB-KNOX			3.68078					Solyc05g055220.1.1	SlOFP10	ovate family protein 10	OFP	-2.90838	-4.28037
Solyc08g041820.3.1	LOC101261052	homeobox protein knotted-1-like 3-like	HB-KNOX			2.45955			2.73532		Solyc03g034100.3.1	SlOFP6	ovate family protein 6	OFP	-2.61771	-5.58957
Solyc08g080120.3.1	THox2	homeobox 2 protein	HB-KNOX			-2.10307					Solyc02g072030.1.1	SlOFP5	LOW QUALITY:ovate family protein 5	OFP		-2.36733
Solyc12g010410.2.1	LOC101249149	homeobox protein knotted-1-like 3-like	HB-KNOX			2.80898			2.42749		Solyc10g085800.2.1	---	PLATZ transcription factor family protein (AHRD V3.3 *** G7IA73_MEDTR)	PLATZ	-1.86734	-2.42275
Solyc02g077590.1.1	LOC101249431	homeobox-leucine zipper protein ATHB-52-like	HB-other	-2.78959				-3.74196			Solyc08g082750.3.1	---	Plant regulator RWP-RK family protein (AHRD V3.3 *** G7IAL8_MEDTR)	RWP-RK	2.04466	2.10749
Solyc02g085630.3.1	LOC101251349	homeobox-leucine zipper protein ATHB-40-like	HB-other					-4.42797			Solyc10g018780.2.1	SlySBP8a	Squamosa promoter binding protein 8a	SBP		-7.80762
Solyc02g082670.3.1	LOC101258516	WUSCHEL-related homeobox 8-like	HB-WOX	-2.17834		2.46936	-2.04715		2.38411		Solyc02g062400.3.1	---	expression of terpenoids 1	SRS		7.41611
Solyc04g078650.3.1	LOC100301933	WOX4	HB-WOX	-2.11207	-2.85798		-2.4417				Solyc07g053410.3.1	SlTCP10	TCP transcription factor 10	TCP	5.99304	7.66493
Solyc02g090820.2.1	LOC101244435	heat shock factor protein HSF24-like	HSF		2.77887		2.14348				Solyc08g080150.1.1	SlTCP20	TCP transcription factor 20	TCP	-2.23736
Solyc06g053960.3.1	LOC101257776	heat stress transcription factor A-6b-like	HSF		-2.40608	-2.23244			-2.87985		Solyc03g006800.1.1	SlTCP21	TCP transcription factor 21	TCP	2.53489
Solyc07g055710.3.1	LOC101259859	heat stress transcription factor A-4b-like	HSF			4.52064			5.43636		Solyc06g065650.3.1	---	Protein TIFY 8 (AHRD V3.3 *** A0A151RAB6_CAJCA)	Tify	-2.21059
Solyc08g062960.3.1	LOC101255223	heat shock factor protein HSF30-like	HSF						-2.05522		Solyc07g042170.3.1	---	Jasmonate-zim-domain protein (AHRD V3.3 *** A0A167V6B7_CAMSI)	Tify	3.51428
Solyc12g098520.2.1	LOC101258637	heat stress transcription factor A-5-like	HSF						9.37298		Solyc03g122190.3.1	---	Jasmonate zim-domain protein (AHRD V3.3 *** G7IIQ4_MEDTR)	Tify	6.70082
Solyc02g092550.3.1	LOC101258116	LOB domain-containing protein 37-like	LBD			5.67681			11.9761		Solyc09g015770.3.1	SlWRKY81	WRKY transcription factor 81	WRKY	16.6302	16.3213
Solyc03g119530.3.1	LOC101257056	LOB domain-containing protein 41-like	LBD			2.89598			6.5174		Solyc03g095770.3.1	SlWRKY80	WRKY transcription factor 80	WRKY	6.04717	3.94738
Solyc11g045530.2.1	LOC101262483	LOB domain-containing protein 4-like	LBD	-6.74098	-2.7022		-14.005	2.06695			Solyc10g084380.1.1	SlWRKY44	WRKY transcription factor 44	WRKY		-4.12939
Solyc02g089210.3.1	LOC104645706	truncated transcription factor CAULIFLOWER A	MADS-MIKC						-3.13908		Solyc08g067360.3.1	SlWRKY45	WRKY transcription factor 45	WRKY		45.4216
Solyc05g012020.3.1	MADS-RIN	MADS-box transcription factor	MADS-MIKC						-2.1381		Solyc07g056280.3.1	SlWRKY30	WRKY transcription factor 30	WRKY		2.61507
Solyc05g056620.2.1	MADS-MC	MADS-box transcription factor MADS-MC	MADS-MIKC						-2.34138		Solyc04g051690.3.1	SlWRKY51	WRKY transcription factor 51	WRKY		18.4124
Solyc01g009070.3.1	LOC100037511	GAMyb-like1	MYB			-3.08026			-3.43005		Solyc04g051540.3.1	SlWRKY13	WRKY transcription factor 13	WRKY	-2.1594
Solyc02g088190.3.1	LOC101250177	uncharacterized LOC101250177	MYB						-2.00452		Solyc06g068460.3.1	SlWRKY40	WRKY transcription factor 40	WRKY	2.05248
Solyc02g092930.1.1	LOC101249225	transcription factor MYB44-like	MYB		-6.60452	5.536		-4.59418	13.8562		Solyc01g079260.3.1	SlWRKY23	WRKY transcription factor 23	WRKY	4.02549
Solyc03g005570.3.1	LOC101262488	myb-related protein Myb4-like	MYB						-2.65081		Solyc01g095630.3.1	SlWRKY41	WRKY transcription factor 41	WRKY	3.2827
Solyc03g116100.3.1	LOC101267793	myb-related protein 306-like	MYB						-2.00196		Solyc07g051840.3.1	SlWRKY17	WRKY transcription factor 17	WRKY	-2.47869
Solyc04g014470.3.1	LOC101268562	protein ODORANT1-like	MYB			-2.22147			-4.6228		Solyc02g087970.1.1	---	Mini zinc finger protein (AHRD V3.3 *** A0ZXL1_SOLLC)	zf-HD	-5.844	-4.54634
Solyc04g078420.1.1	LOC101244577	transcription factor MYB44-like	MYB			25.1337			67.1857		Solyc02g067310.3.1	---	ZF-HD homeobox protein (AHRD V3.3 *** Q9ARE3_FLABI)	zf-HD	-3.14801	-2.01974
Solyc06g053610.3.1	THM18	myb-related transcription factor	MYB			-2.14383		2.08349			Solyc02g085160.1.1	---	ZF-HD homeobox protein (AHRD V3.3 *** A0A0B2NTS1_GLYSO)	zf-HD		2.24826
Solyc06g069850.3.1	LOC101253907	myb-related protein 306-like	MYB						-2.84297		Solyc04g074990.3.1	---	ZF-HD homeobox protein family (AHRD V3.3 *-* A0A151RTI4_CAJCA)	zf-HD	185.175
Solyc06g083900.3.1	LOC101260654	myb-related protein Myb4-like	MYB		49.8512	9.83006
Solyc08g081500.2.1	THM1	transcription factor	MYB						-2.7808
Solyc09g010840.1.1	LOC543604	phantastica	MYB	-3.94366	-2.37064		-5.94095
Solyc09g090130.3.1	LOC101252819	myb-related protein Myb4-like	MYB		2.73887	3.86304			2.52154
Solyc10g081490.2.1	LOC101264168	myb-related protein 306-like	MYB						-2.19639
Solyc11g006720.2.1	LOC101262372	transcription factor DIVARICATA-like	MYB	5.16481	9.8224	2.10798	4.55003
Solyc11g011050.2.1	THM16	myb-related transcription factor	MYB		-2.15283
Solyc11g073120.2.1	LOC101262486	transcription factor MYB48-like	MYB			-4.22951			-3.8774
Solyc01g096700.3.1	LOC101246382	dnaJ homolog subfamily C member 2-like	MYB-related						2.99012
Solyc02g036370.3.1	LOC101261079	uncharacterized LOC101261079	MYB-related					-2.03297
Solyc03g098320.3.1	LOC101255972	uncharacterized LOC101255972	MYB-related			-14.3631			-8.39308
Solyc03g113620.3.1	LOC101262503	transcription factor MYB1R1-like	MYB-related						3.77761
Solyc04g005100.3.1	LOC101257759	transcription factor MYB1R1-like	MYB-related		2.1226			3.3651
Solyc05g054200.3.1	LOC101246532	transcriptional adapter ADA2b-like	MYB-related	-2.00658
Solyc08g078340.3.1	LOC101262741	transcription factor MYB1R1-like	MYB-related	2.06658		2.09333	2.00388		2.83164
Solyc09g007990.3.1	LOC101268308	uncharacterized LOC101268308	MYB-related						-2.08859
Solyc10g005080.3.1	LOC101261662	protein LHY-like	MYB-related		3.74455	-3.99303			-3.23232
Solyc10g084370.2.1	LOC101253545	transcription factor ASG4-like	MYB-related						-2.3929
Solyc03g115850.3.1	LOC101243692	NAC domain-containing protein 100-like	NAC			-4.50162			-14.7226
Solyc04g005610.3.1	LOC101248665	NAC transcription factor 29-like	NAC					-2.36881	-2.11573
Solyc04g009440.3.1	NAC1	NAC domain protein	NAC	4.70574	12.1583		4.64085
Solyc04g079940.3.1	LOC101250112	uncharacterized LOC101250112	NAC	5.24198	2.52595	4.18973	4.60846		4.26147
Solyc05g055470.3.1	LOC101265827	NAC domain-containing protein 78-like	NAC						-2.15371
Solyc06g073050.2.1	LOC101257973	uncharacterized LOC101257973	NAC			2.1017			2.41403
Solyc07g063410.3.1	JA2L	JA2-like	NAC	2.663			3.25512	-6.4803	-2.40264
Solyc07g066330.3.1	LOC101261342	NAC domain-containing protein 21/22-like	NAC	2.80296					-2.0361
Solyc10g055760.2.1	LOC101267943	protein FEZ-like	NAC	4.8613		7.54856	13.6703		5.59849
Solyc10g083450.2.1	LOC101244243	NAC transcription factor 29-like	NAC			-2.97038			-4.56293
Solyc11g005920.2.1	LOC101248635	uncharacterized LOC101248635	NAC				2.21421
Solyc11g017470.2.1	LOC101267475	NAC domain-containing protein 2-like	NAC	4.02946			3.93272	-2.72851
Solyc12g013620.2.1	JA2	jasmonic acid 2	NAC			4.26217		-7.29505
Solyc01g008490.3.1	LOC101264750	nuclear transcription factor Y subunit A-7-like	NF-YA		-2.86362	-2.99836			-3.4475
Solyc04g049910.3.1	LOC101251575	nuclear transcription factor Y subunit B-8-like	NF-YB			-2.01586			-2.6744
Solyc09g007290.3.1	LOC101258181	nuclear transcription factor Y subunit B-8-like	NF-YB		-2.0416				2.39224
Solyc11g068480.2.1	LOC101260506	nuclear transcription factor Y subunit B-like	NF-YB			2.34282			2.43844
Solyc06g072040.1.1	CIP2a	CONSTANS interacting protein 2a	NF-YC			3.10938			5.88032
Solyc02g085510.1.1	LOC543847	ovate protein	OFP					-2.83876
Solyc05g055220.1.1	LOC101263214	transcription repressor OFP13-like	OFP			-4.93575	-5.5985		-7.17745
Solyc01g068100.3.1	LOC101260569	squamosa promoter-binding-like protein 1-like	SBP			3.88001			8.85842
Solyc02g077920.3.1	LeSPL-CNR	SQUAMOSA promoter binding protein-like	SBP			2.42248
Solyc06g070900.3.1	TCP17	TCP transcription factor 17	TCP			-2.17792
Solyc08g048390.2.1	TCP24	TCP transcription factor 24	TCP						-2.13723
Solyc11g020670.1.1	TCP12	TCP transcription factor 12	TCP		-2.22199
Solyc12g014140.2.1	TCP3	TCP transcription factor 3	TCP	-2.70558			-2.88796	3.88212
Solyc03g118540.3.1	LOC101244360	protein TIFY 6B-like	Tify			5.27002			4.6629
Solyc03g122190.3.1	SRG1	salt responsive protein 1	Tify	9.08241	26.822	10.4519	8.22078		4.42251
Solyc07g042170.3.1	LOC101247936	protein TIFY 10A-like	Tify	3.15811	2.53216	15.5981	4.85988		10.5354
Solyc11g011030.2.1	Prg1	Pto-responsive gene 1 protein	Tify	12.479	77.7574	41.4546	11.9459
Solyc02g076810.3.1	LOC101252652	uncharacterized LOC101252652	Trihelix			3.67149			8.82705
Solyc02g085130.3.1	LOC101262472	tubby-like F-box protein 5-like	TUB						2.65678
Solyc04g071750.3.1	LOC101250396	tubby-like F-box protein 5-like	TUB			2.41569			3.91312
Solyc10g046970.2.1	LOC101248434	tubby-like F-box protein 14-like	TUB						2.49608
Solyc02g077450.3.1	LOC101266385	transcription factor VOZ1-like	VOZ			-2.49347			-2.28036
Solyc05g007100.3.1	Why3	single-stranded DNA-bindig protein WHY1, chloroplastic-like	Whirly	-2.49721			-2.55195
Solyc01g079260.3.1	LOC101263542	probable WRKY transcription factor 23-like	WRKY	4.34621	5.58467	9.57316	2.9871		11.9238
Solyc01g079360.3.1	LOC543856	probable WRKY transcription factor 65	WRKY		2.49411
Solyc01g095630.3.1	WRKY3	WRKY transcription factor	WRKY	5.92543			3.30334
Solyc03g095770.3.1	LOC101256570	probable WRKY transcription factor 70-like	WRKY	11.2256		2.48008	6.65644		3.61395
Solyc03g116890.3.1	LOC101246812	probable WRKY transcription factor 39	WRKY	16.3101	11.7352	17.7623	27.9524		9.73841
Solyc05g012500.3.1	LOC101247821	probable WRKY transcription factor 57-like	WRKY		3.81142	2.4866	2.05963		3.39981
Solyc06g066370.3.1	SlWRKY33A	WRKY transcription factor 33A (SlWRKY33A)	WRKY	2.16365					2.43798
Solyc07g055280.3.1	LOC101267623	probable WRKY transcription factor 69-like	WRKY	2.36443	2.97797		2.09116		-2.02234
Solyc07g066220.3.1	SlWRKY2	WRKY transcription factor 2	WRKY						2.24784
Solyc08g008280.3.1	LOC101258576	probable WRKY transcription factor 53-like	WRKY			11.9194			9.78125
Solyc09g014990.3.1	LOC101268787	probable WRKY transcription factor 33-like	WRKY						2.57694
Solyc09g015770.3.1	WRKY81	WRKY transcription factor 81	WRKY	21.3644		6.08135	24.9026		8.37436
Solyc12g014610.2.1	LOC101265313	probable WRKY transcription factor 20-like	WRKY			-2.47181
Solyc12g096350.2.1	LOC543855	probable WRKY transcription factor 17	WRKY			2.64671
Solyc02g067320.2.1	LOC101268060	transcription factor HB29-like	zf-HD						-2.61069
Solyc02g087970.1.1	matriochka	mini zinc finger protein	zf-HD	-9.23257	-4.25711		-6.77025	-11.055	-8.69004
MICROARRAY											RNA-seq
				Fold change											Fold change
Gene ID	Gene symbol	Description	Family	M-17 dpi	M-24 dpi	M-49 dpi	S23-17 dpi	S23-24 dpi	S23-49 dpi		Gene ID	Gene symbol	Description	Family	M-17 dpi	S23-17 dpi
Protein kinases											Protein kinases
Solyc06g068920.3.1	LOC101246150	probable serine/threonine protein kinase IREH1	AGC_MAST			-2.02662			-2.32627		Solyc01g097770.3.1	phot2	phototropin 2	AGC_RSK-2	-2.6122
Solyc11g007760.2.1	Pdk1	3-phosphoinositide-dependent protein kinase-1	AGC_PDK1					-2.09259			Solyc11g007250.2.1	---	Protein kinase like protein (AHRD V3.3 *** Q0WN21_ARATH)	AGC_RSK-2	-4.59267
Solyc05g018300.3.1	LOC101265334	protein phosphatase 2C and cyclic nucleotide-binding/kinase domain-containing protein-l	AGC_PKA-PKG			2.59035			3.98948		Solyc12g006690.2.1	---	Protein kinase G11A (AHRD V3.3 *** A0A151S8P4_CAJCA)	AGC_RSK-2		-2.40339
Solyc04g015130.3.1	PK1	protein kinase	AGC_RSK-2						5.0578		Solyc01g090240.3.1	adi3	AvrPto-dependent Pto-interacting protein 3	AGC_RSK-2	-2.07001	-1.41707
Solyc11g067070.1.1	LOC101252554	Solanum lycopersicum serine/threonine-protein kinase D6PK (LOC101252554)	AGC_RSK-2						3.59213		Solyc11g061720.1.1	---	Kinase family protein (AHRD V3.3 *** D7KZX1_ARALL)	AGC_RSK-2	-2.00348	-1.98918
Solyc03g095510.3.1	LOC101252563	serine/threonine-protein kinase AtPK2/AtPK19-like	AGC-Pl		2.48739	-7.82992			-9.3748		Solyc06g007440.3.1	---	Non-specific serine/threonine protein kinase (AHRD V3.3 *** K4C3C6_SOLLC)	CAMK_CAMKL-CHK1	3.30261
Solyc06g071210.3.1	LOC101246352	serine/threonine-protein kinase AtPK2/AtPK19-like	AGC-Pl	-2.68136							Solyc06g082440.1.1	---	Non-specific serine/threonine protein kinase (AHRD V3.3 *** K4CAA3_SOLLC)	CAMK_CAMKL-CHK1	3.44985
Solyc04g009330.3.1	LOC101261508	serine/threonine-protein kinase Aurora-3-like	Aur		-2.17062						Solyc02g083850.3.1	slCDPK29	Calcium-dependent protein kinase (AHRD V3.3 *** C6KGT3_SOLLC)	CAMK_CDPK	2.54924
Solyc02g067030.3.1	SNF1	SNF1 protein	CAMK_AMPK			-2.6374			-2.39796		Solyc03g033540.3.1	LeCPK2/slCDPK28	calcium-dependent protein kinase2	CAMK_CDPK	1.90626	2.45253
Solyc01g008850.3.1	LOC101257694	CBL-interacting serine/threonine-protein kinase 3-like	CAMK_CAMKL-CHK1		4.50712						Solyc04g081910.3.1	slCDPK18	Calcium-dependent protein kinase, putative (AHRD V3.3 *** B9R8F1_RICCO)	CAMK_CDPK	2.2748	2.49134
Solyc03g005330.1.1	LOC101258333	CBL-interacting serine/threonine-protein kinase 7-like	CAMK_CAMKL-CHK1			4.54933			20.3441		Solyc12g005030.2.1	---	Protein kinase (AHRD V3.3 *** Q9AR92_MEDSA)	CAMK_CDPK	-2.03769	-2.4536
Solyc05g052270.2.1	SlCIPK2	CBL-interacting protein kinase	CAMK_CAMKL-CHK1			2.47783			5.62136		Solyc08g077780.3.1	---	Protein kinase (AHRD V3.3 *** Q39868_SOYBN)	CAMK_OST1L	2.35542
Solyc05g053210.3.1	LOC101243894	CBL-interacting protein kinase 1-like	CAMK_CAMKL-CHK1			4.2388			5.05365		Solyc03g097690.3.1	---	Kinase family protein (AHRD V3.3 *** D7MQB8_ARALL)	CMGC_CDK-CRK7-CDK9	-2.07771	-2.14988
Solyc07g005440.1.1	LOC101264440	CBL-interacting serine/threonine-protein kinase 6-like	CAMK_CAMKL-CHK1					-2.75697	2.33671		Solyc07g062080.3.1	mapk11	mitogen-activated protein kinase 11	CMGC_MAPK	3.96162	2.9849
Solyc09g018280.1.1	LOC101254823	CBL-interacting serine/threonine-protein kinase 14	CAMK_CAMKL-CHK1			6.40589		-4.95963	8.66638		Solyc09g065570.3.1	---	Kinase family protein (AHRD V3.3 *** B9GSJ9_POPTR)	NEK		-2.43296
Solyc01g112250.3.1	LOC101258311	calcium-dependent protein kinase 5-like/SlCDPK13	CAMK_CDPK			-2.15152			-3.22473		Solyc02g089090.3.1	---	Receptor-like kinase (AHRD V3.3 *** C6ZRN8_SOYBN)	RLK-Pelle_CrRLK1L-1		2.44513
Solyc03g033540.3.1	LOC100316879	calcium-dependent protein kinase/SlCDPK28	CAMK_CDPK	2.05667		2.30621	2.80179		2.02062		Solyc02g014030.2.1	---	Kinase, putative (AHRD V3.3 *-* B9SYC3_RICCO)	RLK-Pelle_CrRLK1L-1	2.34496	4.29792
Solyc03g082500.3.1	LOC543833	serine/threonine protein kinase pk23/SlCRK1	CAMK_CDPK		2.03297	2.53957			2.29991		Solyc02g071800.3.1	---	Receptor-like protein kinase (AHRD V3.3 *** B9I1R1_POPTR)	RLK-Pelle_DLSV	2.77408
Solyc03g113390.3.1	LOC101055527	Hop-interacting protein THI080/SlCDPK22	CAMK_CDPK						3.78092		Solyc02g079570.3.1	---	Serine/threonine-protein kinase (AHRD V3.3 *** A0A0V0IWF8_SOLCH)	RLK-Pelle_DLSV	2.23219
Solyc04g009800.3.1	CDPK2	calcium dependent protein kinaseSlCDPK2	CAMK_CDPK		2.49733	2.32346	2.24709				Solyc07g005110.3.1	---	Receptor-like kinase CHRK1 (AHRD V3.3 *** Q9SWX8_TOBAC)	RLK-Pelle_DLSV	2.11362
Solyc10g079130.2.1	LOC101260188	calcium-dependent protein kinase 32-like/SlCDPK25	CAMK_CDPK			2.24285			2.99995		Solyc08g076060.3.1	---	Serine/Threonine kinase family protein (AHRD V3.3 *** G7L990_MEDTR)	RLK-Pelle_DLSV	-2.09356
Solyc05g056550.3.1	LOC101265336	serine/threonine-protein kinase SAPK7-like	CAMK_OST1L		-2.77652				2.81263		Solyc11g011880.2.1	---	Protein kinase (AHRD V3.3 *** A9CM11_IPONI)	RLK-Pelle_DLSV	-2.00738
Solyc08g077780.3.1	LOC101250433	serine/threonine-protein kinase SAPK3-like	CAMK_OST1L	2.25669	2.81692		2.03667	-2.22952			Solyc01g007980.3.1	---	Protein kinase family protein (AHRD V3.3 *** C6ZRU6_SOYBN)	RLK-Pelle_DLSV		3.62383
Solyc06g053560.3.1	LOC101248583	casein kinase I isoform delta-like	CK1_CK1						3.74388		Solyc01g007990.3.1	---	Kinase family protein (AHRD V3.3 *** U5G1A9_POPTR)	RLK-Pelle_DLSV		2.70317
Solyc07g040720.3.1	LOC101265454	casein kinase I isoform delta-like	CK1_CK1			3.18703			4.92951		Solyc02g030300.3.1	---	Serine/threonine-protein kinase (AHRD V3.3 *** U5GTQ6_POPTR)	RLK-Pelle_DLSV		3.81646
Solyc09g090250.3.1	LOC101255137	casein kinase I-like	CK1_CK1			-2.54967			-4.47022		Solyc03g005960.3.1	lesk1	protein kinase LESK1	RLK-Pelle_DLSV		3.68199
Solyc12g100310.2.1	LOC101267788	casein kinase I-like	CK1_CK1-Pl						-2.27316		Solyc03g111540.2.1	---	cysteine-rich RECEPTOR-like kinase (AHRD V3.3 *** AT4G23160.1)	RLK-Pelle_DLSV		12.0235
Solyc01g098160.3.1	LOC101249862	probable serine/threonine-protein kinase At1g54610	CMGC_CDK-CRK7-CDK9						-2.62922		Solyc04g058110.3.1	---	Serine/threonine-protein kinase (AHRD V3.3 *** M1CVM1_SOLTU)	RLK-Pelle_DLSV		2.85567
Solyc02g064700.3.1	LOC101246108	casein kinase II subunit alpha, chloroplastic-like	CMGC_CK2						2.88396		Solyc04g077360.3.1	---	Serine/threonine-protein kinase (AHRD V3.3 *** M1A1I5_SOLTU)	RLK-Pelle_DLSV		3.6074
Solyc01g101000.3.1	LOC101259887	shaggy-related protein kinase NtK-1-like	CMGC_GSK						8.37528		Solyc07g055810.3.1	---	Receptor-like protein kinase (AHRD V3.3 *** B9I1R1_POPTR)	RLK-Pelle_DLSV		2.03394
Solyc02g072300.3.1	LOC101249039	shaggy-related protein kinase eta-like	CMGC_GSK			2.16343			2.85635		Solyc02g079640.3.1	---	Serine/threonine-protein kinase (AHRD V3.3 *** M1B363_SOLTU)	RLK-Pelle_DLSV	-2.1128	-1.60381
Solyc02g086670.3.1	LOC101254442	shaggy-related protein kinase epsilon-like	CMGC_GSK						3.98516		Solyc04g077390.3.1	---	ARK2 product/receptor-like serine/threonine protein kinase ARK2 (AHRD V1 *-** Q9S972_ARATH)	RLK-Pelle_DLSV	4.7368	10.9021
Solyc06g005170.3.1	MPK3	mitogen-activated protein kinase 3	CMGC_MAPK			13.1438			21.1179		Solyc07g053080.3.1	---	Serine/threonine-protein kinase (AHRD V3.3 *-* K4CFK6_SOLLC)	RLK-Pelle_DLSV	1.96653	2.24467
Solyc09g065570.3.1	LOC101264367	serine/threonine-protein kinase Nek2-like	NEK	-2.40899		3.94564	-2.95157				Solyc07g053130.3.1	---	Serine/threonine-protein kinase (AHRD V3.3 *** K4CFL1_SOLLC)	RLK-Pelle_DLSV	6.08052	7.36654
Solyc09g015830.2.1	LOC101259360	receptor-like protein kinase FERONIA-like	RLK-Pelle_CrRLK1L-1			7.43996			15.669		Solyc07g063720.1.1	---	Serine/threonine-protein kinase (AHRD V3.3 *** M1CC72_SOLTU)	RLK-Pelle_DLSV	-5.12723	-2.14887
Solyc02g030300.3.1	LOC101245411	G-type lectin S-receptor-like serine/threonine-protein kinase At4g27290-like	RLK-Pelle_DLSV				5.57768				Solyc07g063770.3.1	---	Serine/threonine-protein kinase (AHRD V3.3 *** A0A0V0IT75_SOLCH)	RLK-Pelle_DLSV	5.98811	24.5395
Solyc02g071860.3.1	LOC101267958	probable LRR receptor-like serine/threonine-protein kinase At1g07650-like	RLK-Pelle_DLSV						-3.81509		Solyc01g098740.3.1	---	Protein kinase (AHRD V3.3 *** C6ZRT6_SOYBN)	RLK-Pelle_Extensin	-2.57535
Solyc03g005960.3.1	LOC543641	uncharacterized LOC543641	RLK-Pelle_DLSV				3.50131		3.73206		Solyc03g112310.1.1	---	Clade X lectin receptor kinase (AHRD V3.3 *** K4BK85_SOLLC)	RLK-Pelle_L-LEC	2.40534
Solyc10g005630.3.1	LOC101266872	probable LRR receptor-like serine/threonine-protein kinase At1g56130-like	RLK-Pelle_DLSV			5.79106			6.47128		Solyc09g007510.2.1	---	Lectin receptor kinase-like protein (AHRD V3.3 *** B3XWM9_NICBE)	RLK-Pelle_L-LEC		-2.19733
Solyc01g098740.3.1	LOC101259886	serine/threonine-protein kinase CDL1	RLK-Pelle_Extensin						-2.22414		Solyc02g086210.3.1	---	Receptor-like kinase (AHRD V3.3 *** G7KUD4_MEDTR)	RLK-Pelle_LRK10L-2	2.40796	3.37434
Solyc03g007210.3.1	LOC101249240	rust resistance kinase Lr10	RLK-Pelle_LRK10L-2				2.29768				Solyc03g007210.3.1	---	Receptor-like protein kinase (AHRD V3.3 *** A0A061EYK6_THECC)	RLK-Pelle_LRK10L-2	1.98334	2.01714
Solyc09g007280.3.1	LOC101258688	probable LRR receptor-like serine/threonine-protein kinase At1g67720	RLK-Pelle_LRR-I-1			-2.16195			-2.54093		Solyc02g093100.3.1	---	Receptor protein kinase, putative (AHRD V3.3 *** B9T4U3_RICCO)	RLK-Pelle_LRR-III	-2.16878
Solyc05g052350.3.1	LOC101262918	probable leucine-rich repeat receptor-like protein kinase IMK3-like	RLK-Pelle_LRR-III			-2.24324			-2.55515		Solyc03g111670.3.1	---	Protein kinase (AHRD V3.3 *** D6N3G3_MALDO)	RLK-Pelle_LRR-III	-1.81186	-2.00635
Solyc11g011020.2.1	LOC101254257	probable inactive receptor kinase At1g48480-like	RLK-Pelle_LRR-III			2.87119	-2.3188				Solyc05g015150.3.1	---	Receptor-like kinase (AHRD V3.3 *** G7KTA0_MEDTR)	RLK-Pelle_LRR-III	-2.49753	-1.64059
Solyc12g009190.2.1	LOC101251258	leucine-rich repeat protein kinase family protein	RLK-Pelle_LRR-III						-2.35052		Solyc09g008860.3.1	---	Ovary receptor kinase 14 (AHRD V3.3 *** S4WME3_SOLCH)	RLK-Pelle_LRR-III	-2.33685	-2.82499
Solyc09g092460.3.1	LOC101249304	probable receptor protein kinase TMK1-like	RLK-Pelle_LRR-IX			-2.67416			-2.858		Solyc01g091230.3.1	---	Receptor-like kinase (AHRD V3.3 *** A0A191UPW4_CASSA)	RLK-Pelle_LRR-IV		-3.52863
Solyc02g081070.3.1	LOC101245221	protein STRUBBELIG-RECEPTOR FAMILY 8-like	RLK-Pelle_LRR-V	-3.25953			-4.16455		4.17525		Solyc06g074070.3.1	---	Receptor-kinase-like protein (AHRD V3.3 *** A0A072U3D4_MEDTR)	RLK-Pelle_LRR-IX		-2.03301
Solyc12g055720.2.1	LOC101251660	protein STRUBBELIG-RECEPTOR FAMILY 6-like	RLK-Pelle_LRR-V		-2.92599						Solyc01g007130.3.1	---	Receptor-like protein kinase (AHRD V3.3 *** Q58JF6_SOLPI)	RLK-Pelle_LRR-IX	-2.27905	-1.6463
Solyc01g096940.3.1	LOC101252437	probable inactive leucine-rich repeat receptor-like protein kinase At3g03770-like	RLK-Pelle_LRR-VI-1	-5.94716			-5.68058		-3.81903		Solyc10g081420.2.1	---	Protein kinase (AHRD V3.3 *** Q2HVC0_MEDTR)	RLK-Pelle_LRR-VI-1	-2.16957
Solyc03g006130.3.1	LOC101251153	probable LRR receptor-like serine/threonine-protein kinase At5g45840-like	RLK-Pelle_LRR-VI-2		2.51728				-2.15809		Solyc01g096940.3.1	---	Receptor-like kinase 17 (AHRD V3.3 *** A5A0Y6_SOLCH)	RLK-Pelle_LRR-VI-1	-4.51781	-2.43602
Solyc04g071870.1.1	LOC101252773	leucine-rich repeat receptor protein kinase EXS-like	RLK-Pelle_LRR-Xb-1						2.83849		Solyc05g007120.3.1	---	Leucine-rich repeat protein kinase family protein, putative (AHRD V3.3 *** A0A061EAR8_THECC)	RLK-Pelle_LRR-VI-1	-2.09635	-1.35928
Solyc00g009090.3.1	LOC101262905	probable LRR receptor-like serine/threonine-protein kinase At1g34110-like	RLK-Pelle_LRR-XI-1						-6.13876		Solyc02g076660.3.1	---	Receptor protein kinase, putative (AHRD V3.3 *** B9T7R3_RICCO)	RLK-Pelle_LRR-VI-2	2.07279
Solyc08g066310.2.1	LOC101247644	receptor-like protein kinase 2	RLK-Pelle_LRR-XI-1			3.14477					Solyc03g033610.1.1	---	Non-specific serine/threonine protein kinase (AHRD V3.3 *** K4BFN3_SOLLC)	RLK-Pelle_LRR-VII-3	-2.07307	-2.15635
Solyc06g071810.1.1	LOC101259548	leucine-rich repeat receptor-like serine/threonine/tyrosine-protein kinase SOBIR1-like	RLK-Pelle_LRR-XI-2			3.12853	2.1143		2.66378		Solyc12g096710.2.1	---	Receptor-like kinase (AHRD V3.3 *** D4QD70_DIACA)	RLK-Pelle_LRR-Xa		2.11523
Solyc02g089900.1.1	LOC101261978	lysM domain receptor-like kinase 4-like	RLK-Pelle_LysM			8.27392		-4.04648	14.179		Solyc07g006480.3.1	---	Receptor-like kinase (AHRD V3.3 *** D4QD70_DIACA)	RLK-Pelle_LRR-Xa	4.50896	12.355
Solyc03g121050.3.1	LOC100736483	Lyk3	RLK-Pelle_LysM			-3.02866			-4.42423		Solyc03g026040.3.1	---	LRR receptor-like kinase family protein (AHRD V3.3 *** A0A072VNY9_MEDTR)	RLK-Pelle_LRR-Xb-1		-2.62437
Solyc07g049180.3.1	Bti9	LysM receptor-like kinase	RLK-Pelle_LysM		2.35193	6.71567			10.1124		Solyc04g071870.1.1	---	Receptor-like kinase (AHRD V3.3 *** G7IBW3_MEDTR)	RLK-Pelle_LRR-Xb-1	2.3319	2.51078
Solyc12g007110.2.1	LOC101249989	proline-rich receptor-like protein kinase PERK15-like	RLK-Pelle_PERK-1			2.14044			2.12427		Solyc07g056410.3.1	---	Non-specific serine/threonine protein kinase (AHRD V3.3 *** K4CGH4_SOLLC)	RLK-Pelle_LRR-XI-1	2.36674
Solyc03g121440.3.1	LOC101244940	inactive protein kinase SELMODRAFT_444075-like	RLK-Pelle_PERK-2	-2.91937			-3.36684				Solyc04g074020.2.1	---	Receptor protein kinase, putative (AHRD V3.3 *** A0A061FG24_THECC)	RLK-Pelle_LRR-XI-1		3.85891
Solyc10g075040.2.1	LOC101264267	probable receptor-like protein kinase At5g15080-like	RLK-Pelle_RLCK-II		-3.71736	3.28421			9.18725		Solyc04g074050.3.1	---	Receptor protein kinase, putative (AHRD V3.3 *** A0A061FG24_THECC)	RLK-Pelle_LRR-XI-1		4.85355
Solyc10g012170.3.1	LOC101255141	calmodulin-binding receptor-like cytoplasmic kinase 2-like	RLK-Pelle_RLCK-IV			6.11813			6.32914		Solyc02g077630.3.1	---	Receptor-like protein kinase HSL1 (AHRD V3.3 *** HSL1_ARATH)	RLK-Pelle_LRR-XI-1	-1.88782	-2.47678
Solyc08g069180.3.1	LOC101266660	U-box domain-containing protein 52-like	RLK-Pelle_RLCK-IXb			-4.55315			-6.98618		Solyc03g043770.3.1	---	Non-specific serine/threonine protein kinase (AHRD V3.3 *** A0A0V0IVW5_SOLCH)	RLK-Pelle_LRR-XI-1	-2.03836	-2.3033
Solyc12g098960.2.1	LOC101247003	probable receptor-like protein kinase At5g18500-like	RLK-Pelle_RLCK-V			2.41716			2.37042		Solyc03g093330.3.1	---	Non-specific serine/threonine protein kinase (AHRD V3.3 *** K4C1J5_SOLLC)	RLK-Pelle_LRR-XI-1	-1.94875	-2.33449
Solyc01g111570.3.1	LOC101265487	probable receptor-like serine/threonine-protein kinase At5g57670-like	RLK-Pelle_RLCK-VI						-2.27977		Solyc03g123860.3.1	INRPK1c	Receptor-like protein kinase INRPK1c	RLK-Pelle_LRR-XI-1	3.70489	3.47548
Solyc01g067400.3.1	LOC101245581	serine/threonine-protein kinase PBS1-like	RLK-Pelle_RLCK-VIIa-1			-2.27865			-2.9229		Solyc04g015600.3.1	---	LRR receptor-like kinase family protein (AHRD V3.3 *** A0A072U3C5_MEDTR)	RLK-Pelle_LRR-XI-1	-2.22222	-2.36137
Solyc05g024290.3.1	LOC101256183	serine/threonine-protein kinase PBS1-like	RLK-Pelle_RLCK-VIIa-1		2.27608						Solyc04g064940.3.1	---	Receptor protein kinase (AHRD V3.3 *** Q9FEU2_PINSY)	RLK-Pelle_LRR-XI-1	-2.9514	-2.91518
Solyc10g085990.2.1	LOC101258609	serine/threonine-protein kinase PBS1-like	RLK-Pelle_RLCK-VIIa-1			2.08417			2.87431		Solyc04g081590.3.1	---	Non-specific serine/threonine protein kinase (AHRD V3.3 *** K4BVN8_SOLLC)	RLK-Pelle_LRR-XI-1	-2.05772	-1.39682
Solyc00g007060.3.1	LOC101252068	probable serine/threonine-protein kinase Cx32, chloroplastic-like	RLK-Pelle_RLCK-VIIa-2			2.23704			3.08443		Solyc05g051640.3.1	---	Non-specific serine/threonine protein kinase (AHRD V3.3 *** K4C1J5_SOLLC)	RLK-Pelle_LRR-XI-1	-2.1699	-2.3898
Solyc01g010660.3.1	LOC101251803	protein kinase 2B, chloroplastic-like	RLK-Pelle_RLCK-VIIa-2		2.09044	2.76571					Solyc08g066310.2.1	---	Receptor-like protein kinase (AHRD V3.3 *** A0A0K9PZN1_ZOSMR)	RLK-Pelle_LRR-XI-1	5.1978	6.52552
Solyc01g088690.3.1	LOC101248422	probable receptor-like protein kinase At5g47070-like	RLK-Pelle_RLCK-VIIa-2		-2.99528	3.62411			9.95191		Solyc10g079170.2.1	---	LRR receptor-like kinase family protein (AHRD V3.3 *** A0A072U3C5_MEDTR)	RLK-Pelle_LRR-XI-1	-2.99256	-4.85928
Solyc01g112220.3.1	LOC101257025	probable serine/threonine-protein kinase Cx32, chloroplastic-like	RLK-Pelle_RLCK-VIIa-2	2.11397			2.60051				Solyc11g017270.2.1	---	LRR receptor-like kinase family protein (AHRD V3.3 *** A0A072VP05_MEDTR)	RLK-Pelle_LRR-XI-1	2.66118	3.47368
Solyc04g011520.3.1	LOC101260038	protein kinase APK1A, chloroplastic-like	RLK-Pelle_RLCK-VIIa-2		2.56634						Solyc12g008500.2.1	---	Receptor-like protein kinase (AHRD V3.3 *** A0A0K9PZN1_ZOSMR)	RLK-Pelle_LRR-XI-1	2.45664	2.08364
Solyc05g053930.3.1	LOC101253190	probable serine/threonine-protein kinase NAK-like	RLK-Pelle_RLCK-VIIa-2						3.20052		Solyc02g068830.2.1	---	Non-specific serine/threonine protein kinase (AHRD V3.3 *** M1ANR5_SOLTU)	RLK-Pelle_LRR-XII-1	-2.02044
Solyc06g062920.3.1	LOC543684	auxin-regulated dual specificity cytosolic kinase	RLK-Pelle_RLCK-VIIa-2			3.49136			3.63328		Solyc03g006030.3.1	---	LRR receptor-like kinase (AHRD V3.3 *** A0A072V4N4_MEDTR)	RLK-Pelle_LRR-XII-1		2.9734
Solyc07g042590.3.1	LOC101266653	serine/threonine-protein kinase At5g01020-like	RLK-Pelle_RLCK-VIIa-2		2.0555						Solyc03g006100.3.1	---	Receptor-kinase, putative (AHRD V3.3 *** B9RVA8_RICCO)	RLK-Pelle_LRR-XII-1		2.17922
Solyc08g077560.3.1	LOC101252910	probable receptor-like protein kinase At5g47070	RLK-Pelle_RLCK-VIIa-2			7.32378	3.79299		11.6175		Solyc04g014900.3.1	---	Non-specific serine/threonine protein kinase (AHRD V3.3 *-* M1A662_SOLTU)	RLK-Pelle_LRR-XII-1		10.4478
Solyc09g008010.3.1	LOC101267733	probable receptor-like protein kinase At5g15080-like	RLK-Pelle_RLCK-VIIa-2	2.14364	2.61996	2.62745	2.60196				Solyc06g005880.3.1	---	Non-specific serine/threonine protein kinase (AHRD V3.3 *** M1ANR5_SOLTU)	RLK-Pelle_LRR-XII-1		68.9276
Solyc10g074710.2.1	LOC101256046	serine/threonine-protein kinase At5g01020-like	RLK-Pelle_RLCK-VIIa-2			2.32388			3.69382		Solyc06g006010.2.1	---	Leucine-rich receptor-like protein kinase family protein (AHRD V3.3 *** AT5G46330.2)	RLK-Pelle_LRR-XII-1		5.21511
Solyc10g078940.2.1	LOC101256534	probable protein kinase At2g41970-like	RLK-Pelle_RLCK-VIII						-2.06454		Solyc06g006020.2.1	---	Non-specific serine/threonine protein kinase (AHRD V3.3 *** M1ANR5_SOLTU)	RLK-Pelle_LRR-XII-1		18.3031
Solyc12g098820.2.1	LOC101252374	PTI1-like tyrosine-protein kinase 3-like	RLK-Pelle_RLCK-VIII			3.04895			5.48456		Solyc08g061560.3.1	---	Receptor protein kinase (AHRD V3.3 *** A0A0U5BM22_RORAQ)	RLK-Pelle_LRR-XIIIb		-2.11592
Solyc04g045600.3.1	LOC101265327	probable receptor-like protein kinase At1g80640-like	RLK-Pelle_RLCK-X			-2.49207			-2.41629		Solyc12g089160.2.1	---	Lrr receptor protein kinase, putative (AHRD V3.3 *** B9R7U7_RICCO)	RLK-Pelle_LRR-XIV	-2.86253	-1.56564
Solyc04g082260.3.1	LOC101254198	probable serine/threonine-protein kinase At4g35230	RLK-Pelle_RLCK-XII-1						3.63918		Solyc02g081040.3.1	---	Receptor protein kinase, putative (AHRD V3.3 *** B9SH40_RICCO)	RLK-Pelle_LysM	2.12636	2.176
Solyc11g064890.2.1	LOC543567	hypoxia-induced protein L31	RLK-Pelle_RLCK-XII-1			3.04444			6.98899		Solyc02g089920.1.1	---	Kinase family protein (AHRD V3.3 *** B9HEM3_POPTR)	RLK-Pelle_LysM	1.95042	2.91129
Solyc12g099830.2.1	LOC101254179	probable serine/threonine-protein kinase At5g41260-like	RLK-Pelle_RLCK-XII-1		-2.63103				2.53746		Solyc01g067510.3.1	---	Kinase family protein (AHRD V3.3 *** B9GNF8_POPTR)	RLK-Pelle_RLCK-IXa	-3.29685	-3.14199
Solyc06g060690.2.1	LOC101253295	inactive serine/threonine-protein kinase At1g67470-like	RLK-Pelle_RLCK-XII-2			5.41718			9.92535		Solyc02g063330.3.1	---	Kinase family protein (AHRD V3.3 *** B9H386_POPTR)	RLK-Pelle_RLCK-VI	-1.87468	-3.20338
Solyc03g116760.3.1	LOC101249718	PTI1-like tyrosine-protein kinase At3g15890-like	RLK-Pelle_RLCK-XV		-2.63423		-2.60347				Solyc04g082500.3.1	---	Kinase family protein (AHRD V3.3 *** U5GGQ9_POPTR)	RLK-Pelle_RLCK-VIIa-2	4.18771	2.43926
Solyc11g069590.2.1	LOC101263279	receptor-like serine/threonine-protein kinase NCRK-like	RLK-Pelle_RLCK-XVI	-2.24439			-2.47585		-4.13513		Solyc08g077560.3.1	---	Kinase family protein (AHRD V3.3 *** B9MTV7_POPTR)	RLK-Pelle_RLCK-VIIa-2	1.82465	2.49007
Solyc11g071820.2.1	LOC101259404	probable receptor-like protein kinase At1g49730-like	RLK-Pelle_URK-1	-2.85385	-5.02248	-2.36961	-3.75038				Solyc08g077630.3.1	---	Kinase family protein (AHRD V3.3 *** B9MTV7_POPTR)	RLK-Pelle_RLCK-VIIa-2	2.064	2.74152
Solyc02g086270.3.1	LOC101262274	probable serine/threonine-protein kinase At1g18390-like	RLK-Pelle_WAK_LRK10L-1						6.22653		Solyc09g008010.3.1	---	Kinase family protein (AHRD V3.3 *** B9MTD8_POPTR)	RLK-Pelle_RLCK-VIIa-2	2.27854	2.18989
Solyc06g084160.3.1	LOC101255414	probable serine/threonine-protein kinase BUD32 homolog	STE_STE11						2.62548		Solyc09g011750.3.1	---	Kinase family protein (AHRD V3.3 *** B9IG10_POPTR)	RLK-Pelle_RLCK-XII-1		-2.0986
Solyc11g006000.2.1	LOC543918	MAP3Ka	STE_STE11		2.00355	2.73604			2.92099		Solyc11g069590.2.1	---	Kinase, putative (AHRD V3.3 *** B9SVB0_RICCO)	RLK-Pelle_RLCK-XVI	-2.40187	-2.28485
Solyc08g083040.3.1	LOC101265946	uncharacterized LOC101265946	STE_STE20-Fray				-6.37208		7.66981		Solyc07g055640.1.1	---	Serine/threonine-protein kinase (AHRD V3.3 *-* A0A0D4BTD1_SOLPN)	RLK-Pelle_SD-2b	2.07335
Solyc03g119490.3.1	MKK3	MAPKK	STE_STE7			2.27178			2.8754		Solyc09g075920.1.1	---	Serine/threonine-protein kinase (AHRD V3.3 *** K4CVG9_SOLLC)	RLK-Pelle_SD-2b		4.1174
Solyc03g123800.2.1	MKK2	MAPKK	STE_STE7						2.87684		Solyc03g078370.1.1	---	Serine/threonine-protein kinase (AHRD V3.3 *** K4BHR6_SOLLC)	RLK-Pelle_SD-2b	2.79876	2.9768
Solyc12g009020.2.1	mek1	MAP kinase kinase	STE_STE7			2.28915			2.61683		Solyc11g005630.1.1	---	Serine/threonine-protein kinase (AHRD V3.3 *** K4D4H6_SOLLC)	RLK-Pelle_SD-2b	3.90125	7.36981
Solyc10g083610.2.1	TCTR1	ethylene-inducible CTR1-like protein kinase	TKL_CTR1-DRK-2		2.49208						Solyc10g076550.1.1	---	Protein kinase family protein (AHRD V3.3 *-* AT3G25490.1)	RLK-Pelle_WAK	12.1926	39.4724
Solyc01g005030.3.1	LOC101263144	E3 ubiquitin-protein ligase KEG	TKL-Pl-1			-2.91308					Solyc05g008940.3.1	---	Kinase family protein (AHRD V3.3 *** D7KAJ2_ARALL)	RLK-Pelle_WAK_LRK10L-1		3.92033
Solyc02g078140.3.1	LOC101252042	serine/threonine-protein kinase HT1-like	TKL-Pl-4			-2.54068			-2.1294		Solyc05g008980.2.1	---	Kinase family protein (AHRD V3.3 *** D7KAJ2_ARALL)	RLK-Pelle_WAK_LRK10L-1		5.79472
Solyc02g093410.3.1	LOC101261474	serine/threonine-protein kinase HT1-like	TKL-Pl-4			3.1511			4.00376		Solyc05g009010.1.1	---	Protein kinase family protein (AHRD V3.3 *-* AT5G38210.1)	RLK-Pelle_WAK_LRK10L-1		4.13359
Solyc03g006400.3.1	LOC101258727	serine/threonine-protein kinase HT1-like	TKL-Pl-4					2.35797	-2.98718		Solyc02g090430.3.1	SlMAPKKK20	MAP kinase kinase kinase 20	STE_STE11		3.21006
Solyc03g114210.3.1	LOC101248565	serine/threonine-protein kinase HT1-like	TKL-Pl-4	2.85675			3.36783	-2.22483	-2.82038		Solyc04g079400.3.1	SlMAPKKK35	MAP kinase kinase kinase 35	STE_STE11	1.68522	2.02571
Solyc10g055720.2.1	LOC101268522	tyrosine-protein kinase Srms-like	TKL-Pl-4						5.93259		Solyc04g076480.3.1	SlMAPKKK34	MAP kinase kinase kinase 34	TKL_CTR1-DRK-2	2.37759	1.99655
Solyc03g005920.3.1	LOC101245728	putative serine/threonine-protein kinase/receptor R831-like	TKL-Pl-5			-2.4652			-4.09999		Solyc01g111880.3.1	SlMAPKKK11	MAP kinase kinase kinase 11	TKL-Pl-4	2.0874
Solyc05g013070.3.1	LOC101259335	dual specificity protein kinase splA-like	TKL-Pl-5						6.25701		Solyc10g055720.2.1	SlMAPKKK75	MAP kinase kinase kinase 75	TKL-Pl-4	2.22237
Solyc02g031860.3.1	LOC101248152	uncharacterized LOC101248152	TKL-Pl-6			2.04541			3.14326		Solyc04g014690.3.1	SlMAPKKK32	MAP kinase kinase kinase 32	TKL-Pl-4		5.19782
Solyc01g097840.3.1	LOC101243743	serine/threonine-protein kinase WNK1-like	WNK_NRBP			-2.09685			-3.42099		Solyc03g114210.3.1	---	Protein kinase (AHRD V3.3 *** Q9FGB1_ARATH)	TKL-Pl-4	2.49776	2.26066
Solyc06g082470.3.1	LOC101246543	probable serine/threonine-protein kinase WNK4	WNK_NRBP			-2.34825			-2.63399		Solyc06g082190.3.1	---	Protein kinase, putative (AHRD V3.3 *** B9SKV0_RICCO)	TKL-Pl-7	-2.19935	-2.76016
Solyc07g065250.3.1	LOC101256991	probable serine/threonine-protein kinase WNK11-like	WNK_NRBP	2.34813	3.34065	4.19478	2.52423	-2.22907	2.70942		Solyc07g065250.3.1	SlMAPKKK60	MAP kinase kinase kinase 60	WNK_NRBP	2.66795
